# Supplementary material for: Extensive conservation of the proneuropeptide and peptide prohormone complement in mollusks
Source: Sci Rep. 2019 Mar 19;9:4846. doi: 10.1038/s41598-019-40949-0 (PMC6425005; doi:10.1038/s41598-019-40949-0)
Supplement: Supplementary file 3 — Supplementary Dataset S2 [file 41598_2019_40949_MOESM3_ESM.zip]

Archive with 1 entries (1 files):
- Additional-File3.rtf
