# Supplementary material for: Extensive conservation of the proneuropeptide and peptide prohormone complement in mollusks
Source: Sci Rep. 2019 Mar 19;9:4846. doi: 10.1038/s41598-019-40949-0 (PMC6425005; doi:10.1038/s41598-019-40949-0)
Supplement: Supplementary file 4 — Supplementary Dataset S3 [file 41598_2019_40949_MOESM4_ESM.zip › Additional-File4.rtf]

sequences=856
<param>
maxmove=0.1
pval=1.0E-6
usescval=false
complexatt=true
cooling=1.0
currcool=1.0
attfactor=10.0
attvalpow=1
repfactor=50.0
repvalpow=1
dampening=0.2
minattract=30.0
cluster2d=true
blastpath=blastp 
formatdbpath=makeblastdb -dbtype prot
showinfo=true
zoom=1.0
dotsize=0
ovalsize=4
groupsize=4
usefoldchange=false
avgfoldchange=false
namesdmp_file=not_spcified
nodesdmp_file=not_specified
colorcutoffs=0.033139657;0.16569827;0.33139655;0.49709484;0.6627931;0.8284914;0.9941897;1.1598879;1.3255862;1.4912845;
colorarr=(204;204;204):(185;185;185):(167;167;167):(149;149;149):(131;131;131):(113;113;113):(95;95;95):(77;77;77):(59;59;59):(23;23;23):
</param>
<rotmtx>
0.9999980000006666;-0.0019999986666669333;0.0;
0.0019999986666669333;0.9999980000006666;0.0;
0.0;0.0;1.0;
</rotmtx>
<seq>
>wireniaArgentea.57802  MolluscaNeomeniomorpha 4604
MTQKMAWKKKLPPQFLFWLEAVGLEIVLVQPEDTVAFASQYFERQISRRNAEITQIPTHGYFHQVLARKVRAKRFSVATEAAAINLKYSSHSYHLDDMCRRDSQAAHIVFPDDDAEYTKSIDMLMQKRMSEEAQDPTRADIYIPHVDGEGDSEQVAMSAPPDRESVHTQSERDDRKSLGSVGQGSVGQQSAGAGSGQQSPCQDCGKEPSIGQGSAGRQSPGQASVGQQSLGQGSVGQQSPGQASAGRQTPGQASEGQQSLGQGSPGRQTPGQESVGQQSLGQASVGQGSVGRQSIGQGSVGQQSIGQGSVGQQSIGQGSVGKQSPGQVSAGQPSIGQASVGQQSARQGSIGQQSEREPSIGQGSAGQPSIGQGSAGQPSIGQGSVGQGSVGQQSVGQASGREPSVGQASVGPQSIGQGSVGQQSVGQASGRQPSIGQASVGQQSIGQGSVGQPSPGQVSGRQGSVGQQSIGQMSPGQKSTTQGSIGQPSEQGDSAERKSISQASGGGSVGQGSGCQCEERMSIGGESVEQRSVGRQSAGQGSVGVQSTGQRSIGQESVGRSQALTFDIDDAAQDRASVGVQSVRTGKSWEYDVDNIADDEWKRYSAELAASAKEVIESEQRARSESDKRTRSDTSVKTGRSEKSRQSVPHRSQDDVPDKEMDPIVAAANAGDQPPPPSTELQAREDITSAREWNDGQETESIAALKTDKSNICMQDDGASKRVHACNPEDYTDGACRGCGSPKLTVLSVAQSQTRPGQVSNVACGKSNDALPPYDANADPDPIPATPPPTNTNDNNGFAQSSFTDNPAPGVNVTGTISVAKTKKPPDYEGPVTVEVLAEADDDKNDIIDVEINLHCHCKT
>laevipilinaHyalina.17173  MolluscaMonoplacophora 4076
GWTYFGLVFAALLKWLGGEASGIDLTAVCLEAQGANDQVLIPVCDALASLQPPRTDPVVPGEINLKQKKFLRFGRALAGDPFLRFGRNYNTVPFQDKRFLRFGRNQQPLLEDILKAAIDRLNEIERQGNIKN
>loxosomaPectinaricola.2006  Entoprocta 204
MSVFTYLLLASTLLMVLSQCTVSGQEVGDDGLESDVDKRLFRYGKRLFRYGKRDSNELMDGLDALNLLLQQRLAATEDAEVDKRLFRYGKRMKIRPHTPFRFGREELEKLKLSQL
>lcl|BF014783 105 1 416  ro28b10.y1 Heterodera glycines J2 SL1 Topo1 Kloek Chiapelli McCarter Heterodera glycines cDNA 5' similar to TR:O44540 O44540 E03D2.1 PROTEIN. [1], mRNA sequence.Heterodera glycinesHeteroderaHeteroderinaeHeteroderidaeTylenchoideaTylenchinaTylenchidaChromadoreaNematodaMetazoaEukaryota; LEN=490; translated ; closed=(0/1)  LPF_amide MAF_amide MAF_amide MAF_amide MTF_amide MAF_amide 2450
XSSIHWPLNWRPFALFVFLFGFFTADSQMFVSASDDKRNSFGRDFLPFGKRIANSEENFQRDFMAFGKRSPNEAFQREFMAFGKRGAPSDHFQRDSMAFGKRVPDGFQREFMTFGKRSSDISRGGSFDREFMAFGRRK
>phoronisPsammophila.58669  Phoronida 145
MECSGLLMLFVSSVLLAITQAASVAEARQQLEPSLEKLKGYLKNAQESAASSNHDSYFTDDVLPPMYISRTVDEGDEDNDEGYAKRGSIFRFGKRGYIFRYGRGDDDGFADGLEYYPDKRTIFRYGKRRIHAPFRFGKDLDESGSRRK
>lcl|ACD65488 FMRF2 [Haliotis asinina].Haliotis asininaHaliotisHaliotidaeHaliotoideaVetigastropodaGastropodaMolluscaMetazoaEukaryota  LHF_amide 2948
MRPWTSVALLAVVLIKWITCINGFSDFCNKPVNSRICAILSDHNVRFNKRFLRFGRNFGEPFLRFGRGGTSGLEDAIDKRFDSYEDKAYLRFGRSDPGEDMLKSILLRGAPSNNGLQYRRKRDTVDETTVNDNAHSRQRRSVQEPSVASADAMKRSEDATVDFQVPRLRPLADYEALRERVNNLEKRFMRFGRNGWLHFGKRGLEL
>lcl|XP_003116558 CRE-NLP-13 protein [Caenorhabditis remanei].Caenorhabditis remaneiCaenorhabditisPeloderinaeRhabditidaeRhabditoideaRhabditidaChromadoreaNematodaMetazoaEukaryota length_of_amidated_peptide_11 MSF_amide MAF_amide MSF_amide MSF_amide MSF_amide MAF_amide MSF_amide 2195
MHRSVQIFCILAAITMAYSQGSRDENPSAKRNDFSRDIMSFGKRSAGDTADMYDRRIMAFGKRQPNFDRDIMSFGKRSAPSDFSRDIMSFGKRSSMYDRDIMSFGKRAATDYDRPIMAFGKRAEDYERQIMSFGRK
>lcl|O44540_CAEEL SubName: Full=Protein NLP-13; Caenorhabditis elegansCaenorhabditisPeloderinaeRhabditidaeRhabditoideaRhabditidaChromadoreaNematodaMetazoaEukaryota  MSF_amide MAF_amide MSF_amide MSF_amide MSF_amide MAF_amide MAF_amide 1231
MQRSLQIFCIMSAIAMAYSQGSRDDNQSAKRNDFSRDIMSFGKRSGNTADLYDRRIMAFGKRQPSYDRDIMSFGKRSAPSDFSRDIMSFGKRSSSMYDRDIMSFGKRSPVDYDRPIMAFGKRAEDYERQIMAFGRRK
>lcl|A8WQE2_CAEBR SubName: Full=CBR-NLP-13 protein; Caenorhabditis briggsaeCaenorhabditisPeloderinaeRhabditidaeRhabditoideaRhabditidaChromadoreaNematodaMetazoaEukaryota length_of_amidated_peptide_13 MSF_amide MAF_amide MSF_amide MSF_amide MSF_amide MAF_amide MSF_amide 1252
MHRSLQILCILAVFTSLAYSQGSRDENQSAKRNDFSRDIMSFGKRSADAADMYDRRIMAFGKRQPNFDRDIMSFGKRSAPSDFYRDIMSFGKRSASMYDRDIMSFGKRSAAMEYDRPIMAFGKRAEDYERQIMSFGRRK
>lcl|G0MU30_CAEBE SubName: Full=Putative uncharacterized protein; Caenorhabditis brenneriCaenorhabditisPeloderinaeRhabditidaeRhabditoideaRhabditidaChromadoreaNematodaMetazoaEukaryota  MSF_amide MAF_amide MAF_amide MSF_amide MSF_amide MAF_amide MSF_amide 1233
MHRSVQIFCILAAISMAHCQGGRDENAKRNDFSRDIMSFGKRSAADTVDMYNRNIMAFGKRQPNFDREIMAFGKRAAPSDFSRDIMSFGKRSASMYDRDIMSFGKRSAMDYDRPIMAFGKRAEDYERQIMSFGRRK
>lcl|BU088898 -50 1 284  Na_L3_49G06_SAC Necator americanus (parasitic nematode) L3 Necator americanus cDNA clone Na_L3_49G06 5' similar to C36H8.3 CE05382 locus:flp-9 status:Confirmed TR:Q18502, mRNA sequence.Necator americanusNecatorBunostominaeAncylostomatidaeAncylostomatoideaStrongylidaRhabditidaChromadoreaNematodaMetazoaEukaryota; LEN=526; translated ; closed=(0/1) length_of_amidated_peptide_6 VRF_amide VRF_amide 2416
XFSLILCAAIVTVSGQDNEALVNYCAQPQNREVCEQLLASLILEEQESLPQMDKRKPSFVRFGKRTVAMMEKRKPSFVRFGRK
>lcl|E3CTI8_SCHMD SubName: Full=Secreted peptide prohormone-15; Schmidtea mediterraneaSchmidteaDugesiidaePaludicolaTricladidaSeriataTurbellariaPlatyhelminthesMetazoaEukaryota  length_of_amidated_peptide_6 IQF_amide IQF_amide IQF_amide IQF_amide IQF_amide IQF_amide IQF_amide IQF_amide IQF_amide 1236
MQFRFSKMTHVTLLITVGLFHVISGYPQTYELNQSDRGYYPILFDKRFDPIQFGKRFDPIQFGKRFDPIQFGKRFDPIQFGKRFDPIQFGKRFDPIQFGKRFDPIQFGKRFDPIQFGKKFDPIQFGKRFDPIMFGR
>neomeniomorphaSP.40249  MolluscaNeomeniomorpha 4244
MKSVLTIFGALCILQILQGYTVRANDEDDSAIDKRARSLRGMNMLRLGRSGNSMSRFIRGFHMLRLGKRSDVENSLRKLLYSIAENKDYTRQAPLPRYGREDMDLPLDIYAPVAPVPRLGRFKRSIQEDRAVPMPRIGREEEENE
>Mytilus galloprovincialis FL499954  Mollusca Bivalvia Mollusca Bivalvia 3268
MKYSFTLLVVLYSYVVAGSSKVTESSHDDGQLNRVRRGGLSMLRLGRGLQMLRLGKRAMPMLRLGRGVESYTPEEIRVIINTLIGEERGDRQVPLPRYGKDVEVQMLLQRLLGDPQFQERRSMSLYDADDDSPRLINPGPRPGKYRYHRSLPDVPPQNVYDEEKFEDIN
>Pinctada maxima  GT282875 Mollusca Bivalvia 3267
MMKYLVPLILLLHCYHKVTGAEDEVLETNRQNAPLSRVRRGGLSMLRLGRGLQMLRLGKRAMPMLRLGRGATDSYTPEEIRYIISLLLREENYDNEPFRRQIPFPRYGKDLEWQTLLEELQNQMPSQERRTDIYDLDEDSPRQIRPGPRPGRFRSTPMLHPDISQYEKEKRK
>gi|262326550|gb|GT282875.1|GT282875 pmaximaP0021I07_718 Adult silver lipped oyster (Pinctada maxima) Mollusca Bivalvia 3274
MWICGFLCFVVVLNFRMMKYLVPLILLLHCYHKVTGAEDEVLETNRQNAPLSRVRRGGLSMLRLGRGLQMLRLGKRAMPMLRLGRGATDSYTPEEIRYIISLLLREENYDNEPFRRQIPFPRYGKDLEWQTLLEELQNQMPSQERRTDIYDLDEDSPRQIRPGPRPGRFXRSTPMLHPDISQYEKEKRK
>ARS01384.1 myomodulin 2 [Deroceras reticulatum] EukaryotaOpisthokontaMetazoaLophotrochozoaMolluscaGastropodaHeterobranchiaEuthyneuraPanpulmonataEupulmonataStylommatophoraSigmurethraLimacoideaAgriolimacidaeDeroceras 3376
MNSLYETCIYFCAIAFIAGTSLVQAKVESSRAETSANKGQFSAARLGRGLQMLRLGKRSVNLDSLNPDQANSHLTSNDVQAVLASIFDQPRDESRRQPPLPRYGRDSNNNVKGRLLDDAMTDNSGVYQADFFPLSSQRFFFRPAPRGGRYRKSVPAGRLAYGSYISQDSVDRARALAFPRFDQFIEELSHLQPKAVPRPRIGRYQNDQDTNSFQAKLV
>Aplysia californica NP_001191658 myomodulin neuropeptides  Mollusca Gastropoda Mollusca Gastropoda 3265
MWKILETCSCFLVVAVLSGLGKAQPESFSGSAVTDDSTSGANKRGWSMLRLGRGLQMLRLGKRGGSLDALRSGHQVPMLRAGRGSPDTSGRLDANELYAVLSAILDEPRDQSRRQPPLPRYGRDNNGVARDLLDALASDGESSSNFDLLSSLNNGPSYFRPAPRGGRYKRSLPDAGPADYPSLEDYLVQSRQFARPYSSRAVALPRIGRFSGSPRLQAKAVPRPRIGRQESQMREAKSAE
>lcl|ABA70768 myomodulin gene 2 neuropeptide precursor [Aplysia californica].Aplysia californicaAplysiaAplysiidaeAplysioideaAplysiomorphaEuopisthobranchiaEuthyneuraHeterobranchiaGastropodaMolluscaMetazoaEukaryota  LRL_amide 2983
MWKILETCSCFLVVAVLSGLGKAQPESFSGSAVTDDSTSGANKRGWSMLRLGRGLQMLRLGKRGGSLDALRSGHQVPMLRAGRGSPDTSGRLDANELYAVLSAILDEPRDQSRRQPPLPRYGRDNNGVARDLLDALASDGESSSNFDLLSSLNNGPSYFRPAPRGGRYKRSLPDAGPADYPSLEDYLVQSRQFARPYSSRAVALPRIGRFSGSPRLQAKAVPRPRIGRQESQMREAKSAE
>Lottia Myomodulin 2 FC775836 Mollusca Gastropoda 3270
MNGLSHIIPVFLLNLGLTCLLCNGAPTEDSLSRVRRGGWSMLRLGRGLQMLRLGKRTHPSGLDIYLDRDLHERQVPLPRYGKDLDWQNFLERHMLGNTEMDEEKRESNLPLTDPFLSEAIDGYPHMRPAPRGGRFKRSAGRFRYYPEVRSEERAVALPRFGRLIEKELKHKDGNDESKERAVPAPRFGRNPH
>gadilaTolmiei.31285  MolluscaScaphopoda 3848
MLYKNIHALVVSLVFLGCYISHTDGQNEYNTDLVESVSPQLDIMKVIDGPFGKYLPPGPAADTGSESRLGFHDAGTSFENIDADMLPGVIEDAYLRSLQLLALEDTIGDGGDINPFAGTSLSETHLASFPKRSNSRGRFVRIGRPSLDNSRGRFVRIGRPSSRGRFVRIGRQPPGDSRNRFVRIGRPSRGRFVRIGRS
>phoronisVancouverensis.43431  Phoronida 120
MTGLIGNSSLKALIFFVVVALSTSEETESSRTRRDTSFERFNRAMGRVRLGKRPLHALRLGKREDSGLPLRNYAEDRFGFIFPESETEKEYERRQLAIHPRIGRELEAGLGESTILEDLYSVYKKLQLFFDDVQRDDDLRQTSEPRLGRSKRDVNQQDQSATENSKTNTPEKDLDSERFKREDLTEDFRHYGILTPRLGYRLRSNIPALGPDNEMIADKRAIAILRLGKRLNEKRAMGVARLGKRPFEATGNTIPSPENRALPVMRLGRSAEKQKRTTSD
>lcl|BU666314 -35 1 353  Na_L3_35G04_SAC Necator americanus (parasitic nematode) L3 Necator americanus cDNA clone Na_L3_35G04 5', mRNA sequence.Necator americanusNecatorBunostominaeAncylostomatidaeAncylostomatoideaStrongylidaRhabditidaChromadoreaNematodaMetazoaEukaryota; LEN=543; translated ; closed=(0/1)  VRF_amide VRF_amide 2414
XSLRYNMSSVELVLLVACTTVLFPLAHSSPTSDQRLYEGGPDDTERERELYQSLRQALAESYEPPIEKRAQTFVRFGKRAQTFVRFGKRAQTFVRFG
>lcl|BE578321 140 1 345  rk10f07.y1 Meloidogyne javanica Egg SL1 Topo1 Kloek Chiapelli McCarter Meloidogyne javanica cDNA 5' similar to WP:Y37D8A.15 CE20219, mRNA sequence.Meloidogyne javanicaMeloidogyne incognita groupMeloidogyneMeloidogyninaeMeloidogynidaeTylenchoideaTylenchinaTylenchidaChromadoreaNematodaMetazoaEukaryota; LEN=491; translated ; closed=(0/1)  LRF_amide VRF_amide 2457
IYFFSKMQPSNNSFLMVILSLFCVLVCLLQPGLAENGGDNCAQLAGGDEERLLLCQLYESSTLLSQLGNFVTEGIERLAATHGLAEKDAGREKRKHEYLRFGKRKHEFVRFGRK
>lcl|CAC33830 FMRFamide-related peptide, partial [Globodera pallida].Globodera pallidaGloboderaHeteroderinaeHeteroderidaeTylenchoideaTylenchinaTylenchidaChromadoreaNematodaMetazoaEukaryota  LRF_amide LRF_amide 692
MTIRSSSSSCSSPLSSLLHRGFVVLCALSVLQFKPSLTTAAAVFAESGPSSSSVDQFVHSDCAQLAGGDEERLLLCQLYESSALLAQLGVLVNEGIGRLAVSQGMGNKFIVADGGREKRKHEYLRFGKRKHEYLRFGRK
>lcl|CO961028 43 1 381  pe16d02.y1 Radopholus similis SL1 TOPO v1 Radopholus similis cDNA 5' similar to TR:Q9XWV7 Q9XWV7 Y37D8A.15 PROTEIN. [1], mRNA sequence.Radopholus similisRadopholusRadopholinaePratylenchidaeTylenchoideaTylenchinaTylenchidaChromadoreaNematodaMetazoaEukaryota; LEN=535; translated ; closed=(0/1)  LRF_amide LRF_amide 2376
ALLTQQMKSSVLVSALLCAIPSLLLRVQANAAPDAASDFLVPVPSVCAQLAGSDEERMLLCQLYESSALLAQLGALVNEGIGRLATSQGLARAPSVAAADAGREKRKHEYLRFGKRKHEYLRFGRK
>lcl|CV199627 93 1 400  km17e04.y1 Pratylenchus vulnus NEM1 Pratylenchus vulnus cDNA 5' similar to TR:Q9XWV7 Q9XWV7 Y37D8A.15 PROTEIN. [1], mRNA sequence.Pratylenchus vulnusPratylenchusPratylenchinaePratylenchidaeTylenchoideaTylenchinaTylenchidaChromadoreaNematodaMetazoaEukaryota; LEN=577; translated ; closed=(1/1)  LRF_amide VRF_amide 2375
MSSSPSALLLMCALAAFLQVPSSTATASGAESEMSCAQLAGSDEKRLLLCQLYESSALLAQLGALVNDGIERLAVTQGLTRAAGAEGGRMEKRKHEYLRFGKRKHEFVRFGRK
>lcl|BG225828 157 1 359  kp72d03.y1 TBN95TM-SSFH Strongyloides stercoralis cDNA 5' similar to WP:E03D2.1 CE16958 NEUROPEPTIDE, mRNA sequence.Strongyloides stercoralisStrongyloidesStrongyloididaePanagrolaimoideaRhabditidaChromadoreaNematodaMetazoaEukaryota; LEN=460; translated ; closed=(0/1)  MHF_amide MSF_amide LNF_amide MHF_amide MHF_amide 2446
XYFTKIVFFATCSIFLATYCIAAVDSDDFDRQFMHFGKREIQDMNRQFMSFGKRELDPFNRHFLNFGKRDDGFDRNFMHFGKRYQTNYFKPAKKDFDREFMHFGKRGGQFDRDFMLFGK
>lcl|ACB45434 FLP-16 protein, partial [Meloidogyne incognita].Meloidogyne incognitaMeloidogyne incognita groupMeloidogyneMeloidogyninaeMeloidogynidaeTylenchoideaTylenchinaTylenchidaChromadoreaNematodaMetazoaEukaryota  VRF_amide VRF_amide 896
FPLKMNLKEQQIYLNIQLLFFILAVSSFLTTKGSEVKQRENNKLEYNKNEIERQKEQLIRDLIASLTRERQYSRDWQQSQQQQNFINSFGPSPHLFPSSGIEWPQQQQKIFLEEGEVEEPLEENEKEKRAQTFVRFGKRAQTFVRFGKRGQTFVRFGRDSKHQHNLSDQKQLKTDKQ
>lcl|AW870447 -39 1 241  pa58g05.y1 Hawdon Ancylostoma caninum L3 Ancylostoma caninum cDNA 5' similar to WP:C36H8.3 CE05382, mRNA sequence.Ancylostoma caninumAncylostomaAncylostomatinaeAncylostomatidaeAncylostomatoideaStrongylidaRhabditidaChromadoreaNematodaMetazoaEukaryota; LEN=241; translated ; closed=(0/0) length_of_amidated_peptide_6 VRF_amide VRF_amide 2459
XTLILCAAMVTVSAQDPEALIDYWAQPPNREVCEQLLASVIAEEHDSLPQVDKRKPSFVRFGKRAPLMEKRKPSFVRFGRK
>lcl|F1LHM7_ASCSU SubName: Full=FMRFamide-like neuropeptides 1; Flags: Fragment; Ascaris suumAscarisAscarididaeAscaridoideaAscarididaChromadoreaNematodaMetazoaEukaryota  LTF_amide 723
MMRQSHSVMSPYYVALFLIFCSSQVLGECCNDGQTSDFCAVFNMLSPTEQAEVRSYLGDNCDGDADEAVRKIEKRKPNFIRFGRTAPPLTFGKKGSDPNFLRFG
>lcl|CAA80972 neuropeptide AnthoRFamide [Renilla koellikeri].Renilla koellikeriRenillaRenillidaeSessilifloraePennatulaceaOctocoralliaAnthozoaCnidariaMetazoaEukaryota 2159
MVSLGFFVRDVTPTFIVDHMFYMLFPMDFTCYVAGLLLILNTYSLAGPSTSEGLNERNLLDKTELSINDEIFSEDDDMLARDAEDKQGRFNRKLNNKLNEAVQGRFGRNERKESEEEQGRFGRENEKQGRFGRESEEQGRFGRENKEQGRFGRENKEQGRFGRENEEQGRFGRESEEQGRFGRENEEQGRFGRENEEQGRFGRENEEQGRFGRENEEQGRFGRENEVQGRFGRENEEQGRFGRENEEQGRFGRENEEQGRFGRENEEQGRFGRENEEQGRFGRENEEQGRFGRENEKQGRFGRENEEQGRFGRGNEEQGRFGRENEEQGRFGRENEEQGRFGRENEEQGRFGRENEEQGRFGRENEEQGRFGRENEKQGRFGRGDEEQGRFGRENEEQGRFGRGDEEQGRFGRENEEQGRFGRENKEQGRFGRENEEQGRFGRGNKEQGRFGRENEQGRFGRENEVQGRFGRFSRELAKGLKIDDVL
>lcl|FLP09_CAEEL RecName: Full=FMRFamide-like neuropeptides 9; Contains: RecName: Full=KPSFVRF-amide 1; Contains: RecName: Full=KPSFVRF-amide 2; Flags: Precursor; Caenorhabditis elegansCaenorhabditisPeloderinaeRhabditidaeRhabditoideaRhabditidaChromadoreaNematodaMetazoaEukaryota length_of_amidated_peptide_6 VRF_amide VRF_amide 1194
MNQFYALFLVACIAAMANAYEEPDLDALAEFCGKESNRKYCDQIAQLATQHAIGINQEQVRMEKRKPSFVRFGKRSGYPLVIDDEEMRMDKRKPSFVRFGRK
>lcl|CB276818 -21 1 363  pk92a12.y1 Ancylostoma ceylanicum L3 Ancylostoma ceylanicum cDNA 5' similar to TR:Q18502 Q18502 HYPOTHETICAL PROTEIN C36H8.3. [1], mRNA sequence.Ancylostoma ceylanicumAncylostomaAncylostomatinaeAncylostomatidaeAncylostomatoideaStrongylidaRhabditidaChromadoreaNematodaMetazoaEukaryota; LEN=631; translated ; closed=(0/1) length_of_amidated_peptide_6 VRF_amide VRF_amide 2395
HEAPVMKSIVVAILSLILCAAMVTVSAQDPEALIDYCAQPQNREVCEQLLASVIAEEQESLPQVDKRKPSFVRFGKRAALVEKRKPSFVRFGRK
>Lottia 154926 LFRFFamide Mollusca Gastropoda 3244
MEFKSIICILVGFLFIATVTCLKSNHLLSDDEPNSIRTVSVLDALGEADDDDVSANDGLLAISEWFPRVVFGPSYKPDKRGSLMRFGKKASMLRFGKRGSLFRFGRNNPLPLYLQAPIRSEREDIPKTKKVPDSFHWGREAE
>gnl|Lotgi1|154926 Lottia gigantea Mollusca Lophotrochozoa; new from planarian blast  MRF_amide LRF_amide 2896
MTRQPVGNKEEINMEFKSIICILVGFLFIATVTCLKSNHLLSDDEPNSIRTVSVLDALGEADDDDVSADNGLLAISEWFPRVVFGPSYKPDKRGSLMRFGKKASMLRFGKRGSLFRFGRNNPLPLYLQAPIRSEREDIPKTKKVPDSFHWGREAE
>lingulaAnatina.g8124.t1  Brachiopoda 282
MTGQNIMIMDQTRLFLWACFLCSVVLTAAVFGDAEISEDIGAFKRGPIWRYGKRGMWRYGKRGVWRYGKRGIWRYGKRGMWRYGKRGPEDEEMTSDDLEPISELDTPDDKKAMLRWGKRVFHFGKKSDESSQ
>lcl|BQ626861 301 95 694  pz28a10.y1 Pratylenchus penetrans mixed stage SL1 TOPO v1 Pratylenchus penetrans cDNA 5', mRNA sequence.Pratylenchus penetransPratylenchusPratylenchinaePratylenchidaeTylenchoideaTylenchinaTylenchidaChromadoreaNematodaMetazoaEukaryota; LEN=694; translated ; closed=(1/1)  VRF_amide VRF_amide 2428
MALDNCLRILLPLLVLSSFLTISARASPSNWLRWGANTNANGHQQQQQKGQNQNNNGVAPTADDVEQQKEMLNRDLLAAKQYFQSQQMPQKPQQLAQYLAMNNPMEYEEEAEQQQQQPMEEGDELAEEAKAKRAQTFVRFGKRAQTFVRFGKRAQTFVRFGRDVQRVQQEDEQQKKTN
>lcl|BQ626900 141 1 398  pz28e08.y1 Pratylenchus penetrans mixed stage SL1 TOPO v1 Pratylenchus penetrans cDNA 5' similar to TR:Q9XWV7 Q9XWV7 Y37D8A.15 PROTEIN. [1], mRNA sequence.Pratylenchus penetransPratylenchusPratylenchinaePratylenchidaeTylenchoideaTylenchinaTylenchidaChromadoreaNematodaMetazoaEukaryota; LEN=580; translated ; closed=(1/1)  LRF_amide VRF_amide 2426
MSSPSAAVSLLFLMSTLAALLNSIPSSLAVESVESSCAQMAGSDEERLLLCQLYESSALLAQLGALVNDGIERLAATQGLGKAIGSSSPSLSLNEAAVRMEKRKHEYLRFGKRKHEFVRFGRK
>lcl|E5SEI1_TRISP SubName: Full=Putative uncharacterized protein; Trichinella spiralisTrichinellaTrichinellidaeTrichocephalidaEnopleaNematodaMetazoaEukaryota  LRF_amide LRF_amide 1213
MQSIIYIVTFATVICGSLCLEPEEKLCSQVLSSEQLLKEDSGSAQLCRMMQIMTQFQTYVRLLEETTAQALADRGEHKSEHFKIYAAQFYTFERIIFDIPAEILNDTTFNINKRKHEYLRFGKRKHDYLRFGKRKHEYLRFG
>Lottia FC573115 Mollusca Gastropoda 3247
MPTKIAIISVCLVIAVVLDDVACRYLECPDGCFTTTDSPCVCPFSSLDKRGVRLPFRYGKRNSFLRYGKRNNFFRYGKRGSIFRYGKRDEDSLSDSSVESNNPYNILQSDYSTQ
>lcl|AAU20817 FMRFamide precursor [Lumbriculus variegatus].Lumbriculus variegatusLumbriculusLumbriculidaeLumbriculidaOligochaetaClitellataAnnelidaMetazoaEukaryota  MRF_amide MRF_amide 2091
MTDFVDTRKIILCVLILESYLLEAAVDRSHDGSIEGAKASRFTHPASDGRGGADKEHTVLTRLRRSLKDDPDESHIDIGLSRNEYLRYSRNFMRFGRDWRNKIKDEVACFPTESGFSVSREDFLRNEKGLGEQLSSNRVKNSEQFDKRFMRFGRQLFAPSVAEVKSLDSTIEEDKRFMRFGKRFMRFGKREAKPMDVVCYQDVTEQRPSANFDS
>jgi|Lotgi1|232424|estExt_fgenesh2_pg.C_sca_290047 RYamide Lottia gigantea Lophotrochozoa Mollusca   length_of_amidated_peptide_6 FRY_amide LRY_amide FRY_amide FRY_amide 3009
MSPNYHLIGRGVSSSIMIELQNIHLAKYISGFCGSEVRMPTKIAIISVCLVIAVVLDDVACRYLECPDGCFTTTDSPCVCPFSSLDKRGVRLPFRYGKRNSFLRYGKRNNFFRYGKRGSIFRYGKRDEDSLSDSSVESNNPYNILQSDYSTQ
>myomodulin_mRNA2_platynereis_dumerilli Annelida 470
MTNCFALCLLVSCLCALSSAENDREKRAIRMLRMGKRGFGMLRLGRSAPYDQYESRQLFDVPRMGKDLVDIMEPSKRHPPIPRVGNLDKVIDEYRRMVADEATSFDELPRFGRFVRSAEEVANEVEGSHKEKREVSGGVLPRLGLRDVENEIRAAPLPRLGYRAIPRPRVGYRDLETLPRLGLRELEYQRAAPLPRLGLRENFADEDDKEERAVPLPRLGLRDLDKKAK
>lcl|CN809873 -6 1 754  Ls_J1_03A07_SAC Lymnaea stagnalis J1 Lymnaea stagnalis cDNA clone Ls_J1_03A07 5', mRNA sequence.Lymnaea stagnalisLymnaeaLymnaeidaeLymnaeoideaHygrophilaPanpulmonataEuthyneuraHeterobranchiaGastropodaMolluscaMetazoaEukaryota; LEN=754; translated ; closed=(1/1) 2898
MKTWSHVALLACLSIKWLTCVMADSIYCDDPDMCSMTKRFLRFGRALDTTDPFIRLRRQFYRIGRGGYQPYQDKRFLRFGRSEQPDVDDYLRDVVLQSEEPLYRKRRSTEAGGQSEEMTHRTARSAPEPAAENREIMKRETGAEDLDEXKEVHEIRKRRRRG
>lcl|AAT72794 YMRFamide neuropeptide precursor [Lumbriculus variegatus].Lumbriculus variegatusLumbriculusLumbriculidaeLumbriculidaOligochaetaClitellataAnnelidaMetazoaEukaryota  MRF_amide 2108
MCTVSVTSGLVFLAVSIAVLFPVNGAREEDIEEALDGHSKSSSQAAAAAAANRALLLTGMQYYNGRLGDDDMNQLEPSEDMAEAKRYMRFGRGSQQWRLAPLYDPYYAMSKRYMRFGRGHDDGDYMPVDENEAAEKRYMRFGKRYMRFGRMVNNRGENV
>lcl|AAA03729 neuropeptide FMRFamide precursor, partial [Doryteuthis pealeii].Doryteuthis pealeiiDoryteuthisLoliginidaeMyopsinaTeuthidaDecapodiformesNeocoleoideaColeoideaCephalopodaMolluscaMetazoaEukaryota  MRF_amide 2955
EKRFLRFGKSEDKRFMRFGRDPSDVEDELEEDKRFMRFGRGAEDDEEEAEKRFMRFGRDPEKKFMRFGKRFM
>gadilaTolmiei.39570  MolluscaScaphopoda 3835
MHSVTYVSFLSILLIKWFYGPVSAADDFERICSTTDDPYIQELCSDSENGVISKRALSDDFFLRFGRLSPLLENKRFLRFGRGGSSLEDDLRTALNKLVAIEQKTGVKLRKRRSADAAPAEEIESTELESDVSRTKRSDESETPAEDNSMEKRFMRFGKRMSDEDAEMEKRFMRFGRSGEDDDDEEEELSSDGDIEKRFMRSG
>diuronotusAspetos.21305  Gastrotricha 357
MKTIALLLAISFIYVQCNSEEEVSRSDSSEKASDELFSDSRDLEPIRSGGLEILEAVKREINKIRVDRRGLRGMRVGKRGLRGMRVGKRGLQGMRVGKRGLRGMRVGKRGLRGMRVGKRGLRGMRVGKRVLDAIRTSEEQEDNIWDLMQSLSGADEADEELASMEDHSESNSEYSGETESEEKQAQQAGYGTILWTGMDL
>biomphalariaGlabrata.BGLB008434-PA  MolluscaGastropoda 3568
MEVTDLYLASILPIFLQLVELLPLVLEDSQKFNEIVCVTIRLSTKTPKEPVPPERTSDQVTSASLKKSPNVGTGSTLKNEGNNKVHNATLPDISNTRDPKRPPVKTDLKEETPLAELIEDSNKTGSEIEVPPDLSLHNVTVIEVKAPVDKTTPNKEEKSVPLLPQCESPVRVCKENKNILNESLIDMKVDSPSNTINEEVISVEQSETIIEPTAEALREDGSEEKRKSSRAKPYSVHHPHHHHHHRHHSNNKPDPKTPASLLPSSANSVTDTDTSVKAASPEKTIRIKSQDEKTKFVFKTVKSRDEPDGGDGVTRDILIQTDVISTNENNEKTKKKLLIKMRKVGSKGRQRQDVMGIWFIYALYGARDKMLWALGLSMRFRTPDKDVTGTRYLHKTLAGGAFRRSHGADCGRQFNCKDDLLALGPVDLARIVEIVAVEMIVAVEIVAVETAAVELVAVEIVAVEIVAVEIVAVEIVAVEIVSVELVAVEIVAVEVVVVELLAWDREEGDHHNTNFDHGDLVTYYPTTEPILQYPTTEPILQYSTTEPILQYSTTEPILQYSTTESILQYSTTEPILQYSTTEPILQYSTTESILQYSTTESILQYSTTEPILQYSTTEPILQYSTTEPILQYSTTESILQYSTTESILQYSTTESILQYSTTESILQYSTTESILRA
>rotariaSocialis.19391  Rotifera 105
QQSLTIMYLFTIISALICIQLVIIASSESSEVTPSDQLNPLQPETTFDNNFSEDNSQNDDESEYVRRAASFLRFGRRSLPASGSFLRFGREGRRGGTFLRFGRSNPSFSRLGRS
>phoronisVancouverensis.686  Phoronida 114
MELTSILVVFISSVLALSQSTMGLETSHLEQGIEKLKGLLKNAEDKTNEDGEGYFTSDVIPPVYISETVDDSDAADKRGTLFRYGKRGSIFRFGKRGYVFRYGRGRDEGFNDGLDEEYRTRLADKRAIFRYGKRGARLHAPFRFGKSLEQESRRR
>lcl|BAE06263 FLRFamide precursor protein B [Procambarus clarkii].Procambarus clarkiiProcambarusCambaridaeAstacoideaAstacideaPleocyemataDecapodaEucaridaEumalacostracaMalacostracaCrustaceaArthropodaMetazoaEukaryota  LRF_amide 2079
MTRSCVMPLAAWVLLATFSWCSYAHAAHAAPVPPVAAALSSPSQGFGSNNSEDDSVAQPEKRLLKYFHPESQAWMDDGGDLYPISQEGSKRAYSDRNYLRFGRSDVDKRNRNFLRFGRSDLGDYDNSDDETLNDSLVKRSRNFLRFGRSVNRQLNALSCDGCDEHNYPGTNPIPPPIPVQSMVPAKQDIAHTIESPEPDDSTSQRMKRAAVPTANDYGSMSSYSPIVWARGFQPEEEIITVSSEDPQDVNKRALDRNFLRFGRDRNFLRFGRNRNFLRFGKRDRSNEYRPSSPSESSESLVAVSPAEYSRNVRAPQRNFLRFG
>lcl|FLP16_CAEEL RecName: Full=FMRFamide-like neuropeptides 16; Contains: RecName: Full=AQTFVRF-amide 1; Contains: RecName: Full=AQTFVRF-amide 2; Contains: RecName: Full=GQTFVRF-amide; Flags: Precursor; Caenorhabditis elegansCaenorhabditisPeloderinaeRhabditidaeRhabditoideaRhabditidaChromadoreaNematodaMetazoaEukaryota  VRF_amide VRF_amide 1186
MNFSGFEFSSIVAFFLLILQLSTAAVLPADYAYGVADEMSALPDSGSLFAEQRPSKRAQTFVRFGKRAQTFVRFGKRGQTFVRFGRSAPFEQ
>lcl|E3LF24_CAERE SubName: Full=CRE-FLP-16 protein; Caenorhabditis remaneiCaenorhabditisPeloderinaeRhabditidaeRhabditoideaRhabditidaChromadoreaNematodaMetazoaEukaryota  VRF_amide VRF_amide 1216
MNFSGFELSSIIAVFLLFVQLSSAAVLPVDYASQYGVASADEMTLPEEGSLFAERPSKRAQTFVRFGKRAQTFVRFGKRGQTFVRFGRSAPFEQ
>lcl|FLP16_CAEBR RecName: Full=FMRFamide-like neuropeptides 16; Contains: RecName: Full=AQTFVRF-amide 1; Contains: RecName: Full=AQTFVRF-amide 2; Contains: RecName: Full=GQTFVRF-amide; Flags: Precursor; Caenorhabditis briggsaeCaenorhabditisPeloderinaeRhabditidaeRhabditoideaRhabditidaChromadoreaNematodaMetazoaEukaryota  VRF_amide VRF_amide 1221
MSLSGFEFSSIIAVLLLLIQLSSAAVLPVDYASQYGVASADEMTALPEEGSLFAERPAKRAQTFVRFGKRAQTFVRFGKRGQTFVRFGRSAPFEQ
>lcl|B6RD36_BURXY SubName: Full=FMRFamide-like peptide 14; Bursaphelenchus xylophilusBursaphelenchusAphelenchoididaeAphelenchoidoideaTylenchidaChromadoreaNematodaMetazoaEukaryota  length_of_amidated_peptide_6 LRF_amide LRF_amide LRF_amide 730
MSRVADPSSLLMANTKIIWSLLGFVFVVQVIEATVAQTQVEVNCGRILANNNLDNEDKQLLCKIYQQSSSLEQLGAIVSDSLERFMGEATALEEEARPKRKHEYLRFGKRKHEYLRFGKRKHEYLRFGRK
>lcl|AAT76297 FMRFamide-related peptide FLP-16 precursor [Teladorsagia circumcincta].Teladorsagia circumcinctaTeladorsagiaTrichostrongylinaeTrichostrongylidaeTrichostrongyloideaStrongylidaRhabditidaChromadoreaNematodaMetazoaEukaryota  VRF_amide VRF_amide 884
MNGVELALLATCAIVLLSCSNASPVNDQRLVEVSPEEIERERELLALLRQEMPESDDTPPSKRAQTFVRFGKRAQTFVRFGKRAQTFVRFGRSNPEQM
>lcl|BI746287 53 1 413  rm25c03.y1 Meloidogyne arenaria egg pAMP1 v1 Chiapelli McCarter Meloidogyne arenaria cDNA 5' similar to TR:Q9XWV7 Q9XWV7 Y37D8A.15 PROTEIN. [1], mRNA sequence.Meloidogyne arenariaMeloidogyne incognita groupMeloidogyneMeloidogyninaeMeloidogynidaeTylenchoideaTylenchinaTylenchidaChromadoreaNematodaMetazoaEukaryota; LEN=490; translated ; closed=(0/1)  length_of_amidated_peptide_6 LRF_amide LRF_amide LRF_amide 2439
XTKFSYRSVVAAFAFDTADMSARTGILCFIASVLLSFQLSSADPISQSCSQIVANNPEGDEKVLLCQLYESSSLLAQLGALVHDGLERLMLNQGISTDSDSENREKRKHEYLRFGKRKHEYLRFGKRKHEYLRFGRK
>lcl|AA624962 30 1 368  SWOv3MCA2047SK Onchocerca volvulus molting L3 larva cDNA (SL96MLW-OvmL3) Onchocerca volvulus cDNA clone SWmL3CO2047 5', mRNA sequence.Onchocerca volvulusOnchocercaOnchocercidaeFilarioideaSpiruridaChromadoreaNematodaMetazoaEukaryota; LEN=509; translated ; closed=(0/1)  length_of_amidated_peptide_6 LRF_amide LRF_amide IRF_amide 2465
XAMKGLLRHLCSSSLITALIITTSVQYTMGQLQTCSQILASSTEENEKVWLCQLYESSSLLTQLGALVYKDVXKLLSNEGVIIDEVQDIEKRKHEYLRFGKRKHEYLRFGKRKHEYIRFGRK
>lcl|BG661529 192 1 381  kx03a07.y1 Parastrongyloides trichosuri IL SL1 TOPO v2 Parastrongyloides trichosuri cDNA, mRNA sequence.Parastrongyloides trichosuriParastrongyloidesStrongyloididaePanagrolaimoideaRhabditidaChromadoreaNematodaMetazoaEukaryota; LEN=616; translated ; closed=(0/1)  length_of_amidated_peptide_6 LRF_amide LRF_amide LRF_amide 2442
GLYAALAVLIVIVGTTLSAADSGAPTCEEIMKTTNELEPKFLTCKVYHDSMASAVEAIRVTKELEHLLILNGIAIDSNDIESLNGSEDMEESREKRKHEYLRFGKRKHEYLRFGKRKHEYLRFGRK
>lcl|Q6TUJ2_ASCSU SubName: Full=AF2 peptide; SubName: Full=FMRFamide-like neuropeptides 14; Ascaris suumAscarisAscarididaeAscaridoideaAscarididaChromadoreaNematodaMetazoaEukaryota  length_of_amidated_peptide_6 LRF_amide LRF_amide LRF_amide 703
MNVQQAGLLLLLGVIIACVSADAPQTCSQVMASPGEENHNKMLLCQLFESSTLLAQLGALVSEGLDRLMITQGVVPDVSAEEEGQSIEKRKHEYLRFGKRKHEYLRFGKRKHEYLRFGRK
>lcl|AW562017 74 1 468  SWL4CAK09C04SK Brugia malayi L4 cDNA (SAW99MLW-BmL4) Brugia malayi cDNA clone SWL4CAK09C04 5', mRNA sequence.Brugia malayiBrugiaOnchocercidaeFilarioideaSpiruridaChromadoreaNematodaMetazoaEukaryota; LEN=590; translated ; closed=(1/1)  length_of_amidated_peptide_6 LRF_amide LRF_amide LRF_amide 2460
MKGRHHLFSSTLITALIISGCVQYTTGQLQTCSQVFASATEENGKMLLCELYESSSLLAQLGTFVSKDVEKLLANEGVTIDDVQDIEKRKHEYLRFGKRKHEYLRFGKRKHEYLRFGRK
>lcl|AW670781 -16 1 343  Hce17L3B Haemonchus contortus trans-spliced expression library Haemonchus contortus cDNA 5' similar to similar to C. elegans F15D4 product, mRNA sequence.Haemonchus contortusHaemonchusHaemonchinaeHaemonchidaeTrichostrongyloideaStrongylidaRhabditidaChromadoreaNematodaMetazoaEukaryota; LEN=343; translated ; closed=(0/1)  VRF_amide VRF_amide 2453
VELAFLATCAIVLLAFSNASPVNDQRLVEVSPEDIERERELLELLRQEMPAESDDAPPSMAKRAQTFVRFGKRAQTFVRFGKRAQTFVRFGRSNPEQM
>idiosepiusNotoides.290375  MolluscaCephalopoda 3966
MVVFWRIHVLAMIGIVVLMTQWASFVRAESPSNGEDLVNAASDGVEPAAETAGRSASDNAYDIKRANQFLRIGRGSHFIRIGRGGASSFLRIGRNPLNQFVRIGKAPSGHVSTHRQKFSFRNXPSLGT
>idiosepiusNotoides.201638  MolluscaCephalopoda 3986
MVVFWRIHVLAMIGIVVLMTQWASFVRAESPSNGEDLVNAASDGVEPAAETAGRSASDNAYDIKRANQFLRIGRGSHFIRIGRGGASSFLRIGRNPLNQFVRIGKAPSGMFPRIGKKFSFRKPAES
>tubalanusPolymorphus.11360  Nemertea 27
MDTRHLVYISIAVLLAVVVLATGEISNSDRLQKYIGDESSNSDESGELFDANDDEKRASGLFRYGRSGSIMRFGKRGGLFRYGKRQLFRYGKRDEDEQVKRSLFRYGKRFARDTKRQKAHVPFRFGRDEEYDM
>lcl|XP_001198950 PREDICTED: similar to LFRFa precursor [Strongylocentrotus purpuratus].Strongylocentrotus purpuratusStrongylocentrotusStrongylocentrotidaeEchinoidaEchinaceaEuechinoideaEchinoideaEchinozoaEleutherozoaEchinodermataMetazoaEukaryota  FTF_amide FSF_amide FSF_amide FAF_amide FAF_amide FVF_amide FAF_amide 2226
MRVLVALALCLCFIAPSPVLSFTMPEEKFVENKMADVGEEGTGQNNINSIAKSLIREVFGAAEEREMEAENEAEDEAELSLSKRTTGSTRPQREIRARAQYAARRPPVTTRSKFTFGKRSSPTPVISRPLAEQLLEELQRNAEMSDDWRESDKLALLNDAALYDSLVDSHQVQKDAYSAFSFGKRGMSAFSFGKRAQPSFAFGKRGLMPSFAFGKRPHGGSAFVFGRRDWAPREQDFANAAEESGPYKRGDLAFAFGKREDQ
>idiosepiusNotoides.206009  MolluscaCephalopoda 3969
ERDPVMRCWSPCSLFVVIVLHCLSSHSSAAFDLAQACVESQRLSLLPICDTIFAVQDGAQQSSDDGLRSKRFIRFGRALSGDAFLRFGKNVPDLPFEDKRFLRFGRAAPQLDDLLKQALQRVESLQKADETSVRRKRSTDAAPQSSAEGGEQKNDSSATKITKRYVDDGEDTDVKRFMRFGKRFMRF
>lcl|FMRA_CALPA RecName: Full=Antho-RFamide neuropeptides; Contains: RecName: Full=Antho-RFamide; Flags: Precursor.Calliactis parasiticaCalliactisHormathiidaeNynantheaeActiniariaHexacoralliaAnthozoaCnidariaMetazoaEukaryota length_of_amidated_peptide_6 GRF_amide GRF_amide GRF_amide GRF_amide GRF_amide GRF_amide 2069
MLVAMTTASYVTILVTLLFHILTINAKTVTKRAKETNLEDDEPQYWRGRFAKDVVPQFWKGRFSDPQFWKGRFSDPQFWKGRFSSHGNKRRYVPGRYGREFQGRFGREFQGRFGREQGRFGREEDQGRFGREEDQGRFGREEQGRFGREEDQGRFGREEDQGRFGREEDQGRFGREEEQGRFGREEDQGRFGREEEQGRFGREEDQGRFGREEDQGRFGREEEQGRFGKRDEDQGRFGKREDQGRFGKRDEDQGRFGKRDEDQGRFGKREDQGRFGKREDQGRFGRELLAKLNKRTTSIQEDPQTRFRDVQMTRRNVAKKDKIEESNDEEANKS
>bathymodiolusPlatifrons.52927-1.56  MolluscaBivalvia 3523
MVFYFISLVAIVTSNATTTASDTMGSSTDVITTMSTDSTTTASDTMGSSTDVSTTMSTDSTTTSMMPTDSTTTSMMSTGSTTTSMMPTGSTTTSMMSTGSTTTSMMPTGSTTTSMMSTGSTTTSMMSTGSTTTSMMSTDSTTTSMMPTGSTTTSMMPTGSTTTSMMPTDSTTTSMMSTGSTTTSMMSTDSTTTSMMSSDSTTTSMMHSDSTATSTMPRDSTATSMMSSDSTATSMTSNDSTTTSMMSGDSTATSMMSGDSTTTSMMSGGSTSMSSARMTDMSTTTEMNMPPTTSSSTTTTTTTTTTTTQQPAAEIPQNQESDFGRVGFVAFGITFAIAVILLITLIIILVRRRRKSGVYLTDEGNGPRRMIGGLPIKLGNGTGTSTFTTNQAQREGATNASSLKHNDSESVNNLLHEEDSDKEVSDVEESPATFIGLKVEPSSGASVESLGQLKETDKLVDNKRHSPSIDDNLPTPSLSESENGSQNSVPALNDADETTEM
>capitellaTeleta.CapteP204015  Annelida 390
MWTILLSMVVFVGVVSCSEENQINKRDVSDVAEGDNTFDREARAAIFRYGKRVPIFRYGKRIFRYGKRADQEVEDSDMDLEKRLFRYGRSGSMPTTYKRLFRYGKRAEDDVEEDDEIEAVKRLFRYGKRGEINTRTAAQQPSVPFRFGERE
>jgi|Capca1|204015|fgenesh1_pg.C_scaffold_617000002 RYamide Capitella capitata Annelida Lophotrochozoa  length_of_amidated_peptide_4 FRY_amide FRY_amide FRY_amide FRY_amide FRY_amide 677
MWTILLSMVVFVGVVSCSEENQINKRDVSDVAEGDNTFDREARAAIFRYGKRVPIFRYGKRIFRYGKRADQEVEDSDMDLEKRLFRYGRSGSMPTTYKRLFRYGKRAEDDVEEDDEIEAVKRLFRYGKRGEINTRTAAQQPSVPFRFGERE
>lcl|Q32T27_MELIC SubName: Full=FMRF amide-like protein 7; Meloidogyne incognitaMeloidogyne incognita groupMeloidogyneMeloidogyninaeMeloidogynidaeTylenchoideaTylenchinaTylenchidaChromadoreaNematodaMetazoaEukaryota  length_of_amidated_peptide_11 VRF_amide VRF_amide VRF_amide VRF_amide VRF_amide 1228
MAQIIFNTLLATLIFSAFFISRFSNGQLTNDFGSQLMSLQDFGDDYNNAIFADIDGDNENSYESMAKRAPLDRSALVRFGKRAPLDRSALVRFGKRAPLDRAAMVRFGKRAPLDRAAMVRFGKRAPFDRSSMVRFGKR
>lcl|BM355891 38 1 593  rr30h09.y1 Globodera rostochiensis J2 pcDNAII Smant v1 Globodera rostochiensis cDNA 5' similar to SW:FARP_ASCSU P41854 FMRFAMIDE-LIKE NEUROPEPTIDES PRECURSOR. [1], mRNA sequence.Globodera rostochiensisGloboderaHeteroderinaeHeteroderidaeTylenchoideaTylenchinaTylenchidaChromadoreaNematodaMetazoaEukaryota; LEN=593; translated ; closed=(1/0)  LRF_amide LRF_amide LRF_amide 2435
MFALFVFPLPLLLLCVLQRISAAAAEASAEPGMDVTKRMFSYADLMNNFGGPSPLDFVTGNGYYMLDEERPKREDEAVELLTAWKRSSPFRRGFLNGVQHNYLMKKDEFVAPGVLRFGKRMPGVLRFGKRGPQHEKKAVPGVLRFGKRAEVPGVLRFRKRMPQVLRFG
>lcl|XP_002739615 PREDICTED: hypothetical protein [Saccoglossus kowalevskii].Saccoglossus kowalevskiiSaccoglossusHarrimaniidaeEnteropneustaHemichordataMetazoaEukaryota length_of_amidated_peptide_17 NNF_amide NNF_amide NNF_amide NNF_amide NNF_amide NNF_amide NNF_amide NNF_amide NYF_amide 2218
MKCFGVLGLVVCIALLEMVKSSELEMDQEALSSEGGEKRKSNGNNFGKRAPNMKNNFGKRPDNDDIFRNFAGEEAEKRKSNGNNFGKRAPNMKNNFGKRPDNDDIFRNFAGEEAEKRKSNGNNFGKRAPNMKNNFGKRPDNDDIFRNFAGEEAEKRKSNGNNFGKRAPNVKNNFGKRPDNDDIVDDFAGEEAEKRQTNENYFGKRAKLGDIVDDLDIGYMPSCSLVLCDLTDEDCLAFKDIPVYRE
>siphonariaPectinata.35485  MolluscaGastropoda 4561
MQGSVLISIAVLISAQVSIGLTEETSSDDASSGLDALESPAKRFGMGRAQLGLGMMRLGKREPSTLDGSQYLDELFPYAPYATYARAADSDDGLEMRRADSLENQLDDAERSIYYRYLSGHDMQPVEGGNEFQPGKRSLAMLRLGKRAKIFEEFDTPQKMLSKRQLQMLRLGKRLPVWQDGKDKRSLAMLRLGKRNLRMLRLGKRSVDSLYKDTN
>gadilaTolmiei.9438  MolluscaScaphopoda 3833
MGVQLKVLTPIAACVAALIVISSAAENNIDTLRRIGKLPNDNDDEASANDYLKEKQNFEDFGGGFAPSYAGDFEDADDISKRGRSTLFRFGKRASLFRFGKRDYAVHNAGPKRTLFRWGKRGGLEADEEQLAQRLRNYLAEKRGTMFRFGRSTGKAPHVPFRFGREDMIVM
>lcl|BQ457797 -5 1 359  ph83a01.y1 Ostertagia ostertagi L4 SL1 TOPO v1 Ostertagia ostertagi cDNA similar to TR:Q20598 Q20598 SIMILARITY TO FMRFAMIDE NEUROPEPTIDE PRECURSOR. [1], mRNA sequence.Ostertagia ostertagiOstertagiaTrichostrongylinaeTrichostrongylidaeTrichostrongyloideaStrongylidaRhabditidaChromadoreaNematodaMetazoaEukaryota; LEN=516; translated ; closed=(0/1)  VRF_amide VRF_amide VRF_amide VRF_amide 2432
XQASLLVVTVCVVIIGASAAFDSSQYDFADSILTDEKRAPMDRSSMVRFGKRAPMDRSTMVRFGRAPMDRSTMVRFGKRAPMDRSSMVRFGKRAPMDRSSMVRFGKRIPSEELAPYFGL
>lcl|BE581906 112 36 466  kq56c02.y1 TBN95TM-SSR Strongyloides stercoralis cDNA 5', mRNA sequence.Strongyloides stercoralisStrongyloidesStrongyloididaePanagrolaimoideaRhabditidaChromadoreaNematodaMetazoaEukaryota; LEN=466; translated ; closed=(1/0)  IRF_amide IRF_amide 2455
MSRRLFTSIVIVCIATIVFGVEKETYPPNTSDVAIDFSENKYLSEVDGIPEYISQGNDVEDNEAIEKRAPLDRSSMIRFGKRAPLDRAMVRFGRSPIDRSSMVRFGRAPLDRSSMVRFGRAPLARTSMIRFGKRAPLDRAMVRX
>Haliotis diversicolor GT867779 Annelida 442
MDSSQILSILMLVFAMVLTGMALGTKEEQDSEVAVAAPSEHHKRSVDFPLSQDLLDDDAYDMDKRGSLFRFGKRGGLFRFGKRGTLFRFGKRGSTLFRFGRGGSDDLWMPVNEEEQAAKRNFHWGRETEE
>laevipilinaHyalina.10783  MolluscaMonoplacophora 4046
MEWKCKLFTIFATLSVAMCMEGTDERKIEAGIKALKNMFHMQNSNLLESNSKDDGLSLGLLSNEDLMDDDEKRGSIMRFGKRGSIMRFGKRGSIMRFGKRGSIMRFGKRGTLLRFGRS
>mesodasysLaticaudatus.17682  Gastrotricha 160
MGTLRCLLLIGVLCLVLSLAVVEGEEKKAIKKAESKKSDVAEFIEEDDDDDDEWDDDDDDEEGDYKRARPFRFGKKARPFRFGKRSYDEDDIEDEIDGYMSKKARPFRFGKKARPFRFGKKARPFRFGKKARPFRFGKKARPFRFGKKARPFRFGKKARPFRFGKKARPFRFGKKARPFRFGKKARPFRFGKKARPFRFGKKSDEEVDKKARPFRFG
>gadilaTolmiei.36247  MolluscaScaphopoda 3804
MGVQLKVLTSCAAFLAAFVVISSAADNNIDSALRQLGGIRSEEGHNDNEFLKRKHDYDAISEYAPSYDEDSDGSDEFPKRGGSSRTLFRFGKRGRPVFRFGKRDYPMYNAGPKRTLFRWGKRDDQEIADEELAQRLRNFLVSKKGSMFRFGRSTGKGPHVPFRFGREDLILM
>graptacmeEborea.26259  MolluscaScaphopoda 3899
MDLRLNTSAVVVAILVALVTKCRTEDKIGTYQALRTLANIENGKSSSVDNQYIEGDEGYDKLSDVPSSVTDVGDDNDYLGKETPMERSLRARTLFRFGKRNGGRTLFRFGKRDFPLYYTGPKRTLFRWGKRAGDDEGDEFGKRSTLFRFGKRRSMFRYGRSAGKAPHTPFRFGREDFFLM
>mesodasysLaticaudatus.36239  Gastrotricha 167
MVVNVNRWSILLTVWCIWVSALFNGHNVSSEALPEEPTTAVNHEEYMDDDIDRPVLDQQWYDDLYDDPKDLLVPEAFLQRYYNKRANNRAMFRYGKRRQPSRSAMFRYGKRGGGNARAMFRYGRSNRPAMFRYGKRNRAMFRYGKRKADEKRRSEKAGDDNKKSRAMFRYG
>octopusBimaculoides.Ocbimv22002924  MolluscaCephalopoda 4317
MQSQAISLLLAVFTLYIIQAYGNEAQKIPTDSARIGSILGLQEEDDNGLEKSSLDDQGLGIDDVDKRNSLFRFGKRSGVFRYGKRTLFRFGKRGKAMRLSRSDSSEEPEDEGLKRTIFRYGKRDGVEDPYEYEDPALAVAVVPEDKRSNFFRYGRSRTVFRYGRSTEKKKEKRPHTPFRFGREEK
>octopusVulgaris.3344  MolluscaCephalopoda 4343
QETSMQSQAISLLLAVFTLYIIQAYGNEAQKIPTDSARLGSILGLQEEDDNGLEKSSLDDQGLGIDDVDKRNSLFRFGKRSGVFRYGKRTLFRFGKRGKAMRLSRSDSSEEPEDEGLKRTIFRYGKRDGVEDPYEYEDPALAVAVVPEDKRNNFFRYGRSRTVFRYGRSTEKKKEKRPHTPFRFGREEK
>Bay scallop CB415749 mRNA sequence Argopecten irradians Mollusca Bivalvia 3241
ARGICGAALFLAIIDLAFTDDGKLVDSDQSEIKKRMAPDIEYEGYNPYSDLSDEDLAEIIKRGSLLRFGKRGSLLRFGKRGSLLRFGKRRSILRYGKRFDDQDENMELPLEDYADAGSDDKRGTLFRFGKRRALFRYGRSADKPHTPFRFGREEEYLEK
>entalinaTetragona.7797  MolluscaScaphopoda 3768
MGVQLNVLTAIAVIIAAFVTKSCTAENIDSALRTLQGIGSSNEQPGVDHEYLKNKQYDDLSEFAPSFADDSGIPDQSGYPKRGGSGNTLFRFGKRGRSVFRFGKRDYPLYSAGPKRTLFRWGKRSGLEMDDDELAQQARNFLFNKRSSVFRFGRSAGQVPHVPFRFGREDLILM
>antalisEntalis.107525  MolluscaScaphopoda 3486
MDLRLNTSAVIVAILVALVTKCRTEDKIETYDALRSLADLENGNSNSADSQYLGQDYNKLSDESSAMTGAEDDNTYSGFPSKARPMERSLRGGRTLFRFGKRNGRTLFRFGKRDFPLYYTGPKRTLFRWGKRDGADEVDDFDKRSSLFRFGKRRTMFRFGRSAGKAPHTPFRFGREDFFLM
>patinopectenYessoensis.PY_T04575  MolluscaBivalvia 4359
MDTKAMVICGAALFLAIIDLAFTDDGKLVDSDQAEIKKRMAPEIAYEGYNPYADLSDEDLAEVIKRGSLLRFGKRGSLLRFGKRGSLLRFGKRRSILRYGKRFDDQDENMELPLEDYADAGDDDKRGGLFRFGKRRALFRYGRSADKPHTPFRFGREEEY
>crassostreaGigas.CGI_10020740  MolluscaBivalvia 3600
METKTLLIWVFAAFLAFIEVSTASKESKLNHEESEVKSLKRRSNPMDDVTDTYDFSDEDLNELMKRGSLFRFGKRGALFRFGKRSEEDKRGSLFRFGKRMDGYYVSPYASSENFPEKDDKRGSLFRFGKRSSLFRFGRSVDNEKPHTPFRFGREEEDEI
>Crassostrea gigas FQ665026 mRNA sequence Mollusca Bivalvia Mollusca Bivalvia 3240
METKTLLIWVFAAFLAFIEVSTASKESKLNHEESEVKSLKRRSNPMDDVTDTYDFSDEDLNELMKRGSLFRFGKRGALFRFGKRSEEDKRGSLFRFGKRMDGYYVSPYASSENFPEKDDKRGSLFRFGKRSSLFRFGRSVDNEKPHTPFRFGREEEDEI
>lcl|ADY49324 FMRFamide-like neuropeptides 3 [Ascaris suum].Ascaris suumAscarisAscarididaeAscaridoideaAscarididaChromadoreaNematodaMetazoaEukaryota  length_of_amidated_peptide_9 MRF_amide MRF_amide MRF_amide MRF_amide MRF_amide 2078
MHASIFAFALLTLRMALASESNEDEYVRRQWLNGAIDKIGNRMYMTDEDGIWDGIWASHVNRANDDNSNTQRSIRTPLGTMRFGKRDANPLGTMRFGKRTSPNDEQLFDEKRNGPLGTMRFGKRGDPLGTMRFGKRGGPLGTMRFGKR
>idiosepiusNotoides.286053  MolluscaCephalopoda 4006
MEIKVMSLLATVFTVFLVQINCEDLHKIQTDPSGIGNIIGLPDGDDSELSRSPIIDESALGIDDMDKRNSLFRFGKRGNLFRFGKRGNLFRFGKRGNLFRFGRAGNKDDPENEGLKRTIFRFGKRDGGLEDLYDYEDPTSQQVVAAPSAGAGDKRGSFFRYGRSRTFFRYGRSTDKNAEKRPHTPFRFGREEE
>Idiosepius paradoxus DB917861 mRNA sequence Mollusca Cephalopoda Mollusca Cephalopoda 3242
MEIKVMSLLATVFTVFLVQINCEDLHKIQTDPSGIGNIIGLPDGDDSELSRSPIIDESALGIDDMDKRNSLFRFGKRGNLFRFGKRGNLFRFGKRGNLFRFGRAGNKDDPENEGLKRTIFRFGKRDGGLEDLYDYEDPTSQQVVAAPSPGAGDKRGSFFRYGRSRTFFRYGRSTDKNAEKRPHTPFRFGREEE
>lcl|AEE25645 neuropeptide precursor [Platynereis dumerilii].Platynereis dumeriliiPlatynereisNereididaePhyllodocidaAciculataPalpataPolychaetaAnnelidaMetazoaEukaryota length_of_amidated_peptide_4 MRY_amide MRY_amide FRY_amide FRW_amide MRY_amide FRY_amide FRY_amide 534
MSIDSRTLILALAVFVTLAFAEDKDDQSTSVAADEDDKRGTLLRYGRGSLMRYGRGSLMRYGKRGTLMRYGKRDDEEFYDDDDVDAIKRVFRYGKRGDDDYKRLFRWGKRSDDYVPEDGLDEDKRGTLMRYGKRVFRYGKRSDDDSASEDMAKRVFRYGKRNSVDLDDLIEEAKRRIFRYGRDIRAPQAPHVPFRFGEE
>RYamide_platynereis_dumerilli Annelida 522
MSIDSRTLILALAVFVTLAFAEDKDDQSTSVAADEDDKRGTLLRYGRGSLMRYGRGSLMRYGKRGTLMRYGKRDDEEFYDDDDVDAIKRVFRYGKRGDDDYKRLFRWGKRSDDYVPEDGLDEDKRGTLMRYGKRVFRYGKRSDDDSASEDMAKRVFRYGKRNSVDLDDLIEEAKRRIFRYGRDIRAPQAPHVPFRFGEE
>loxosomaPectinaricola.9091  Entoprocta 200
MRPVGLAALLLVQVYFCVTSAEDQYSHVASRERRGLKLMRLGRRFVPPLEGSDSEVLLPASLEMQLRALLASHGLELPEDASAEQLLEAARRDLDLEEFPVDEEMYIPEETPEKRGLALIRMGKRSMSLIRMGKRGMPLIRMGKRPLEEEKRGMGLIRMGGKKRGMSLVRMGKRSPGEEWQQAVDPSQR
>LFRFFamide_pfu_aug1.0_26025.1_55118.t1  Mollusca Bivalvia 3239
MFNVFKFISIILEQINLQHGPDMHVSALADVSSSERILQKRSDPNDDISDSYEFTDADLDELVKRGSLLRFGKRGSLLRFGKRGSLLRFGKRGSLFRFGKRYDEHVEKSYPYTDDDSSWMDSTGSKRGRSLFRFGKKRSSLFRFGRSADKAPHTPFRFGREEVY
>lcl|ADK11225 FMRFamide-related peptide 2 [Sepia officinalis].Sepia officinalisSepiaSepiidaeSepiinaSepiidaDecapodiformesNeocoleoideaColeoideaCephalopodaMolluscaMetazoaEukaryota  length_of_amidated_peptide_6 FRF_amide FRF_amide FRF_amide FRF_amide 2919
METKVMSLLATVLTVFIVQINCEDLHKIQTDTSGISNFIGLPDGEEGELVRSPIVDESALGIDDVDKRNSLFRFGKRGNLFRFGKRGNLFRFGKRGNLFRFGRGGNKDDPENEGLKRTIFRFGKRDGLEDLYDYEDPSVQQVAPTAGDKRGSFFRYGRSRTFFRYGRSTDKNAEKRPHTPFRFGREEE
>lcl|BF014403 -45 1 480  ro21h01.y1 Heterodera glycines J2 SL1 Topo1 Kloek Chiapelli McCarter Heterodera glycines cDNA 5' similar to TR:Q9TZZ5 Q9TZZ5 FMRFAMIDE-LIKE PEPTIDE 6, mRNA sequence.Heterodera glycinesHeteroderaHeteroderinaeHeteroderidaeTylenchoideaTylenchinaTylenchidaChromadoreaNematodaMetazoaEukaryota; LEN=480; translated ; closed=(1/0)  MRF_amide MRF_amide 2451
MAMNTNSIHCSSASSSPSVPMTLSMFCFIFAIFLHPASSSDLLSSSDDAKLQQMLCARFPGLAECQPNDEASRGIMTKRKSAYMRFGRAAAAADPSEEHEMEKRKSAYMRFGKRSPAEEGETYQIWAANEPDAQMEKRKSAYMRFGKRKSAYMRFXRK
>lcl|NP_741935 FMRF-Like Peptide family member (flp-8) [Caenorhabditis elegans].Caenorhabditis elegansCaenorhabditisPeloderinaeRhabditidaeRhabditoideaRhabditidaChromadoreaNematodaMetazoaEukaryota length_of_amidated_peptide_6 IRF_amide IRF_amide 903
MLSGVLFSIFVLAISANASCDVSALTTENEKELGLRICHLEAEMQVVQRALQEVMQQTDVTLYDQEVPVMNKRKNEFIRFGKRSDGMEKRKNEFIRFGKRKNEFIRFGRSDKGLGLDDNDVSSEFFGYTSDVFYL
>lcl|NP_503051 FMRF-Like Peptide family member (flp-17) [Caenorhabditis elegans].Caenorhabditis elegansCaenorhabditisPeloderinaeRhabditidaeRhabditoideaRhabditidaChromadoreaNematodaMetazoaEukaryota  VRF_amide 904
MLSKLVLTTCLLLTISGSSQAASMEEIQSEKFCEKFPTLHMCRLKEELTGSLVELQYLLQDGINNQQQAGAQEVQKRKSAFVRFGKRSAPEEEAMEMEKRKSAFVRFGRSFGMEPQITEKRKSQYIRFGK
>lcl|AI539985 63 1 348  SWOvAFCAP28C12SK Onchocerca volvulus adult female cDNA (SAW98MLW-OvAF) Onchocerca volvulus cDNA clone SWOvAFCAP28C12 5', mRNA sequence.Onchocerca volvulusOnchocercaOnchocercidaeFilarioideaSpiruridaChromadoreaNematodaMetazoaEukaryota; LEN=512; translated ; closed=(0/1)  MRF_amide 2463
QMPTIVVLLMVTMMAIYSGVEVVESLQMYENDPEMNEGEIRTLCSLNPTLSFCSEHAMEKRKSSYMRFGRSYPVILDIEPYPFEKRKSAYMRFGKRSTDSNDFTKRKSAYMRFGR
>lcl|BU666368 -38 1 507  Na_L3_37D10_SAC Necator americanus (parasitic nematode) L3 Necator americanus cDNA clone Na_L3_37D10 5' similar to Similar to C52D10.11 CE17594 status:Confirmed TR:Q966N2, mRNA sequence.Necator americanusNecatorBunostominaeAncylostomatidaeAncylostomatoideaStrongylidaRhabditidaChromadoreaNematodaMetazoaEukaryota; LEN=596; translated ; closed=(0/1)  VRF_amide IQF_amide 2412
DMWCVFFFLSLIVCSFATNEDNLSEEFCRQFPSLHLCRLHDTLQGSLVELQYLLQDNNVENAVPVNPMEKRKSAFVRFGKRAADDAAEIEKRKSAFVRFGRSVPVDVPEKRKSQYIQFGRK
>lcl|E3MES1_CAERE SubName: Full=CRE-FLP-17 protein; Caenorhabditis remaneiCaenorhabditisPeloderinaeRhabditidaeRhabditoideaRhabditidaChromadoreaNematodaMetazoaEukaryota  VRF_amide 1214
MLSKLVFITFLLFTSSFGASMEEIQSEKFCEKFPTLHMCRLKEELTGSLVELQYLLQDGINVGGQQQQVGAQEVQKRKSAFVRFGKRSAPEEEGMEMEKRKSAFVRFGRSLGMEPQLTEKRKSQYIRFGK
>lcl|A8WMW7_CAEBR SubName: Full=CBR-FLP-17 protein; Caenorhabditis briggsaeCaenorhabditisPeloderinaeRhabditidaeRhabditoideaRhabditidaChromadoreaNematodaMetazoaEukaryota  VRF_amide 1222
MLFKLVFIALLFASSYGASMEEIQSEKFCEKFPTLHMCRLKEELTGSLVELQYLLQDGINVGGQQQAGGVQEVQKRKSAFVRFGKRSASDEEGMEMEKRKSAFVRFGRSIGMEPQFTEKRKSQYIRFGK
>lcl|BQ626888 65 1 636  pz28d07.y1 Pratylenchus penetrans mixed stage SL1 TOPO v1 Pratylenchus penetrans cDNA 5' similar to TR:O44185 O44185 F33D4.3 PROTEIN. [1], mRNA sequence.Pratylenchus penetransPratylenchusPratylenchinaePratylenchidaeTylenchoideaTylenchinaTylenchidaChromadoreaNematodaMetazoaEukaryota; LEN=676; translated ; closed=(1/1)  LQS_amide IRF_amide IRF_amide IRF_amide IRF_amide 2427
MFSDCRPFSIGLLVSLLMALFSAQFAIAGSYESAELTSSELQSGKRMSPYVSYQPWSYMKRAPAAPIIRFGKRSSHSVEWREQQPRNTRLVALSNPLIRFGKRVPSNAPLIRFGRRDAGPLIRFGKRSPAGGAPLIRFGRSWENEEDWTNEGEERK
>lcl|CB275548 -5 1 561  pk99e10.y1 Ancylostoma ceylanicum L3 Ancylostoma ceylanicum cDNA 5' similar to WP:CE17594 C52D10.11, mRNA sequence.Ancylostoma ceylanicumAncylostomaAncylostomatinaeAncylostomatidaeAncylostomatoideaStrongylidaRhabditidaChromadoreaNematodaMetazoaEukaryota; LEN=561; translated ; closed=(0/1)  VRF_amide IRF_amide 2401
XAEASLRVMWCVYFFFSLIVCSFAANEDNLSEEFCRQFPSLHLCRLHDNLQGSLVELQYLLQDSNIEIAAPVSPVEKRKSAFVRFGKRAADDAMEVEKRKSAFVRFGRSAPIETPEKRKSQYIRFGRK
>L._gigantea2 EST FC795696 Mollusca Gastropoda 3206
MDDGSLENPDKRYSSFVRIGKNIENELTNAGLEKRPSSFVRIGKSYFAEPGDMDAEKRLSNFVRIGKSGLEEPEMEQKRAFVRIGKIPSSAFVRIGRMPLYDAILQKPLGYYNVARRMGKSSF
>lcl|G0MRB1_CAEBE SubName: Full=CBN-FLP-17 protein; Caenorhabditis brenneriCaenorhabditisPeloderinaeRhabditidaeRhabditoideaRhabditidaChromadoreaNematodaMetazoaEukaryota  VRF_amide 718
MLSKLVLIACCLLISSSNGASMEEIQSEKFCEKFPTLHMCRLKEELTGSLVELQYLLQDGMNVGGQQQAGVQEVQKRKSAFVRFGKRSAPEEEGMEMEKRKSAFVRFGRSVGMEPQLTEKRKSQYIRFGK
>lcl|A8X4G5_CAEBR SubName: Full=CBR-FLP-8 protein; Caenorhabditis briggsaeCaenorhabditisPeloderinaeRhabditidaeRhabditoideaRhabditidaChromadoreaNematodaMetazoaEukaryota length_of_amidated_peptide_6 IRF_amide IRF_amide 732
MLLGVVFSIFVLAISAHATCDVSALATESEKELGLRLCRLESEMQVIERALQEVMQQTDVTSFDQEVPAMNKRKNEFIRFGKRSDGMEKRKNEFIRFGKRKNEFIRFGRSDKGLGLDDNVSMEKRKNEFIRFG
>lcl|G0MB47_CAEBE SubName: Full=CBN-FLP-8 protein; Caenorhabditis brenneriCaenorhabditisPeloderinaeRhabditidaeRhabditoideaRhabditidaChromadoreaNematodaMetazoaEukaryota length_of_amidated_peptide_6 IRF_amide IRF_amide 1211
MLLGVVISIFVLAISANANCDVSALSTETEKELGLRLCHLEAEMQVVQRALQEVMQQTDVTMYDQEVPVMNKRKNEFIRFGKRSDGMEKRKNEFIRFGKRKNEFIRFGRSDKGLGLDNDNVSMEKRKNEFIRFG
>lcl|Q8WQF5_CAEEL SubName: Full=Protein FLP-8, isoform b; Caenorhabditis elegansCaenorhabditisPeloderinaeRhabditidaeRhabditoideaRhabditidaChromadoreaNematodaMetazoaEukaryota length_of_amidated_peptide_6 IRF_amide IRF_amide 1184
MLSGVLFSIFVLAISANASCDVSALTTENEKELGLRICHLEAEMQVVQRALQEVMQQTDVTLYDQEVPVMNKRKNEFIRFGKRSDGMEKRKNEFIRFGKRKNEFIRFGRSDKGLGLDDNDVSMEKRKNEFIRFG
>lcl|BG226536 150 1 413  kp90d08.y1 TBN95TM-SSFH Strongyloides stercoralis cDNA 5' similar to WP:C52D10.11 CE17594, mRNA sequence.Strongyloides stercoralisStrongyloidesStrongyloididaePanagrolaimoideaRhabditidaChromadoreaNematodaMetazoaEukaryota; LEN=480; translated ; closed=(0/1)  VRF_amide 2444
XPTSFITVLFYSLSIVVSLTLSLPAMESHHAPNPTSDQISAYEMFCKDYSHLQLCKLEFTLQQALAELQYIILNDDPIDDSENFKTKRKSAFVRFGKRSNDDDMLFDKRKSAFVRFGRSVEDPINGQKRKSSYVRFG
>capitellaTeleta.CapteP185359  Annelida 394
MVNMWKRWTLQMCLLWSIVMATAQAEFEAPETEAANCYDLCEVGQGHLLGCPCEEGELDGVDANWDPENELEKRQKIFRWGKRDSPVFRWGKRASDTPIQGYKRLFRWGKRDGAPVFRWGKRTAEEYEPRESRSNIFRWGKKSSPAVFRSRVDRPVPCNSTGCLFVVFNRTRVEPDGNGLEAQYCPKSGNDA
>jgi|Capca1|185359|fgenesh1_pg.C_scaffold_76000013 RWamide Capitella capitata Annelida Lophotrochozoa   FRW_amide FRW_amide FRW_amide FRW_amide FRW_amide 678
MVNMWKRWTLQMCLLWSIVMATAQAEFEAPETEAANCYDLCEVGQGHLLGCPCEEGELDGVDANWDPENELEKRQKIFRWGKRDSPVFRWGKRASDTPIQGYKRLFRWGKRDGAPVFRWGKRTAEEYEPRESRSNIFRWGKKSSPAVFRSRVDRPVPCNSTGCLFVVFNRTRVEPDGNGLEAQYCPKSGNDA
>lcl|BU088810 34 1 397  Na_L3_48G02_SAC Necator americanus (parasitic nematode) L3 Necator americanus cDNA clone Na_L3_48G02 5' similar to Y37D8A.15 CE20219 status:Partially_confirmed TR:Q9XWV7, mRNA sequence.Necator americanusNecatorBunostominaeAncylostomatidaeAncylostomatoideaStrongylidaRhabditidaChromadoreaNematodaMetazoaEukaryota; LEN=494; translated ; closed=(0/1)  length_of_amidated_peptide_6 LRF_amide LRF_amide LRF_amide LRF_amide 2417
XGLGAGLLLATLSTLMPSSAGAPEGPKNCNEILSSGGDQQDLLLCQLSESSTLLAQLGILVSEGLDRLMQNQGIATVEEPAGEVDETGVDKRKHEYLRFGKRKHEYLRFGKRKHEYLRFGKRKHEYLRFGRK
>lcl|Q86QQ5_9BILA SubName: Full=FMRFamide-like propeptide; Oesophagostomum dentatumOesophagostomumChabertiidaeStrongyloideaStrongylidaRhabditidaChromadoreaNematodaMetazoaEukaryota  length_of_amidated_peptide_6 LRF_amide LRF_amide LRF_amide LRF_amide 1225
MRGLGAGLLLATLSTLVPSSAGAVEGTAKNCNEILSNGGDQQELLLCQLSESSTLLAQLGILVSEGLDRLMQNQGIAAVEEPQGVVEENGLEKRKHEYLRFGKRKHEYLRFGKRKHEYLRFGKRKHEYLRFGRK
>lcl|XP_003118467 CRE-FLP-7 protein [Caenorhabditis remanei].Caenorhabditis remaneiCaenorhabditisPeloderinaeRhabditidaeRhabditoideaRhabditidaChromadoreaNematodaMetazoaEukaryota  VRF_amide VCF_amide VRF_amide VRL_amide VRF_amide 2084
MLGSRFLLLALGLFVLVWAEKSTEQQVQEQTDLDKSGEQLSEEDLIDEQKRNPMQRSSMVRFGRSPMQRSSMVRFGKRSPMQRSSMVCFGKRSPMQRSSMVRFGKRSPMERSAMVRFGRSPMDRSKMVRFGRSSIDRASMVRLGKRTPMQRSSMVRFGKRSAPSDINEIQDNEQIRDNE
>rotariaTardigrada.50894  Rotifera 61
MYLFTILSAFIFIQLVAIASSDAHDVSSYGQLNLVHQSKRAFDHDDVSSSSSESDEENDYMRRATSFLRFGRQIPSSSGSFLRFGRSSPSFSRFGRGGYNTGTFLRFGRRGQQVYPRDFFRFSRKGDFLRFG
>lcl|NP_508985 FMRF-Like Peptide family member (flp-7) [Caenorhabditis elegans].Caenorhabditis elegansCaenorhabditisPeloderinaeRhabditidaeRhabditoideaRhabditidaChromadoreaNematodaMetazoaEukaryota  VRF_amide VRF_amide VRF_amide VRL_amide VRF_amide 2086
MLGSRFLLLALGLLVLVLAEESAEQQVQEPTELEKSGEQLSEEDLIDEQKRTPMQRSSMVRFGRSPMQRSSMVRFGKRSPMQRSSMVRFGKRSPMQRSSMVRFGKRSPMERSAMVRFGRSPMDRSKMVRFGRSSIDRASMVRLGKRTPMQRSSMVRFGKRSMEFEMQSNEKNIEDSE
>lineusLongissimus.13213  Nemertea 338
MEAKHLIYLSIAVLVTVFTVTAEELDNNVEEALQDDPTMASTEDLEDSLEPYYNDYGNGDLDKRGSMFRFGRGALFRFGKRGKGFRYGKRGGSIFRFGKRGGSLFRFGKRQDNSDMNTEEKRKSMFRYGRGDMIDGEKRKSMFRYGKRFTRDTTKRQKVHTPFRFGREEDEEV
>gnl|Capca1|161212 Capitella capitata Annelida  Lophotrochozoa; new from planarian blast FVRIamide  VRI_amide VRI_amide 2491
MEETPMKRPSSFVRIEKRASSFVRIGKRPSSFVRIGKSLSETSELDNEKRASSFVRIGKSFPEGQDEELLDQVKRASSFVRIGKRSSDAAE
>lcl|CA995344 156 1 571  rg27g06.y1 Meloidogyne hapla J2 SL1 TOPO v1 Meloidogyne hapla cDNA 5' similar to SW:FARP_ASCSU P41854 FMRFAMIDE-LIKE NEUROPEPTIDES PRECURSOR. [1], mRNA sequence.Meloidogyne haplaMeloidogyneMeloidogyninaeMeloidogynidaeTylenchoideaTylenchinaTylenchidaChromadoreaNematodaMetazoaEukaryota; LEN=683; translated ; closed=(1/1)  LRF_amide LRF_amide LRF_amide LRF_amide 2406
MLCYLQMFIVLTSLLLCFGEKFANGEAGHEQEEIGMEKRMLSYADLMNNFGGPNALDLAGQGNSLLIDDERPKRENYNNEDVHIMTLWKRSPSYGRSFFSTTGDLTKKDDFIAPGVLRFGKRMPGVLRFGKRDRVVQEKKAVPGVLRFGKRQAQESGAVPGVLRFGKRMPQVLRFGK
>lcl|CD683415 140 1 547  rj43h02.y1 Meloidogyne chitwoodi egg SL1 TOPO v1 Meloidogyne chitwoodi cDNA 5' similar to SW:FARP_ASCSU P41854 FMRFAMIDE-LIKE NEUROPEPTIDES PRECURSOR. [1], mRNA sequence.Meloidogyne chitwoodiMeloidogyneMeloidogyninaeMeloidogynidaeTylenchoideaTylenchinaTylenchidaChromadoreaNematodaMetazoaEukaryota; LEN=662; translated ; closed=(0/1)  LRF_amide LRF_amide LRF_amide LRF_amide 2391
XANSKRMFGYVNFLIVALSSLLICLGEKIVYGEAVNKQQEIGMEKRMFSYADLMNNFGGPSALDLVEPGNALLLDDERPKREENYNNDDVHIMTLWKRSPSSYLNMASDLTKKDEFIAPGVLRFGKRMPGVLRFGKRDKVVQEKKAVPGVLRFGKRQAQESGAVPGVLRFGKRMPQVLRFGK
>lcl|CK427206 198 43 576  rl73a04.y1 Meloidogyne javanica J2 SL1 pGEM Meloidogyne javanica cDNA 5' similar to SW:FARP_ASCSU P41854 FMRFAMIDE-LIKE NEUROPEPTIDES PRECURSOR. [1], mRNA sequence.Meloidogyne javanicaMeloidogyne incognita groupMeloidogyneMeloidogyninaeMeloidogynidaeTylenchoideaTylenchinaTylenchidaChromadoreaNematodaMetazoaEukaryota; LEN=647; translated ; closed=(1/1)  LRF_amide LRF_amide LRF_amide LRF_amide 2385
MICYFQMFILLTSLFLCFGEIFANGEAGHNNEEIGMEKRMLSYADLMNNFGGPSALDLAGQGLLIDDERPKREQNYNNDDVHIMTLWKRSPSYGPSFFNTAGDLTKKDDFIAPGVLRFGKRMPGVLRFGKRDRVVIQEKKAVPGVLRFGKRQSQESGAVPGVLRFGKRMPQVLRFGK
>lcl|ABR09284 FMRFamide-like peptide 3 [Bursaphelenchus xylophilus].Bursaphelenchus xylophilusBursaphelenchusAphelenchoididaeAphelenchoidoideaTylenchidaChromadoreaNematodaMetazoaEukaryota length_of_amidated_peptide_10 MRF_amide MRF_amide MRF_amide MRF_amide MRF_amide 2202
MSGWTVTFFALFLVGCTVAEKTTEDQTAEKRAHPDGQMLRASNWISTRPMMSPDNEIGYLIQYLEKRASSMENDAESRDIRSPLGTMRFGKRADGPLGTMRFGKRNPLGTMRFGKRNPLGTMRFGKRAEGPLGTMRFGKRTPDFYDY
>ARS01397.1 lfrfamide 1 [Deroceras reticulatum] EukaryotaOpisthokontaMetazoaLophotrochozoaMolluscaGastropodaHeterobranchiaEuthyneuraPanpulmonataEupulmonataStylommatophoraSigmurethraLimacoideaAgriolimacidaeDeroceras 3389
MLMNLISVVVALLVAMTCSVCSEKAVHETAIQSADYVNSHSDHHAQKRMAPNSPTEEDEELLLRDDGLEDLPAQEDLVDKRGSLFRFGKRQGGSLLRFGKRGSLFRFGKRQGGTLFRFGKRGGALFRFGRSGPAENSFDGLKESDIEFLRNLYGHQAEYGYSPLNQDGAAEKRGIDSFHWGSESEK
>H. asinina GT275969 Mollusca Gastropoda 3272
KRPMNMLRLGKRPMNMLRVGKRPMNMLRLGKRPMNMLRLGKRPMNMLRLGKREDETEGEEKRALGMLRLGKRSDEKVDGDAGVSTQQ
>Aplysia californica ACJ76422 LFRFamide precursor Mollusca Gastropoda Mollusca Gastropoda 3243
MEPRPITLSLAVLLAALCTTCATGSAKLVSSSEDNTNSHTDGLTRDHQPQKRSAAAILSPADDALLVRADEGEEEGVGGSYPGIPLSLPGTADKRSTLFRFGKRGAGTLFRFGKRGSLFRFGKRGGALFRFGKRGGALFRFGKRGVASGSGAFPLADDSDVKRTLFRFGKRSNLDLLRDVLSQYQLSAYPDAYPDAYPDAYIDDVDSKRGVDGFHWGDDQ
>lcl|NP_001191429 FRFamide precursor protein precursor [Aplysia californica].Aplysia californicaAplysiaAplysiidaeAplysioideaAplysiomorphaEuopisthobranchiaEuthyneuraHeterobranchiaGastropodaMolluscaMetazoaEukaryota length_of_amidated_peptide_6 FRF_amide FRF_amide FRF_amide FRF_amide FRF_amide FRF_amide 2917
MEPRPITLSLAVLLAALCTTCATGSAKLVSSSEDNTNSHTDGLTRDHQPQKRSAAAILSPADDALLVRADEGEEEGVGGSYPGIPLSLPGTADKRSTLFRFGKRGAGTLFRFGKRGSLFRFGKRGGALFRFGKRGGALFRFGKRGVASGSGAFPLADDSDVKRTLFRFGKRSNLDLLRDVLSQYQLSAYPDAYPDAYPDAYIDDVDSKRGVDGFHWGDDQ
>acanthochitonaCrinita.94867  MolluscaPolyplacophora 3453
MEWKSFLLTLFAFVALIIQTESTDGTDIKNAYQGLSLQEPVRIPDNSPSGDAVGENSIDGDEYNDLLKRGSIFRFGKRGGSLLRFGKRGSLLRFGKRSSLFRFGKRGGSSLFRYGKRDPSDLYELLSNDDDKRTIFRYGKRADDNIDSLDLDDLLNRYNKRQNILRYGRSADKRPHTPFRFGREEDE
>lcl|BM130358 91 1 390  pb30a08.y1 Anc caninum L3 serum stim pAMP1 v1 Chiapelli McCarter Ancylostoma caninum cDNA 5' similar to TR:Q9XWV7 Q9XWV7 Y37D8A.15 PROTEIN. [1], mRNA sequence.Ancylostoma caninumAncylostomaAncylostomatinaeAncylostomatidaeAncylostomatoideaStrongylidaRhabditidaChromadoreaNematodaMetazoaEukaryota; LEN=534; translated ; closed=(0/1)  length_of_amidated_peptide_6 LRF_amide LRF_amide LRF_amide LRF_amide 2438
GAGLLLATLSTLMPSPGSAAEGAKNCNEILSNGGDQQELLLCQLSESSTLLAQLGILVSEGLDRLMQNQGIAAIEEQAGEVDENGVEKRKHEYLRFGKRKHEYLRFGKRKHEYLRFGKRKHEYLRFGRK
>biomphalariaGlabrata.BGLB003152-PA  MolluscaGastropoda 3556
MPFVFVFHLVSALNTLEDHQETHQPQKRSPASSPALYSEDLEADSGLEEPMDDMDKKNTLFRFGKRQGAWFRYGKRAGTLLRFGKRGTLLRFGKRGGSLLRFGRGGNSDADFSEDDKRTLFRFGKRSDLEEIVRDALAREELSNSPWYMENEPVKRGVNGFHWGQESEN
>Tpi-LFRFamide-1  Mollusca Gastropoda 3088
MVNGSCCTGVALLLAVICSVQSEETIHETGLHSEDDVHSHTAHQAQKRNAFTTPQEEDDGLILTNDGLADPLASNEFLDKRGSLFRFGKRQGSLFRFGKRGSLFRFGKRQGGTLFRFGKRGGSLFRFGRSDSAQNPMDNEEEKRTLFRFGKRSDL
>lcl|G0NSI6_CAEBE SubName: Full=CBN-FLP-14 protein; Caenorhabditis brenneriCaenorhabditisPeloderinaeRhabditidaeRhabditoideaRhabditidaChromadoreaNematodaMetazoaEukaryota  length_of_amidated_peptide_6 LRF_amide LRF_amide LRF_amide LRF_amide 1232
MMIGLPTALLLSAFIVAASGQETPAAAAGAVQAPSNPKDCQSILANNGDQQEALLCQLSESSMLLAQLGALVSEGVERLVQTHGLALEDETNGENEMEKRKHEYLRFGKRKHEYLRFGKRKHEYLRFGKRKHEYLRFGRK
>lcl|E3LW68_CAERE SubName: Full=CRE-FLP-14 protein; Caenorhabditis remaneiCaenorhabditisPeloderinaeRhabditidaeRhabditoideaRhabditidaChromadoreaNematodaMetazoaEukaryota  length_of_amidated_peptide_6 LRF_amide LRF_amide LRF_amide LRF_amide 1235
MMICLPTALLLSAFVVAAHGQEVPAGAGAPAGAVQASHNPKDCQSILANNGDQQEALLCQLSESSMLLAQLGALVSEGVERLVQTHGLALEEETNEGENEMEKRKHEYLRFGKRKHEYLRFGKRKHEYLRFGKRKHEYLRFGRK
>lcl|A8XMR0_CAEBR SubName: Full=CBR-FLP-14 protein; Caenorhabditis briggsaeCaenorhabditisPeloderinaeRhabditidaeRhabditoideaRhabditidaChromadoreaNematodaMetazoaEukaryota  length_of_amidated_peptide_6 LRF_amide LRF_amide LRF_amide LRF_amide 1250
MIRLTATALLVLIVAAYGQDAAPGAGAGAVQAAHNPKDCQSILANNGDQQEALLCQLSESSMLLAQLGALVSEGVERLVQTHGLALEEETNESDGDMEKRKHEYLRFGKRKHEYLRFGKRKHEYLRFGKRKHEYLRFGRK
>lcl|BQ625928 20 1 405  ph86g07.y1 Ostertagia ostertagi L3 SL1 TOPO v2 Ostertagia ostertagi cDNA 5' similar to TR:O44185 O44185 F33D4.3 PROTEIN. [1], mRNA sequence.Ostertagia ostertagiOstertagiaTrichostrongylinaeTrichostrongylidaeTrichostrongyloideaStrongylidaRhabditidaChromadoreaNematodaMetazoaEukaryota; LEN=617; translated ; closed=(0/1)  IRF_amide IRF_amide IRF_amide IRF_amide 2430
RPMLQTCALLLTVALAAAFDSSELRMLEDEYAMDKRAEPMQPREERSFEEASPLIRFGKRDFSGAPLIRFGRAPEAHPLIRFGKRSPDNAPFIRFGRNPEASPLIRFGKRSPAAPLIRFGRSPNASPLIRFGKK
>lcl|XP_003139325 hypothetical protein LOAG_03740 [Loa loa].Loa loaLoaOnchocercidaeFilarioideaSpiruridaChromadoreaNematodaMetazoaEukaryota  LRF_amide LRF_amide LRF_amide LRF_amide LRF_amide 2087
METTGWMMHMVKLVIFIVTITATTTTTLYVQLDNSNAYRPLHDTYEPVGNELLIKRDYGDIPGVLRFGKRDYDPDPVYRNPLPNIMQFNENGYEKKDIPGVLRFGKREGDIPGVLRFGKRNDDIPGVLRFGKRSVPGVLRFGRR
>lcl|BG467632 -21 1 537  Na_L3_01B07_SAC Necator americanus (parasitic nematode) L3 Necator americanus cDNA clone Na_L3_01B07 5', mRNA sequence.Necator americanusNecatorBunostominaeAncylostomatidaeAncylostomatoideaStrongylidaRhabditidaChromadoreaNematodaMetazoaEukaryota; LEN=537; translated ; closed=(1/0) length_of_amidated_peptide_8 FRF_amide LRF_amide LRF_amide LLL_amide FRF_amide 2443
MWRVSTAPLLLVAVLSSATDLEEQVYDLPGGEYTEYASWLDTIPQSQHISSKRVDMDSDMPGVFRFGKREDHVKKSVPGVLRFGKRSNKKSVPGVLRFGKRSVPHMLLLGKRGADVFRFGKRNNGNMISFPVLVKKSVPGMLXFWKIKQRGEVRAMSLLDDTTYD
>chaetopleuraApiculata.34152  MolluscaPolyplacophora 3579
MEWKPFLLTLLAFLALIIQTESTDGSDIKSAYGDLSLQGSEPRQGETRSDDIVSENAIDTDDWDDLLKRGSLLRFGKRGGSLLRFGKRGSLLRFGKRGSLFRFGKRAGSSLFRYGKRDPTDVYDLLSNEDDKRTILRYGKRADDNFDNFDVEDYLNRYNKRQNILRYGRSVDKRPHTPFRFGREEDE
>lcl|Q5U900_LYMST SubName: Full=LFRFa; Lymnaea stagnalisLymnaeaLymnaeidaeLymnaeoideaHygrophilaPanpulmonataEuthyneuraHeterobranchiaGastropodaMolluscaMetazoaEukaryota length_of_amidated_peptide_6 FRF_amide FRF_amide FRF_amide LRF_amide FRF_amide 2970
MEHISLAMVLAFLTALICTAHSDDGAHSSSVKAFESSNHESHQPQKRSPSASPSAYDEDLLLADSGLMDAPYNLDDVDKRNTLFRFGKRQGSLFRFGKRGGSLFRFGKRGTLLRFGKRGGSLFRFGRSGPSDSSDSENMEDKRTLFRFGKRSDLDLLRDALAEAEYSNLPVYAENEPMKRDIQGFHWGMDNDEQ
>ARS01398.1 lfrfamide 2 [Deroceras reticulatum] EukaryotaOpisthokontaMetazoaLophotrochozoaMolluscaGastropodaHeterobranchiaEuthyneuraPanpulmonataEupulmonataStylommatophoraSigmurethraLimacoideaAgriolimacidaeDeroceras 3390
MDYLVLTVSLGLFVVVLPCSSDMAVSRAQRFNEEDGLVPHEHKKRSIRYNLEDSVDDLVDRDEGLFPSRAEDDLEKKGGLFRFGKRQGSLFRFGKRQESQVDSDKRGSLFRFGKRYGNLFRFGKRGGSLFRFGRSGSGDLNTESLNQDKRTLFRFGKRSDLDLIRESMDQLKDLKSAHDMEEHDNKHGIDNSDWNNRFEHE
>rhyssoplaxOlivacea.23478  MolluscaPolyplacophora 4477
MEWKPFLLTLLAFLALIIQTESTDSTDIKSAYGDISLHGSEPNSADRQSEDIVDENAIDSEELDDLLKRGSLFRFGKRGGSLLRFGKRGSLLRFGKRGSLFRFGKRGGSSLFRYGKRDPSDVYDLLSNDDKRTILRYGKRADDNMDNFDVEDYLNRYNKRQNILRYGRSVDKRPHTPFRFGREEDE
>neomeniomorphaSP.15626  MolluscaNeomeniomorpha 4252
MSSFQLSLIVAVLVASQASLCRGDEDKPTDLNHQLTKPNTDILDDILDTKLRSERAEQLISDLSDLQDLLPAEKRGTIFRFGKRGTIFRFGKRSGVFRYGKKRSGVFRYGKKKSGVFRYGKRSGSLFRYGKRSGNFFRYGKRSPSGVFRYGKRESDLDWNTDSSDGMGDNYRRYYDSDELSDIIRPFRETKTHLPWRYGREEDIVLS
>lcl|FLP14_CAEEL RecName: Full=FMRFamide-like neuropeptides 14; Contains: RecName: Full=KHEYLRF-amide 1; AltName: Full=AF2 1; Contains: RecName: Full=KHEYLRF-amide 2; AltName: Full=AF2 2; Contains: RecName: Full=KHEYLRF-amide 3; AltName: Full=AF2 3; Contains: RecName: Full=KHEYLRF-amide 4; AltName: Full=AF2 4; Flags: Precursor.Caenorhabditis elegansCaenorhabditisPeloderinaeRhabditidaeRhabditoideaRhabditidaChromadoreaNematodaMetazoaEukaryota  length_of_amidated_peptide_6 LRF_amide LRF_amide LRF_amide LRF_amide 899
MMICLPTALLLSAFVVAASGQEAPAGAGASGAAQAPHNPKDCQAILANNGDQQEALLCQLSESSMLLAQLGALVSEGVERLVQTHGLALEEETNEGDNDMEKRKHEYLRFGKRKHEYLRFGKRKHEYLRFGKRKHEYLRFGRK
>rotariaSordida.21658  Rotifera 76
MYLFTILSVLICIQLITIASSNSIDMSSNDQVKLLHQSETAFDTDDISTNNSESDEENNYNRRAASFLRFGRQISPSSGSFLRFGRSNPSFSRLNRGSHTGGAFLRFGRRGQQAYPNNFHRLNRKGDFLRFG
>rotariaTardigrada.33893  Rotifera 66
MYLFTILSALICIQLITIASSNSNDVSSYDQLNLVRQSKPILDNDDASTSSSESDEENDYVRRATSFLRFGRQISPSSGSFLRFGRSSPSFSRLGRGGHNAGTFLRFGRRGQQPYPSSFFRFSRKGDFLRFG
>lcl|CAC32451 FMRFamide-related peptide 1, FLP1, partial [Globodera pallida].Globodera pallidaGloboderaHeteroderinaeHeteroderidaeTylenchoideaTylenchinaTylenchidaChromadoreaNematodaMetazoaEukaryota  MRF_amide MRF_amide MRF_amide 2077
MLLNNNTMSCSSSLFMMWSLFFILFSCFIFRPASSDLLSSSTDAQLQQLCARFPGMEVCQPDDEALGAMAKRKSAYMRFGRAAAEQEPAMEKRKSAYMRFGKRSPEDENVDQLLALNEPDAQQMEKRKSAYMRFGKRKSAYMRFGRK
>diuronotusAspetos.534  Gastrotricha 355
GINAEYMGINTCIGYIRLYLSCAMRKICAFVLLAATLLSIAAESEEISNECDCISEDERDILNYVLGYTDEESYNECDCISEDERYILNYILGESDDFPNKRTKFIRTGKTSNGFVRPGKREDESREMKLIMRPGKRVNGHVRIGKRHHEDVKRFIRHGKRGIIRLGKRSIIRIGKRGLLRTGKSDYLWTGKRVRPFARNWSAFLRPGKRAEEKRSGQFVYNPLTQSYSFRHHLHRQM
>lcl|CB275709 -48 1 398  pl02e02.y1 Ancylostoma ceylanicum L3 Ancylostoma ceylanicum cDNA 5' similar to TR:Q19165 Q19165 F07D3.2 PROTEIN. [1], mRNA sequence.Ancylostoma ceylanicumAncylostomaAncylostomatinaeAncylostomatidaeAncylostomatoideaStrongylidaRhabditidaChromadoreaNematodaMetazoaEukaryota; LEN=623; translated ; closed=(0/1) length_of_amidated_peptide_6 MRF_amide MRF_amide MRF_amide 2399
XRAAVSGTRMNRTVVAALLLTFAVAYAFQSDDQFSGMEKRKSAYMRFGRSDPELADQFLMDKRKSAYMRFGKRSEVPNEESLDMEKRKSAYMRFGKRKSAYMRFGKRFSEFDDGSEPFDMEKRKSAYMRFGR
>lcl|XP_002609543 hypothetical protein BRAFLDRAFT_101901 [Branchiostoma floridae].Branchiostoma floridaeBranchiostomaBranchiostomidaeCephalochordataChordataMetazoaEukaryota  PRF_amide LRF_amide LRF_amide LRF_amide 2109
MRTLGLLAVGVVLMTFSGVPLIGAQTAYPDSSELGDQRQVIIRTRRAADTGDVSEVIGPNGQRWFISRDRQRMPRFGKRSVPSVRGYNPAEPALRFGRTSPYQPNLRFGKKLDPARPALRFGKKFDPAQPTLRFGKSLDPNEPSLRFGRDINEPAQEILRAEKSFDPSEPSLRFGKKYDPFEPTLRFGRQVDPSAPAYRFGRHNPAKPSLRFGRDAASEQLDSSED
>siphonariaPectinata.36418  MolluscaGastropoda 4562
MIMSISLNALALVILAAILTCNGQSYEEAAREALKSIPYDQLDEGTGMDGEASDYISDLWLDIEEAFRFLQDKQAAEELRRIRMSEISKRFRHHNFIRFGKRSAATPSFLGTGSDAPASPAEDYTPGTPDEEDNKVTTTTYQPSSNRQARSLEGEDINSNSDAKELQKRFRNFFVRIGRSSEDPAMAKRRYHSFVRIGRSSDEPNKVKRRYSNFVRIGRSSDAPNKVKRRYSNFVRIGRSVGXDQDFASSSTNPMDESENGNAFDRFLQRSLPINLRSYKNAKIGRLPAALFFHRSNSQSNAKQPGRSSSPRHHKNSFPRYG
>lcl|BU086992 -34 1 379  Na_L3_15B06_SAC Necator americanus (parasitic nematode) L3 Necator americanus cDNA clone Na_L3_15B06 5' similar to F07D3.2 CE29252 locus:flp-6 FMRFAMIDE-related peptide, mRNA sequence.Necator americanusNecatorBunostominaeAncylostomatidaeAncylostomatoideaStrongylidaRhabditidaChromadoreaNematodaMetazoaEukaryota; LEN=606; translated ; closed=(0/1) length_of_amidated_peptide_6 MRF_amide MRF_amide MRF_amide 2421
XLSMNRTVVAALLLTFAVAYAFQPDDQFPGMEKRKSAYMRFGRSDPELTDQLMMDKRKSAYMRFGKRSEVPDEESLDMEKRKSAYMRFGKRKSAYMRFGKRFSDFDDDSEPMDMEKRKSAYMRFGR
>tubalanusPolymorphus.10926  Nemertea 22
MVSLHILLFILCQTYALDVSSLCNHPKYSQVIVKLCDAFGIMGREEILNDVHMLRQPKRNRGPYVRFGRDVSNQQTPKEAQSDTSNTADNTVKGYLRFGRSVDEQHNIQKREAETPTKSDNTAILEKDGDTSKRYVRFGRSEKRYMRFGRSNDESKEDLKKRYMRFGKKSSIENEKKYMRFGKKEKSTDCDSALI
>Tpi-LFRFamide-2  Mollusca Gastropoda 3089
MNTMDYTLLTVSLGLLLSVSTCVNSEDLFSDSGSQPADSLNSPPLHTVEKRSPLIHYPDNDDNQDSVIEEPVDEFDSTYYADDADKRGGLFRFGKRQGSLFRFGKRQGSLFRFGKRGSLFRFGKRQGSLFRFGKRGGALFRFGRSGNAQDSENDAELDKRTLFRFGKRSDMLPHLLAQVDLLKNQPYQEHLDN
>lcl|ACK75675 FMRFamide-like peptide 6d [Bursaphelenchus xylophilus].Bursaphelenchus xylophilusBursaphelenchusAphelenchoididaeAphelenchoidoideaTylenchidaChromadoreaNematodaMetazoaEukaryota length_of_amidated_peptide_6 MRF_amide MRF_amide MRF_amide MRF_amide 2072
MRHSLVLVALATVIAAEFAVAVTDLCDQFPDLAGCIKPEQVKRKSAYMRFGKRSLSLGEPVEEDDAEPFAAYEKRKSAYMRFGKRSGGMLEVPEDDGVEMEKRKSAYMRFGKRKSAYMRFGKRSGQDFLDTSDQPMEMHKRKVAALRFG
>lcl|ADY48923 FMRFamide-like neuropeptides [Ascaris suum].Ascaris suumAscarisAscarididaeAscaridoideaAscarididaChromadoreaNematodaMetazoaEukaryota length_of_amidated_peptide_8 LRF_amide LRF_amide LRF_amide LRF_amide LRF_amide LRF_amide 2083
MVELAAIAVHLFAILCISVSAEIELPDKRAQFDDSFLPYYPSSAFMDSDEAIVAVPSSKPGRYYFDQVGLDAENAMSAAEKRGFGDEMSMPGVLRFGKRGMPGVLRFGKRENEKKAVPGVLRFGKRGDVPGVLRFGKRSDMPGVLRFGKRSMPGVLRFGRR
>lcl|ADY49110 FMRFamide-like neuropeptides 14 [Ascaris suum].Ascaris suumAscarisAscarididaeAscaridoideaAscarididaChromadoreaNematodaMetazoaEukaryota  length_of_amidated_peptide_6 IRF_amide IRF_amide IRF_amide 2076
MALVSLIVVAVFWTSSSAREEDIQCSLAALVPPQQKFLADRLCRLEDSTIAMEHVLQELMNRADITMESTASNTATDEDQAIAKRKNEFIRFGKRKNEFIRFGKRKNEFIRFGKRKNEFIRFGRSGYQNDNNIVEKRKNEFIRFG
>rotariaSocialis.19390  Rotifera 108
QQSLTIMYLFTIISALICIELVITTSSESSEVMPTDQLNPRQPLTTFDDDFFEDHSQNDDENENARRSTSFLRFGRRGSPASGSFLRFGRDGHRGETFLRFGRSNPPFSRFSRNGQNGGKFLRFGREVQDTSPSNNFRVGRKSDFLRFG
>rotariaSocialis.19389  Rotifera 87
MYLFTIISALICTELVIIASSESSEAIPTDQLNPLQPLKTFDNDFFEDSSQNDDENEYARRATSFLRFGRRGSPATGSFLRFGRDGHREGTFLRFGRSNPSFSRLGRSGNNGGKFLRFGREAQDESPSNNFRSGRKSDFLRFG
>FMRFamide(GLEAN_07769) [Tribolium castaneum].Tribolium castaneumTriboliumTenebrionidaeCucujiformiaPolyphagaColeopteraEndopterygotaNeopteraPterygotaInsectaHexapodaArthropodaMetazoaEukaryota   LRF_amide 2850
MVPFAILILTLIIQLASGYNNEDFYSDNFDGFEEPSEEVSDMEVRRRNSNFLRFGRSGPNYEYEDYGEDFARPTRSGKIEKNDHFIRFGRSKQDFLRFGRNQPKATTNYLRFGRRNKRDTSNFLRFGRNSNFLRFGRNNESSYESPLVQLLSSLLKKEENKQRIV
>tubalanusPolymorphus.25673  Nemertea 21
MKLGPILYQWSLLLVLVIINKCAQGLDCREECTNTNVSVEERCVAVCENLLLQEQRKRASFMRIGRPDKNYMRTGHSKNEENAPVAGMSDGAYLYRDYQRYPRPAFMRIGRASFMRIGKRYSYKRPSFMRIGRRSMDEGGHFETDTGKSQIDVKRPSFMRIGKKNYADKKEKSTDCDSALIPL
>lcl|BI745068 187 106 510  rk95g11.y1 Meloidogyne javanica egg pAMP1 v6 Chiapelli McCarter Meloidogyne javanica cDNA 5' similar to SW:FARP_CAEEL P41855 FMRFAMIDE-LIKE NEUROPEPTIDES PRECURSOR. [1], mRNA sequence.Meloidogyne javanicaMeloidogyne incognita groupMeloidogyneMeloidogyninaeMeloidogynidaeTylenchoideaTylenchinaTylenchidaChromadoreaNematodaMetazoaEukaryota; LEN=510; translated ; closed=(1/0) 2370
MTELALFGLLVIFVAQMSVLGANSANRNSLLMSGPWALNSWSDADPNFLRFGRSAPSNEEGIKRAAGQSANFLRFGRSAPYDPNFLQFGRQLGNQQQQHNKGLVDQSYLRFGRSSGGNKGNNFLRFGRGAEDIPS
>lcl|XP_002423381 conserved hypothetical protein [Pediculus humanus corporis].Pediculus humanus corporisPediculusPediculidaeAnopluraPhthirapteraParaneopteraNeopteraPterygotaInsectaHexapodaArthropodaMetazoaEukaryota  IRF_amide 2075
MNKILIILLLVITLHRSQSHAIYAISGLKNSDNGNSKRFQSSEEFDGPLEFYTKPNGDNNNEKYTRILINKRTGNDVLTRRSILDKNFMRFGRNAGRSGGPSEMEQESNMKDFSRFNRGMKDSFIRFGRGTQDSFIRFGKSIKKLEMYPFDESNSNLNDDNNNYLRSGKSARESFIRFGKRDSNFMRFGRGKLKKKLLKCNKKFGKYHRDCYYLSFETGIGKSDRFPDPFERFGEFRPPDNNNNNNLLIMSSPFFPDYESNEKNESISKLKNDDQFSPVDDDDVKEYYHDDDDNNNNIMRMKRKTLNGGNNNNINNTNKKNHDDRIVVDEKLDGKMKKKREDDDDWKIPEDDVIISPNYYFKKYPEYFPKKFSRIHNLKYLTDFGNVKFHNKLTPPFFPVSTNF
>scutopusVentrolineatus.19282  MolluscaChaetodermomorpha 4547
METGVAVLLLVVLVSVLDVHGAEDSPSLEDGYIKKVSEDELMAGLSPELKTDALSDFDKRSGTLFRFGKKASDSDLKRGGSLFRFGKRSGSLFRFGKRENIDDNKRQGSLFRFGKRGGGSLFRFGKRSGSLFRFGKRDDDESKRGGSLFRFGKRDELPLNLENLANDLMTSENEQQSDKRSFFRYGRGDDEDADSQRLGDMYKRQNLFRYGRSVKRPHTPFRFGRELEIYQR
>lcl|XP_003089348 hypothetical protein CRE_23236 [Caenorhabditis remanei].Caenorhabditis remaneiCaenorhabditisPeloderinaeRhabditidaeRhabditoideaRhabditidaChromadoreaNematodaMetazoaEukaryota length_of_amidated_peptide_6 MRF_amide MRF_amide SRF_amide MRF_amide 2081
MNSRGLILMLGIVIAVVLAQQDAGEMEKRKSAYMRFGRSDGGNPMEKRKSAYMRFGKRSGDLEEVDETGNDMQMMEKRKSAYMRFGKRSALPEEDVMSAEKRKSAYMRNVSRFGKRSAVEMDEGEVQDAHDLFKRKSAYMRFGKRSADMDEEEQQDHDMEKRKSAYMRFGR
>lcl|BE581952 216 1 489  kq56g11.y1 TBN95TM-SSR Strongyloides stercoralis cDNA 5' similar to WP:F07D3.2 CE05567 FMRFAMIDE-RELATED PEPTIDE ;contains element L1 repetitive element, mRNA sequence.Strongyloides stercoralisStrongyloidesStrongyloididaePanagrolaimoideaRhabditidaChromadoreaNematodaMetazoaEukaryota; LEN=489; translated ; closed=(0/1) length_of_amidated_peptide_6 MRF_amide MRF_amide MRF_amide 2454
XYILVVFLSISCLFNVKGNNEIKESSAIENNKQLYLCDIIPEHYLCTSDESLSTPIXRKSAYMRFGRSDPGEVEKRKSAYMRFGKRSSGNDEIEDEAIIPENGIEKRKSAYMRFGKRKSAYMRFGKRDMDMESGSDIYSPLEKRKSAYMRFGK
>lcl|CAC36149 FMRFamide-related peptide precursor [Globodera pallida].Globodera pallidaGloboderaHeteroderinaeHeteroderidaeTylenchoideaTylenchinaTylenchidaChromadoreaNematodaMetazoaEukaryota 2098
MCRRGMAQHFGGPIHCRPSEKAASTMTKPTTSMICTGIRQRHNSGVGLRPLILLLNSAIVWCLLAQPHTVDAAVSSGHLAPMVPNSLLSIQSDPNFLRFGRSGSLNEFGIPHQTPTRTSSNFLRFGKSSASMSTSSEPNFLRFGRQKGGVDPTFLRFGRANNNFLRFGRAAGGELLVAAEEEPFERNYRQANPNFLRFG
>lcl|CA995416 221 30 494  rg28g10.y1 Meloidogyne hapla J2 SL1 TOPO v1 Meloidogyne hapla cDNA 5' similar to SW:FARP_CAEEL P41855 FMRFAMIDE-LIKE NEUROPEPTIDES PRECURSOR. [1], mRNA sequence.Meloidogyne haplaMeloidogyneMeloidogyninaeMeloidogynidaeTylenchoideaTylenchinaTylenchidaChromadoreaNematodaMetazoaEukaryota; LEN=660; translated ; closed=(1/1) 2361
MTEMVLFGFVMVIGQMTVLGANSANRNSLLMSGPWALNSWSEADPNFLRFGRSDPSGQVTSNEGIKRAAQSANFLRFGKSAPYDPNFLRFGRANNNQQHNKGLVDQSYLRFGRSGAKANNFLRFGRGSEDIPTEAEAFEREYRQSNNPNFLRFG
>lcl|CF350781 243 91 561  rl55c05.y1 Meloidogyne javanica J2 SMART pGEM Meloidogyne javanica cDNA 5' similar to SW:FARP_CAEEL P41855 FMRFAMIDE-LIKE NEUROPEPTIDES PRECURSOR. [1], mRNA sequence.Meloidogyne javanicaMeloidogyne incognita groupMeloidogyneMeloidogyninaeMeloidogynidaeTylenchoideaTylenchinaTylenchidaChromadoreaNematodaMetazoaEukaryota; LEN=647; translated ; closed=(1/1) 2358
MTELALFGLVILFIGQMSVLGANSANRNSLLMSGPWALNSWSDADPNFLRFGRSAASNEEGIKRAAGQSANFLRFGRSAPYDPNFLRFGRQLGNQQQQHNKGLVDQSYLRFGRSSGGNKGNNFLRFGRGAEDIPSETEAFEREYRQSNNPNFLRFG
>lineusLongissimus.15302  Nemertea 306
GCTMLVGYVPMRISLVLALMLNKLSVSESNELDCPAVCTRLSKIIDNYKCIDLCDSVNQEASIKRASFMRIGRSWPGDGQDGMDVNSDEGDEEKRNFMRIGRNFMRIGKRFPYGMKRPSFMRIGKRSLDDNDDKRRFMRIGKSDESDKRNFMRIGKSMEDDKRNFMR
>lcl|XP_556154 AGAP005518-PA [Anopheles gambiae str. PEST].Anopheles gambiae str. PESTAnophelesAnophelinaeCulicidaeCulicoideaNematoceraDipteraEndopterygotaNeopteraPterygotaInsectaHexapodaArthropodaMetazoaEukaryota  MRF_amide 2120
MKFYLFLAIVVCESCNYFSHAEYDSLVELAAAGGELNGGHRLALDDSSSELLGEWSPLYPWSAAIKRSAKADIQTRRRSALDKNFMRFGRTDKTVARQTRANLMRFGRPDRNFLRFGRDGPYAAALVREDELSKEYATSTEQLEPQPNAGAAGDEPAAATKRNAGLGASEEMQSTGLSESGEQIKPKQILYIRRDSPKNLMRFGKRRSTGSGYMRFGRAGNLMRFGRASDEPAVALLASTHEFGRAARAGPNLMRFGRAGNLMRFGRSGNGTGSRTVAEEQNATSSPAQLPEALPASLVDLFEKDPDRVLLDALEAAEAEERVPLYIVEK
>lcl|BE352379 55 1 409  pa32e05.y1 Hawdon Ancylostoma caninum L3 Ancylostoma caninum cDNA 5' similar to WP:Y48D7A.A CE22155, mRNA sequence.Ancylostoma caninumAncylostomaAncylostomatinaeAncylostomatidaeAncylostomatoideaStrongylidaRhabditidaChromadoreaNematodaMetazoaEukaryota; LEN=409; translated ; closed=(0/0)  length_of_amidated_peptide_8 LRF_amide FRF_amide LRF_amide LRF_amide LRF_amide LRF_amide 2458
XLILLAVLANAADLEEQVYDLPEGEYPDDETLLGIVSQAQHVSAKRDFDNGMPGVLRFGKRENIVKKEVPGVFRFGKRSNKKSVPGVLRFGKRSVPGVLRFGKREMPGVLRFGKRSTPGVLRFGKRHDIPGVMRFGX
>lcl|BU087792 -129 1 619  Na_L3_24E12_SAC Necator americanus (parasitic nematode) L3 Necator americanus cDNA clone Na_L3_24E12 5' similar to F33D4.3 CE17033 locus:flp-13 status:Confirmed TR:O44185, mRNA sequence.Necator americanusNecatorBunostominaeAncylostomatidaeAncylostomatoideaStrongylidaRhabditidaChromadoreaNematodaMetazoaEukaryota; LEN=619; translated ; closed=(0/1)  IRF_amide IRF_amide IRF_amide 2367
XQTRPMLRTCVLVLIVGVAAAFDSSEIRMLEDGYHVEKRAAPIHLPREERSFDENAGPLIRFGKRDSQGVPLIRFGRAPEAQPLIRFGKRSPDSAPLIRFGRDSEAQPLIRFGKRSPAAPLIRFGRSVSAPLVRFGRSVEAVPLLRFGRSPEASPLIRFGK
>lcl|EGT46565 CBN-FLP-13 protein [Caenorhabditis brenneri].Caenorhabditis brenneriCaenorhabditisPeloderinaeRhabditidaeRhabditoideaRhabditidaChromadoreaNematodaMetazoaEukaryota  IRF_amide IRF_amide IRF_amide IRF_amide 2101
MMTSLVFAMMFAVAAVQAFDSSEIRMLDEQYDKSPYFPFLENEKRSDRPTRAMDSPLIRFGKRAADGAPLIRFGRAPEASPFIRFGKRAADGAPLIRFGRAPEASPFIRFGKRASPSAPLIRFGRSPSSAPLIRFGRSAGAPLIRFGRASSAPLIRFGKK
>lcl|NP_501255 FMRF-Like Peptide family member (flp-13) [Caenorhabditis elegans].Caenorhabditis elegansCaenorhabditisPeloderinaeRhabditidaeRhabditoideaRhabditidaChromadoreaNematodaMetazoaEukaryota  IRF_amide IRF_amide IRF_amide IRF_amide 2102
MMTSLLTISMFVVAIQAFDSSEIRMLDEQYDTKNPFFQFLENSKRSDRPTRAMDSPLIRFGKRAADGAPLIRFGRAPEASPFIRFGKRAADGAPLIRFGRAPEASPFIRFGKRASPSAPLIRFGRSPSAVPLIRFGRSAAAPLIRFGRASSAPLIRFGRK
>lcl|XP_002633220 C. briggsae CBR-FLP-13 protein [Caenorhabditis briggsae].Caenorhabditis briggsaeCaenorhabditisPeloderinaeRhabditidaeRhabditoideaRhabditidaChromadoreaNematodaMetazoaEukaryota  IRF_amide IRF_amide IRF_amide IRF_amide 2106
MMTSLLVIPMMFVVAIQAFDSSEIRMLDEQYETNHPYFPFLEQKRSDRPTRAMDSPLIRFGKRAADGAPLIRFGRAPEASPFIRFGKRAADGAPLIRFGRAPEASPFIRFGKRAAPSAPLIRFGRSPSAAPLIRFGRSAAAPLIRFGRASSAPLIRFGRK
>lcl|XP_003088167 hypothetical protein CRE_31651 [Caenorhabditis remanei].Caenorhabditis remaneiCaenorhabditisPeloderinaeRhabditidaeRhabditoideaRhabditidaChromadoreaNematodaMetazoaEukaryota  IRF_amide IRF_amide IRF_amide IRF_amide 2107
MMTPFLVISLMFVVSIQAFDSSEIRMLDEQYETKNPYFPFLENEKRSDRPTRAMDSPLIRFGKRAADGAPLIRFGRAPEASPFIRFGKRAADGAPLIRFGRAPEASPFIRFGKRASPSAPLIRFGRSPSAVPLIRFGRSAAAPLIRFGRASSAPLIRFGRK
>lcl|CB016271 -154 1 579  Hc_d11_53D05_SKPL Haemonchus contortus d11 mixed adult from David Knox Haemonchus contortus cDNA clone Hc_d11_53D05 5' similar to F33D4.3 CE17033 locus:flp-13 status:Confirmed TR:O44185, mRNA sequence.Haemonchus contortusHaemonchusHaemonchinaeHaemonchidaeTrichostrongyloideaStrongylidaRhabditidaChromadoreaNematodaMetazoaEukaryota; LEN=579; translated ; closed=(0/1)  IRF_amide IRF_amide IRF_amide IRF_amide 2404
XTRLMLRTVVLLLAVSLAVAYDSSELRMLEDEYAMDKRVDTLSRESRSFEENASPLIRFGKRDLSGAPLIRFGRAPEAHPLIRFGKRAPDSAPLIRFGRDPEASPLIRFGKRSPAAPLIRFGRSPNASPLIRFGKKRASEQTALEQYAARNLAILHFRYFMVVAHMPTPTCTSTQTWFILSRRVQPICSIHN
>lcl|BAI82525 FMRFamide-related protein precursor [Lehmannia valentiana].Lehmannia valentianaLehmanniaLimacidaeLimacoideaSigmurethraStylommatophoraEupulmonataPanpulmonataEuthyneuraHeterobranchiaGastropodaMolluscaMetazoaEukaryota  LRF_amide MRF_amide 2953
MMTLCFRGVLALLCLGCLASYVQAEDGNNENDYLRVARENSNGYIRFGRNDPFLRFGKRNDPFLRLSRQDPFLRFGRQDPFLRFGRNTPYLRFGRNDPYLRFGRNTPYLRFGRNDPYLRFGKSDPFLRFGKSSEVESDSDAITLAREHGFADETEVNDRRKRSVSAEAETQELESPSGRETRDLADSVRNGKMDAKMVEEHSVRETRNGPYMRFGKKSEIDLDDGTDYDRSFLENEFSRFIRSYGGRSFLPRIATGGDNRIDKKQEYMRFGRGVAEI
>lcl|AAQ23187 FMRFamide-related peptide FLP-6 precursor [Ascaris suum].Ascaris suumAscarisAscarididaeAscaridoideaAscarididaChromadoreaNematodaMetazoaEukaryota length_of_amidated_peptide_6 MRF_amide MRF_amide MRF_amide MRF_amide 2094
MMLQSALYMTLFGAVCALRILTKEESEPQLVSDNDPTIICELYPQLELCTDAHLMDKRKSAYMRFGRSDSSAIRGDAEEVEKRKSAYMRFGKRDDSASSLSDNGQTYDGEIEKRKSAYMRFGKRKSAYMRFGKRSDEQPTAEIEKRKSAYMRFGRR
>lcl|XP_001622334 hypothetical protein NEMVEDRAFT_v1g16904, partial [Nematostella vectensis].Nematostella vectensisNematostellaEdwardsiidaeActiniariaHexacoralliaAnthozoaCnidariaMetazoaEukaryota 1451
GRSASPQITRFGRSASPQITRFGRSASRQITRFGRSASPQITRFGRSASPQITRFARSASPQITRFGRSASPQITRFGRSASPQITRFGRSASPQITRFGRSASPQITRFGRSASPQITRFARSASPQITRFARSASPQITRFARSASPQITRFGRSASPQITRFGRSASPQITRFGRSASPQITRFGTASASPQITRFGRSASPQITRFGRSASPQITRFARSASPQITRFARSASPQITRFARSASPQITRFGRSASPQITRFGRSASPQITRFGRSASPQITRFGNCELKHKLSKLRQHRTRGLSS
>lcl|NP_505444 FMRF-Like Peptide family member (flp-6) [Caenorhabditis elegans].Caenorhabditis elegansCaenorhabditisPeloderinaeRhabditidaeRhabditoideaRhabditidaChromadoreaNematodaMetazoaEukaryota length_of_amidated_peptide_6 MRF_amide MRF_amide MRF_amide MRF_amide 2089
MNSRGLILTLGVVIAVAFAQQDSEVEREMMKRKSAYMRFGRSDGGNPMEMEKRKSAYMRFGKRSSGGDEQELVGGDDIDMEKRKSAYMRFGKRSGPQEDDMPMEKRKSAYMRFGKRSSDMEVIGNEGVDGDAHDLFKRKSAYMRFGKRSMGEEEDHDMMKRKSAYMRFGR
>lcl|EGT35289 hypothetical protein CAEBREN_06668 [Caenorhabditis brenneri].Caenorhabditis brenneriCaenorhabditisPeloderinaeRhabditidaeRhabditoideaRhabditidaChromadoreaNematodaMetazoaEukaryota length_of_amidated_peptide_6 MRF_amide MRF_amide MRF_amide MRF_amide 2095
MNSRGLILMLGVIVAVALAQQDSDLEREMEKRKSAYMRFGRSDGGNPMEMEKRKSAYMRFGKRSSGGDEQESAVGAGDDMEMEKRKSAYMRFGKRSETPEEDVMSAEKRKSAYMRFGKRSSDMEMLGDGYNGEEGHDLFKRKSAYMRFGKRSMGEEEDHDMAKRKSAYMRFGK
>mesodasysLaticaudatus.27099  Gastrotricha 168
MMYRVAIVLFWLLLGLVLAHVRDNGGADEKTPDIIRFGKRYGIIRFGKRPAEIIRFGKRPADIVRFGKRQNNGIIRFGKRRVPDIRFGTRAADIIRFGKRNSEIPRFEKRNAHNAESFDRKISVPQKMMRVGKKEYEKHREQPIASFLIHQRMSRPLDDILSNQNRPVLGKVTDNDTPENLSLLQI
>lcl|XP_002637549 C. briggsae CBR-FLP-6 protein [Caenorhabditis briggsae].Caenorhabditis briggsaeCaenorhabditisPeloderinaeRhabditidaeRhabditoideaRhabditidaChromadoreaNematodaMetazoaEukaryota length_of_amidated_peptide_6 MRF_amide MRF_amide MRF_amide MRF_amide 2093
MNSRGLIILMLGVVIAVAVAQQDSDLEREMEKRKSAYMRFGRSDGGNPMEMEKRKSAYMRFGKRSGDEQEDIVGAGGDDMEMTKRKSAYMRFGKRSGAPEEDVMSAEKRKSAYMRFGKRSSDMEILGNEGIDGAAEDESHDLFKRKSAYMRFGKRSMGQEEDHDMMKRKSAYMRFGR
>gi|405957910|gb|EKC24087.1| FMRFamide neuropeptide [Crassostrea gigas] Mollusca Bivalvia Mollusca Bivalvia 3196
MGTWTYLCLLVAFLLNWFTIETSANDLIDDCYRNPELCQEVGILFGQQQPVDKRFLRFGKRALSGDHYIRFGRNSDDKRFLRFGKRGEQGSVEDDLREALNKVIKFKQETGLHLRKRRSADPPLVKDVPEDKDSNSTEKEDSASEKHKRETDEVSEENKRFMRFGRTPAEDDPTYMKRFMRFGRNPDLEKKFMRFGKDGNEKRFMRFGKREDNDNMVTDDKRFMRFGRDPKDDTLMERFVRNGRSGDDKRFMRFGSTAKKIISR
>lottiaCfKogamogai.126688  MolluscaGastropoda 4169
MEINLVFSLLLVCSISFVLSQPFTDDSNNDDQDIKSVIQDXETAPQEVKRPSSFVRIGRNPNSFVRIGKAFGRFIRIGKNDPNKRLSSFVRIGKNDPNKRLSSFVRIGKNDPNKRMSSFVRIGKSQE
>ARS01393.1 fmrfamide-related peptide 1 [Deroceras reticulatum] EukaryotaOpisthokontaMetazoaLophotrochozoaMolluscaGastropodaHeterobranchiaEuthyneuraPanpulmonataEupulmonataStylommatophoraSigmurethraLimacoideaAgriolimacidaeDeroceras 3385
MLTLCFRGVIALLCLTCLMFYVQAEEGSTDNDYARYGRENTNGYIRFGRNDPFLRFGKRNDPFLRFGRQDPFLRFGRQDPFLRFGRNVPYLRFGRNVPYLRFGRNDPYLRFGKSDPFLRFGKSTDSEVESDTEALTLAREHGFVDENEVNDRRKRSVLGGEAAEAREPSPLSRQTRETTGASRNGNVSGQMADQSSVREARNSPYMRFGKKSDIDLDEGTEYDRNFLENEFSRFLRASRFSLPRPEATGGHRIERKQEYMRFGRGI
>lcl|XP_001635550 predicted protein, partial [Nematostella vectensis].Nematostella vectensisNematostellaEdwardsiidaeActiniariaHexacoralliaAnthozoaCnidariaMetazoaEukaryota 1452
SDASPQITRFGRSASPQNTRFGRSASPQITRFGRSASPQITRFGRSASPQITRFGRSASPQITRFGRSASPQITRFGRSASPQITRFGRSASPQITRFGRSASPQITRFGRSASPQITRFGRSASPQITRFGRSASPQITRFGRSASPQITRFGRSASPQITRFGRSASPQITRFGRSASPQITRFGRSASPQITRFGRSASPQITRFGRSASPQITRFGRSASPQVTSFGRSASPQITRFGRSASPQITRFGRSASPQITRFGRSASPQITRFGRSASPQITKFGRFASPQIASFGRSASPQITRFGRTASA
>lcl|ABH10660 FMRFamide-related peptide FLP-18 precursor [Dictyocaulus viviparus].Dictyocaulus viviparusDictyocaulusDictyocaulinaeDictyocaulidaeTrichostrongyloideaStrongylidaRhabditidaChromadoreaNematodaMetazoaEukaryota  length_of_amidated_peptide_8 LRF_amide LRF_amide LRF_amide LRF_amide LRF_amide LRF_amide 2082
MWRVSTAPLILLAVLANAADPEDEVYDLPDEKYTEAMTLLGISPQAQHIYAKRDLNGDMPGVLRFGKRQDIEKKVVPGVLRFGKRANKKSVPGVLRFGKRSVPGVLRFGKREMPGVLRFGKRAVPGMLRFGKRFGERSTYDVLPIELLDKKSVPGVLRFGK
>lcl|XP_003117691 CRE-FLP-18 protein [Caenorhabditis remanei].Caenorhabditis remaneiCaenorhabditisPeloderinaeRhabditidaeRhabditoideaRhabditidaChromadoreaNematodaMetazoaEukaryota  length_of_amidated_peptide_8 LRF_amide LRF_amide LRF_amide LRF_amide LRF_amide LRF_amide LRF_amide LRF_amide 2073
MQRWSGVLLITLCCLLRGALAYTEPIYEIVEDDIPTEDMEISRSNEKQDGRVFSKRDFDGAMPGVLRFGKRGGAWEKRESSVQKKEMPGVLRFGKRAYFDEKKSVPGVLRFGKRSYFDEKKSVPGVLRFGKRDVPMDKREIPGVLRFGKRDYMNELFDKRSEVPGVLRFGKRDVPGVLRFGKRSIEEHYAGVLLKKSVPGVLRFGRK
>lcl|NP_508514 FMRF-Like Peptide family member (flp-18) [Caenorhabditis elegans].Caenorhabditis elegansCaenorhabditisPeloderinaeRhabditidaeRhabditoideaRhabditidaChromadoreaNematodaMetazoaEukaryota  length_of_amidated_peptide_8 LRF_amide LRF_amide LRF_amide LRF_amide LRF_amide LRF_amide LRF_amide LRF_amide 2071
MQRWSGVLLISLCCLLRGALAYTEPIYEIVEEDIPAEDIEVTRTNEKQDGRVFSKRDFDGAMPGVLRFGKRGGVWEKRESSVQKKEMPGVLRFGKRAYFDEKKSVPGVLRFGKRSYFDEKKSVPGVLRFGKRDVPMDKREIPGVLRFGKRDYMADSFDKRSEVPGVLRFGKRDVPGVLRFGKRSDLEEHYAGVLLKKSVPGVLRFGRK
>lcl|Q86QQ3_9BILA SubName: Full=FMRFamide-like prepropeptide; Oesophagostomum dentatumOesophagostomumChabertiidaeStrongyloideaStrongylidaRhabditidaChromadoreaNematodaMetazoaEukaryota  length_of_amidated_peptide_8 LRF_amide LRF_amide LRF_amide LRF_amide LRF_amide MRF_amide 1226
MWRVSTAPLILLAVLANAADLKEQVYDLPEEEYSDDLKLLDIAPLAKHVSSKRDMDGGMPGVLRFGKREGFAEKEVPGVLRFGKRSNKKSVPGVLRFGKRNVPGVLRFGKREIPGVLRFGKRSAPVVFRYNKRQNIPGVMRFGKRAMYDVIPLELLDKKSVPGVLRFGK
>lcl|XP_002644310 C. briggsae CBR-FLP-18 protein, partial [Caenorhabditis briggsae].Caenorhabditis briggsaeCaenorhabditisPeloderinaeRhabditidaeRhabditoideaRhabditidaChromadoreaNematodaMetazoaEukaryota  length_of_amidated_peptide_8 LRF_amide LRF_amide LRF_amide LRF_amide LRF_amide LRF_amide LRF_amide LRF_amide 2070
SGLDMQRWSGVIFITLCCLLREASAYTEPIYEIVEDDIPAEDIEVTRGNEKQDGRVFNKRDFDGAMPGVLRFGKRGGVWEKRESSVQKKEMPGVLRFGKRAYFDEKKSVPGVLRFGKRSYFDEKKSVPGVLRFGKRDVPMDKREIPGVLRFGKRDYTEEMFDKRSEVPGVLRFGKRDVPGVLRFGKRSDLEEHYAGVLLKKSVPGVLRFGRK
>lcl|AAT76298 FMRFamide-related peptide FLP-18 precursor [Teladorsagia circumcincta].Teladorsagia circumcinctaTeladorsagiaTrichostrongylinaeTrichostrongylidaeTrichostrongyloideaStrongylidaRhabditidaChromadoreaNematodaMetazoaEukaryota  length_of_amidated_peptide_8 LRF_amide LRF_amide LRF_amide LRF_amide LRF_amide LRF_amide MRF_amide 2080
MWRVSTASLVLLAAVAYAADLEEQVYDVPDEEYTEALTLLGIGPEAQHIYAKRDGGMPGVLRFGKRENGVEKKEVPGVLRFGKRTNKKSMPGVLRFGKRNVPGVLRFGKREMPGVLRFGKRGMPGVLRFGKRHEIPGMMRFGKRSAYDTIPLELLDKKNVPGVLRFGK
>lcl|BI595251 28 1 516  Hc_L3_03C12_SKPL Haemonchus contortus L3 SL1 from David Knox Haemonchus contortus cDNA clone Hc_L3_03C12 5' similar to gb|AAF60678.1| (AC006783) contains similarity FMRFamide neuropeptide repeats, mRNA sequence.Haemonchus contortusHaemonchusHaemonchinaeHaemonchidaeTrichostrongyloideaStrongylidaRhabditidaChromadoreaNematodaMetazoaEukaryota; LEN=516; translated ; closed=(0/0)  length_of_amidated_peptide_8 LRF_amide LRF_amide LRF_amide LRF_amide LRF_amide LRF_amide MRF_amide 2440
XEGVMWRVSTASLILLAAIACAADVEEQVYDIPDEEYSEALTLLGIGPEAQHIYAKRXLVGGMPGVLRFGKRENGVEKKEVPGVLRFGKRTNKKCMPGVLRFGKRSVPGVLRFGKREMPGVLRFGKRAMPGVLRFGKRTEIPGLMRFGKRSTYDTIPLELLDKKNVPGVLRFG
>lcl|AAT76299 FMRFamide-related peptide FLP-18 precursor [Dictyocaulus filaria].Dictyocaulus filariaDictyocaulusDictyocaulinaeDictyocaulidaeTrichostrongyloideaStrongylidaRhabditidaChromadoreaNematodaMetazoaEukaryota  length_of_amidated_peptide_8 LRF_amide FRF_amide LRF_amide LRF_amide LRF_amide LRF_amide MRF_amide 2208
MWRVSTAPLILLAVLASAADPEDEVYDLPDDKYTEAMTLLGISPQAQHIYAKRDLNGDMPGVLRFGKRQESEKKDVPGIFRFGKRANKKSVPGVLRFGKRSVPGVLRFGKREMPGVLRFGKRAVPGMLRFGKRFSAPGMMRFGKRSTYDTFPVEIFDKKSVPGVLRFGK
>lcl|ABW74904 FMRFamide-like peptide 1 [Bursaphelenchus xylophilus].Bursaphelenchus xylophilusBursaphelenchusAphelenchoididaeAphelenchoidoideaTylenchidaChromadoreaNematodaMetazoaEukaryota  GEF_amide LRF_amide LRF_amide LRF_amide LRF_amide 2100
MTPHGAGVLLGILTVIYVKIGVEGCSGTGAFCRFYSQLDVMDQALINELMEEVQHAKPQKRDSKFTGEFGKKGSEPNFLRFGKRAAPAPNAAGANFLRFGKSGADPNFLRFGKRATEFRLDATEPNFLRFGKRPDPSAMSNNFLRFGKRSSLDTLDREQRQSNNFLRFG
>lcl|BQ626170 42 1 522  ph94c12.y1 Ostertagia ostertagi L3 SL1 TOPO v2 Ostertagia ostertagi cDNA 5' similar to WP:CE24387 Y48D7A.2, mRNA sequence.Ostertagia ostertagiOstertagiaTrichostrongylinaeTrichostrongylidaeTrichostrongyloideaStrongylidaRhabditidaChromadoreaNematodaMetazoaEukaryota; LEN=632; translated ; closed=(0/1)  length_of_amidated_peptide_8 LRF_amide LRF_amide LRF_amide LRF_amide LRF_amide LRF_amide MRF_amide 2429
YFVSCGGCHGFLILLAAVAYAADLEEQVYDVPDEEYTEALTLLGIGPEAQHIYAKRDLDGGMPGVLRFGKRENGVEKKEVPGVLRFGKRTNKKSMPGVLRFGKRNVPGVLRFGKREMPGVLRFGKRGMPGVLRFGKRHEIPGMMRFGKRSTYDTIPLELLDKKNVPGVLRFGK
>lcl|ABH10658 FMRFamide-related peptide FLP-18 precursor [Panagrellus redivivus].Panagrellus redivivusPanagrellusPanagrolaimidaePanagrolaimoideaRhabditidaChromadoreaNematodaMetazoaEukaryota length_of_amidated_peptide_8 LRF_amide LRF_amide LRF_amide LRF_amide FRF_amide LRF_amide FRF_amide LRF_amide FRF_amide LRF_amide LRF_amide 2198
MPILATMKLRTDATCLLVAVIAAAAAMSCAAETSEDSQKGQKRMYPFVPTLGFEDSLTVTDEPSFLDSEDLYRAAKRSDMADVPGILRFGKRSQSFVRFGRSAADELTRLMEKKQMPGVLRFGKRSSDGDDDLKNEKKNVPGVLRFGKRSDMPGVLRFGKKRAFEDGAMDMPGVFRFGKRAGFESGDMPGVLRFGKRGDMPGVFRFGKRGDMPGVLRFGKRASAFENGDMPGVFRFGKRSDMPGVLRFGKRFELAYLDKKNDIPGVLRFGKK
>lcl|A8Y0H9_CAEBR SubName: Full=CBR-FLP-1 protein; Caenorhabditis briggsaeCaenorhabditisPeloderinaeRhabditidaeRhabditoideaRhabditidaChromadoreaNematodaMetazoaEukaryota  KSL_amide 1220
MTLLYQVGLLLLVAASFKVSAECCTPGATSDFCTVFSMLSTMEQNEVMSYLGENCEGDADVALQKMEKRKPNFMRYGRSAAVKSLGKKAGSDPNFLRFGRSQPNFLRFGKASGDPNFLRFGRSDPNFLRFGKIRKAIGGSKLLEVTGRQLLYACHIVCLKRAHGAGGNALCHQAAVGATRWFNPVAGIFVFYRLFSSKSKFSDSAARRSTTSTASP
>lcl|XP_003143204 hypothetical protein LOAG_07623 [Loa loa].Loa loaLoaOnchocercidaeFilarioideaSpiruridaChromadoreaNematodaMetazoaEukaryota  LRF_amide 2090
MLSSSQQAEIRQYFGNDCQGDTDETARKTEKRKPNFIRFGRSAPAVVYEKNDVDPKFLQFGHSSSAFTPGRQNFLRFGRAAEPNFLRFGRVTDPNFLRFGKSAEPNFLRFGKRIELRDPNFLRFGRNSSLQPNREHNEGFSH
>lcl|XP_001899127 FMRFamide-like peptide [Brugia malayi].Brugia malayiBrugiaOnchocercidaeFilarioideaSpiruridaChromadoreaNematodaMetazoaEukaryota  AMY_amide LRF_amide 2092
MLSSSQQAEIRQYFGHDCQDVDEATRKIEKRKPNFIRFGRTAPPAMYGKKDVDPKFLQFGHSSSAFIPSGQNFLRFGRAAEPNFLHLDPNFLRFGKSAEPNFLRFGKRTEVGDPNFLRFGKNSSSQSTPDNEGFSRQDRKPNFLRFGK
>lcl|ACZ97403 FMRFamide-like neuropeptide [Ditylenchus destructor].Ditylenchus destructorDitylenchusAnguininaeAnguinidaeTylenchoideaTylenchinaTylenchidaChromadoreaNematodaMetazoaEukaryota  IRY_amide LRF_amide LRF_amide 2104
MSMDSPTKLRPRHIFGGMSSARSSTPIFVTVICLSLQMHLASALVQKLIPSGCCSTPESLATDFCKAFTSFNPEDQAELRQLLGSKCDEAAFEQSTVEKRKPNFIRYGKRSMLSSDPNFLRFGRSNALSTLNEEDLQSLVAMDKRVSTAANANFLRFGKSADPNFLRFGKRSPSAGDMTQDSAEPNFLRFGRKLPNNNFLRFGRSPSIEPEKFDREYRKPNFLRFG
>lcl|AAO18224 FMRFamide-like prepropeptide [Oesophagostomum dentatum].Oesophagostomum dentatumOesophagostomumChabertiidaeStrongyloideaStrongylidaRhabditidaChromadoreaNematodaMetazoaEukaryota  ITF_amide LRF_amide LRF_amide 2096
MLTLLQAGLLLGLGAITQVSAECCSPGDQSDFCMVFNMLSPIEQAEVMTYLGDTCTGDADQALRLMEKRKPNFMRYGRSITFGKKGSDPNFLRFGRNQPNFLRFGKAAGDPNFLRFGRASADPNFLRFGKRSVDPNFLRFGRKPNFLRFGK
>lcl|CB175268 -40 1 464  pk81h06.y1 Ancylostoma ceylanicum L3 Ancylostoma ceylanicum cDNA 5' similar to TR:Q23805 Q23805 CV-FLP-1A. [1], mRNA sequence.Ancylostoma ceylanicumAncylostomaAncylostomatinaeAncylostomatidaeAncylostomatoideaStrongylidaRhabditidaChromadoreaNematodaMetazoaEukaryota; LEN=650; translated ; closed=(0/1)  ITF_amide LRF_amide LRF_amide 2403
XRHEATLLQVGLLLALGAVAQVSAECCSPGDQSDFCMVFNMLSPMEQAEVMSYLGDACNGDADEALRLIEKRKPNFMRYGRSITFGKKGSDPNFLRFGRNQPNFLRFGKAAGDPNFLRFGRASADPNFLRFGKRAVDPNFLRFGRKPNFLRFGK
>gi|740560|prf||2005361A FMRF-related peptide precursor Mollusca Lophotrochozoa Protostome 3062
EKRFLRFGRAYPPYQDKRFLRFGTSHQPDIGEYLESLNSDQALYRKRRSEDGDSKEDGLNRVARSADANQQSKNTQSNKFGKDLQKRETKKEKLNANDDLEILSNEDDLEKKFMRFGKRFMRFGRGDEDESYDKRFMRFGKSLRHDQEFEKRFMRFGKRFMRFGRGDEDDAREEKRFLRFGKSSNEDEDIKKRFMRFGKSGNEDGDVDKRFMRFGKRFMRFGKSEKEDGDVDKRFMRFGKRFMRFGRGDSETS
>lcl|NP_872078 FMRF-Like Peptide family member (flp-1) [Caenorhabditis elegans].Caenorhabditis elegansCaenorhabditisPeloderinaeRhabditidaeRhabditoideaRhabditidaChromadoreaNematodaMetazoaEukaryota  LRF_amide 2103
MTLLYQVGLLLLVAATYKVSAECCTPGATSDFCTVFSMLSTMEQNEVMNFIGENCDGDAEVALQKMEKRKPNFMRYGRSADPNFLRFGRSDPNFLRFGKAAADPNFLRFGKRSADPNFLRFGRSFDNFDRESRKPNFLRFGK
>lcl|BG224354 43 1 550  kp45d06.y1 TBN95TM-SSFH Strongyloides stercoralis cDNA 5' similar to WP:F23B2.5 CE09585 FLP-1: FMFRAMIDE NEUROPEPTIDE PRECURSOR, mRNA sequence.Strongyloides stercoralisStrongyloidesStrongyloididaePanagrolaimoideaRhabditidaChromadoreaNematodaMetazoaEukaryota; LEN=550; translated ; closed=(0/0)  LRF_amide LRF_amide 2447
XRKSILIVLFTIYCCSIIIKAFPECCKRNVNAEICQGFEKLSLEEQASLSAEGVLDDQCQLITHTTPEKRKPNFIRYGRSLNVIPQPMDKKAVDPNFLRFGRSEHQNFLRFGRSLGGNNGNFLRFGKSNSPDFLRFGKKSIEVGKEPNFLRFGKRENFIGFGKSMVEEQFNREYRKPNFLRFGK
>EGT34235 CBN-FLP-1 protein [Caenorhabditis brenneri].Caenorhabditis brenneriCaenorhabditisPeloderinaeRhabditidaeRhabditoideaRhabditidaChromadoreaNematodaMetazoaEukaryota   KSL_amide LRF_amide 2509
MKSVPRNRKLFPGENCEGDAEVALQKMEKRKPNFMRYGRSAAVKSLGKKAGSDPNFLRFGRSQPNFLRFGKASGDPNFLRFGRSDPNFLRFGKAAADPNFLRFGKRSADPNFLRFGRSFENFDRESRKPNFLRFGK
>lcl|XP_003379724 FMRFamide-related neuropeptide [Trichinella spiralis].Trichinella spiralisTrichinellaTrichinellidaeTrichocephalidaEnopleaNematodaMetazoaEukaryota 2099
MTVIWKIRSDVSTSANIRMLHLERTYKREHSVNEIADVEETANEEAGGYGYWSPQQANKWLVNCSFQLRLNHHFPVDHHHNAEIMTIFIPTSVLSKNEDSSGLQTIGVYDDGEYLDDYFELTKRDLEPVYTDLRSVPSFLRFGRNMNNPVMRSVLEPNFIRFGRNSPNFLRFGRAAAANFLRFGRASPNFLRFGKANPNFLRFGRDSDLNRHYRAAPNFLRFG
>lcl|XP_001841771 conserved hypothetical protein [Culex quinquefasciatus].Culex quinquefasciatusCulexCulexCuliciniCulicinaeCulicidaeCulicoideaNematoceraDipteraEndopterygotaNeopteraPterygotaInsectaHexapodaArthropodaMetazoaEukaryota  MRF_amide 2114
MKMYFFLVILLYKGSSHLSCAEFELAADGNQQETEPATVFDYSPEGSEGDYGNGNNGLVFEFRRSIKSDNTEIEARRRSALDKNFMRFGRANPKLQRVARASKQSNLMRFGRPDRGFMRFGRVPGDVPYSLVHQEDDHDQLSKEGESKEVGGDEEVPFSKRTPISAEETEISESGEQIKPKQYVYYRRDAPKNLMRFGKRADPYKFLRMDRANLMRFGRAGGNAPRGNLLRFGRSKGNLMRFGRSDPRFMRLVKMDNNFMRFGRSDKVTKSLNGTDTVRLNSQQIKQLSNNRIAANPDEDYEIQVQEEDILAPMYSVQK
>phoronisVancouverensis.41891  Phoronida 123
MRAIISVVAAAFCVQLSTSIRIADVCAGVFGPVDEADQGICSLISGSPVERKRRTSNPTRNPDTFGYVRMTRSSPWLRDLDYGDRYGSVIPLHRVKKRSVDAVQQHTAAKRSFMNLTPNSHKGEDVKMDDDMKQAFVTLGDALMKMSAEEKLTDGEVLKRAFLRIGRDPENKRAFVHIGRDPEQRKRAFMRFGRAFVRFGRGELEEQPSKKSEGDPAEHKKAFMRFGKSDAEMTDAPEKKGFLRFGKRVLDEVPDKKGFIRFGRSGDGELAMNKKAFMRFGKRDVESTKKMNAFAKDNKNKTSTKV
>pinctadaFucata.22317_t1  MolluscaBivalvia 4433
MHIPPIHGLFLFTISFGYVLAKSVNEIENELDLIKDVEAGSKLFNHNNKFTGGIDSNPYTFDPDTSDDDNSTKGKRYSSFVRIGKKDNEKRLSSFMRIGRSGLEGDWSDDVVPIPSDNKRVSSFVRIGKGNTEYEDPTKRLSSFVRIGKNMANEGVYMDDNAKRFSSFVRIGKNTHDIDDQTYPEKRRISSFVRIGRGPVKRLSSFMRIGRGLTNESAQTDEKSTGDDMSSDSEVSKRGFIRIGKIPSSAFMRIGRKALLAQLMKDRYLRPSRLGQSSFVRIGKRDGNSDF
>P._fucata pfu_aug1.0_810.1_22317.t1 Mollusca Bivalvia Mollusca Bivalvia 3203
MHIPPIHGLFLFTISFGYVLAKSVNEIENELDLIKDVEAGSKLFNHNNKFTGGIDSNPYTFDPDTSDDDNSTKGKRYSSFVRIGKKDNEKRLSSFMRIGRSGLEGDWSDDVVPIPSDNKRVSSFVRIGKGNTEYEDPTKRLSSFVRIGKNMANEGVYMDDNAKRFSSFVRIGKNTHDIDDQTYPEKRRISSFVRIGRGPVKRLSSFMRIGRGLTNESAQTDEKSTGDDMSSDSEVSKRGFIRIGKIPSSAFMRIGRKALLAQLMKDRYLRPSRLGQSSFVRIGKRDGNSDFX
>phoronisVancouverensis.35733  Phoronida 119
MTMAAKELCLILCSALILTATAEANIMTVCMARCEAHLSTRLCNHACADMVARLEGPGVPLVIKSPSSDFDRPEDKNERKKREIRLLTGDKYWKWQWYADAKRTGRRHSFFRIGRNGKQVGNIDVVQPYENLKSSSHGDLNDQLGSTIENLAYQLAIMDQNDYEQTSDESVDRLKAISHVLPDIMEAPTLKRARQRSRFMRVGRDTSAVMALMDGQNELQKRRSRFLRVGKSDGSVPMDQRRNYVERKDNEDNGFTDESDGEHLGSFTGNGSVMSEKSKRRNRFLRVGRGKKSPTNGIKVDDEIDDNAPLSYEKRRNRFLRVGRMENPDDRDKQEEKRRSRFLRVGRMKGENVENEATSKEKRRSRFLRVGRKNDESENEGNNSGKMTSADKRRSRFLRVGRGNDIGNLFDGKVTENDEKRRSRFLRVGRGDSLHMSPEFEKRRSRFLRVGRQPGGSIMDLEEKRRSRFLRVGKATDSDSLNENPEQSRRRFAYVKSDENAIEKRRSRFLRVGKATDSDSLNENPEQSSRRFAYVKSDENAIEKRRSRFLRVGKATGSDLLNENPEQSRHRFAYVKSDENAIEKRRSRFLRVGRGEIANDSHRKQLSSRDQAITHYNAKEIDGGVKKGDMKNMTASKTLEIQNKMARLTNSSSSMAENTDNVAARYTKA
>lcl|AAB22369 FMRFamide-like peptide=neuropeptide [Caenorhabditis elegans, Peptide, 164 aa].Caenorhabditis elegansCaenorhabditisPeloderinaeRhabditidaeRhabditoideaRhabditidaChromadoreaNematodaMetazoaEukaryota  LRF_amide 2112
MTLLYQVGLLLLVAATYKVSAECCTPGATSDFCTVFSMLSTMEQNEVMNFIGENCDGDAEVALQKMEKRKPNFMRYGRSADPNFLRGFRSQPNFLRFGKASGDPNFLRFGRSDPNFLRFGKAAADPNFLRFGKRSADPNFLRFGRSFDNFDRESRKPNFLRFGK
>Lymnaea stagnalis AAA63280 FMRFamide precursor protein Mollusca Gastropoda 3200
MYSPTLIVCLSFFHSAVTKRFLRFGRALDTTDPFIRLRRQFYRIGRGGYQPYQDKRFLRFGRSEQPDVDDYPRDVVLQSEEPLYRKRRSTEAGGQSEEMTHRTARSAPEPAAENREIMKRETGAEDLDEEKRFMRFGRGDEEAEKRFMRFGKSFMRFGRDMSDVDKRFMRFGKRFMRFGREPGTDKRFMRFGREPGADKRFMRFGKSFDGEEENDDDLYYNESDADSNDDVDKRFMRFGKSAEEKRFMRFGKSQDASRDKKEFLRIGKRESRSAEVENNIQIAAKQS
>lcl|AAA63280 FMRFamide precursor protein [Lymnaea stagnalis].Lymnaea stagnalisLymnaeaLymnaeidaeLymnaeoideaHygrophilaPanpulmonataEuthyneuraHeterobranchiaGastropodaMolluscaMetazoaEukaryota  MRF_amide LRI_amide 2945
MYSPTLIVCLSFFHSAVTKRFLRFGRALDTTDPFIRLRRQFYRIGRGGYQPYQDKRFLRFGRSEQPDVDDYPRDVVLQSEEPLYRKRRSTEAGGQSEEMTHRTARSAPEPAAENREIMKRETGAEDLDEEKRFMRFGRGDEEAEKRFMRFGKSFMRFGRDMSDVDKRFMRFGKRFMRFGREPGTDKRFMRFGREPGADKRFMRFGKSFDGEEENDDDLYYNESDADSNDDVDKRFMRFGKSAEEKRFMRFGKSQDASRDKKEFLRIGKRESRSAEVENNIQIAAKQS
>lcl|FARX_LYMST RecName: Full=FMRFamide-related neuropeptides; Contains: RecName: Full=EFFPL-amide; Contains: RecName: Full=GDPFLRF-amide 1; Contains: RecName: Full=GDPFLRF-amide 2; Contains: RecName: Full=GDPFLRF-amide 3; Contains: RecName: Full=GDPFLRF-amide 4; Contains: RecName: Full=GDPFLRF-amide 5; Contains: RecName: Full=GDPFLRF-amide 6; Contains: RecName: Full=GDPFLRF-amide 7; Contains: RecName: Full=SDPFLRF-amide 1; Contains: RecName: Full=SDPFLRF-amide 2; Contains: RecName: Full=SDPFLRF-amide 3; Contains: RecName: Full=SDPFLRF-amide 4; Contains: RecName: Full=SDPFLRF-amide 5; Contains: RecName: Full=SDPFLRF-amide 6; Contains: RecName: Full=SDPYLRF-amide; Contains: RecName: Full=SDPFFRF-amide; Contains: RecName: Full=SKPYMRF-amide; Contains: RecName: Full=SSFPRY-amide; Contains: RecName: Full=HDYMRF-amide; Flags: Precursor.Lymnaea stagnalisLymnaeaLymnaeidaeLymnaeoideaHygrophilaPanpulmonataEuthyneuraHeterobranchiaGastropodaMolluscaMetazoaEukaryota  PRY_amide 2950
MKTWSHVALLACLSIKWLTCVMADSIYCDDPDMCSNSVDLDRKEFFPLGRHDGVYQTPEEDGDLEDRQTRGDPFLRFGRGDPFLRFGRGDPFLRFGRGDPFLRFGQSDPFLRFGRGDPFLRFGRGDPFLRFGKSDPFLRFGRSDPFLRFGRSDPFLRFGKSDPFLRFGKSDPFLRFGKSDPYLRFGRGDPFLRFGRSDPFFRFGKQQVATDDSGELDDEILSRVSDDDKNIRRKRSTDSAENAHTRHEREASAPRAKGKVGEVKSSDDFQSREIRSKPYMRFGRNNLNNYALEDEDCKLTSDIIDDQFQRYQRGPSRSSFPRYGKRQDKRHDYMRFGRTSGGDFMGYDKSPENVGAEQSR
>lcl|XP_001663832 hypothetical protein AaeL_AAEL013645 [Aedes aegypti].Aedes aegyptiStegomyiaAedesAediniCulicinaeCulicidaeCulicoideaNematoceraDipteraEndopterygotaNeopteraPterygotaInsectaHexapodaArthropodaMetazoaEukaryota  MRF_amide 2115
MKMYLFLAILIYKCSNYFSCAEYELAEASQAVNGPSIALDLNPESENDFTNNNNGMVFEFRRSIKSDNTEIEARRRSALDKNFMRFGRTDPTALQRVARASKQANLMRFGRAGQGFMRFGRIPENVPLSLVHNDDDSRQDYNGDSEESSEETTYSKRTPNSDEITEVSESGEQIKPKQLVYYRRDSPKNLMRFGKRDDTNKFLRLSRANLMRFGRAGSEAGGNLQRTNFLRFGRGSGNLMRFGRAKGNLMRFGRSDPRFLRLVKMDNNFMRFGRSDKALKSVDKNETRSSESSTSHNNEIISETKHHDDLSLDKTDAPYKSDEDYEIQLREEDILTPVFVSNY
>lcl|FAR1_HELAS RecName: Full=FMRFamide-related peptides type HF-4; AltName: Full=HeptaFaRP; Contains: RecName: Full=FMRFamide-like; Contains: RecName: Full=ENNNGYIRF-amide; Contains: RecName: Full=NDPFLRF-amide; Contains: RecName: Full=QDPFLRI-amide; Contains: RecName: Full=QDPFLRF-amide; Contains: RecName: Full=KQDPFLRI-amide; Contains: RecName: Full=SEPYLRF-amide; Contains: RecName: Full=NDPYLRF-amide; Flags: Precursor.Helix aspersaHelixHelicidaeHelicoideaSigmurethraStylommatophoraEupulmonataPanpulmonataEuthyneuraHeterobranchiaGastropodaMolluscaMetazoaEukaryota  LRF_amide MRF_amide 2951
MTSLCLTIAPAVLSLICLSSYGWAEGDTTDNEYLRFGRENNNGYIRFGRNDPFLRFGKKSDPFLRFGKQDPFLRIGRQDPFLRFGKQDPFLRFGKQDPFLRIGKQDPFLRFGRSEPYLRFGRNDPYLRFGRNDPYLRFGRNDPYLRFGRNDPYLRFGKNDPFLRFGKSVDGEIEAGVDAVTLSREHEFAHENAASDRQKRSAYTDAIDKDNSLTSLVREAREASDSNGQINDGKVVEVPVFRDTRNGHYMRFGKKNEVDVTDGDTYDRDYSDSDVSNLLRYYGNTVPLPAYDKRSEHKQEYMRFG
>phoronisPsammophila.60360  Phoronida 140
MRVLCSLTATVLCFHLVASVRVGDVCDGVFGPVEPEDRGICSLISGASLTRRRRADVRRSSRPSSLGFTRLSRSAPWAENTSPLEQGPPMVIVSPMHSVKKRSVDAVKHTASKRSFMRFGRDPEKVYEKRHFVRFGRGGEDEDKMDDDMKEAFVKLGEAFMKLAEEKNLNGPQDIQKAFEKYGQDPESKRAFMRFGRNPEESKRAFMRFGRAFVRFGRGQELDEPSKKAFVRFGKKDVGDQQMEDEPDKRSFMRFGKRLSNDKENAMDKKAFMRFGKRGDEEPEDKRSFMRFGKRDVESAQKHVRELEHSKSTGKGNAA
>XP_002633013 C. briggsae CBR-FLP-1 protein [Caenorhabditis briggsae].Caenorhabditis briggsaeCaenorhabditisPeloderinaeRhabditidaeRhabditoideaRhabditidaChromadoreaNematodaMetazoaEukaryota   KSL_amide LRF_amide 2510
MTLLYQVGLLLLVAASFKVSAECCTPGATSDFCTVFSMLSTMEQNEVMSYLGENCEGDADVALQKMEKRKPNFMRYGRSAAVKSLGKKAGSDPNFLRFGRSQPNFLRFGKASGDPNFLRFGRSDPNFLRFGKAAADPNFLRFGKRSADPNFLRFGRSSFDNFDRESRKPNFLRFGK
>lcl|AEX09241 FMRFa-like protein precursor 11 [Ascaris suum].Ascaris suumAscarisAscarididaeAscaridoideaAscarididaChromadoreaNematodaMetazoaEukaryota  LTF_amide LRF_amide 2111
MSPLHVALFLIFCSSQVLGECCNDGQTSDFCAVFNMLSPTEQAEVRSYLGDNCDGDADEAVRKIEKRKPNFIRFGRTAPPLTFGKKGSDPNFLRFGRTPSNNFLRFGKSNQAQNFLRFGRNAEPNFLRFGRPADPNFLRFGKSAEPNFLRFGKRSDIGISEPNFLRFGRNNFLRFGRNDQFDREYRKPNFLRFGK
>gi|407306|gb|AAA03426.1| FMRFamide precursor Cepaea nemoralis Mollusca Lophotrochozoa Protostome Mollusca Gastropoda 3061
RQFYRFGRAFVPLWDNADDSLVRKNLLTHWSAFPMSQALDDDAFSRNSRQFYRFGRAYPPYQDKRFLRFGRSHQPDIDEYLESLHSDQALYRKRRSEGGDTKVDGLNRVARSADSNQQSLNTEYNKFGKDLQKRETKKEKLNVNDDLDVVSNEDKDLEKRFMRFGKRFMRFGRGDEDESYDKRFMRFGKGFGDDQEFEKRFMRFGKRFMRFGRGDEGDAREEKRFLRFGKSSNEDEDIKKRFMRFGKSGIEDEDVDKRFMRFGKRFMRFGKSGKEDGDVDKRFMRFGKRFMRFGRGDSETS
>lcl|AAA03426 FMRFamide precursor, partial [Cepaea nemoralis].Cepaea nemoralisCepaeaHelicidaeHelicoideaSigmurethraStylommatophoraEupulmonataPanpulmonataEuthyneuraHeterobranchiaGastropodaMolluscaMetazoaEukaryota length_of_amidated_peptide_4 MRF_amide MRF_amide MRF_amide MRF_amide 2947
RQFYRFGRAFVPLWDNADDSLVRKNLLTHWSAFPMSQALDDDAFSRNSRQFYRFGRAYPPYQDKRFLRFGRSHQPDIDEYLESLHSDQALYRKRRSEGGDTKVDGLNRVARSADSNQQSLNTEYNKFGKDLQKRETKKEKLNVNDDLDVVSNEDKDLEKRFMRFGKRFMRFGRGDEDESYDKRFMRFGKGFGDDQEFEKRFMRFGKRFMRFGRGDEGDAREEKRFLRFGKSSNEDEDIKKRFMRFGKSGIEDEDVDKRFMRFGKRFMRFGKSGKEDGDVDKRFMRFGKRFMRFGRGDSETS
>lingulaAnatina.g16066.t1  Brachiopoda 264
MPAQREVLFSIIFFVLLFAQQLTLAADTDTNEECSKKCSDDFDRIECLKICVSNSNSTENDDDDEKRSAFWRIGRGDDKKSAFWRIGRGGEDMTDSDNERKKAFWRIGRDPNKKSAFWRIGRSDNDNDESKKSAFWRIGRADQEDAPQKKSAFWRIGRSDPFDKRGAFWRIGKKSAFWRIGKKEDYGSEHDDDDKRSAFWRIGKRNDDKDMKKSAFWRIGRNEANSHTDDEDKKSAFWRIGKKNGHHIQKRDTPFWRIGRSVSPISPGFFDDSDDWRDGLVVGDDDDKRSTFWRIGKRPNTFWRVGRSNDKRTFWRIGKRDPYGDEDPTKRLNTFWRVGRSFPADTDHDLQIRSFWRIG
>lcl|AAA27751 FMRFamide precursor [Aplysia californica].Aplysia californicaAplysiaAplysiidaeAplysioideaAplysiomorphaEuopisthobranchiaEuthyneuraHeterobranchiaGastropodaMolluscaMetazoaEukaryota  MRF_amide MRF_amide MRF_amide MRF_amide 2946
MRFGKRFMRFGKREDGEPDKRFMRFGKSMADNDLDKRFMRFGKRFMRFGKSLPDSEVDKRFMRFGKSVDGDVDKRFMRFGKSVDDAVDKRFMRFGKSVDSDLDKRFMRFGKSVGSDEVDKRFMRFGKSVGSDEVDKRFMRFGKSLGTDDVDKRFMRFGKSLGTDDVDKRFMRFGKSLGTEDVDKRFMRFGKSLGTDDVDKRFMRFGKSLGTDDVDKRFMRFGKSLGTEDVDKRFMRFGKSLGTDDVDKRFMRFGKSLGTEDVDKRFMRFGKRFMRFGRSVGDSKYRGASSENVMTTDSKQTTEQATNKS
>lcl|FMRF_LYMST RecName: Full=FMRFamide neuropeptides; Contains: RecName: Full=FLRF-amide 1; Contains: RecName: Full=QFYRI-amide; Contains: RecName: Full=FLRF-amide 2; Contains: RecName: Full=PN; AltName: Full=SEEPLY; Contains: RecName: Full=FMRF-amide 1; Contains: RecName: Full=FMRF-amide 2; Contains: RecName: Full=FMRF-amide 3; Contains: RecName: Full=FMRF-amide 4; Contains: RecName: Full=FMRF-amide 5; Contains: RecName: Full=FMRF-amide 6; Contains: RecName: Full=FMRF-amide 7; Contains: RecName: Full=FMRF-amide 8; Contains: RecName: Full=FMRF-amide 9; Contains: RecName: Full=EFLRI-amide; Flags: Precursor.Lymnaea stagnalisLymnaeaLymnaeidaeLymnaeoideaHygrophilaPanpulmonataEuthyneuraHeterobranchiaGastropodaMolluscaMetazoaEukaryota  MRF_amide LRI_amide 2942
MKTWSHVALLACLSIKWLTCVMADSIYCDDPDMCSMTKRFLRFGRALDTTDPFIRLRRQFYRIGRGGYQPYQDKRFLRFGRSEQPDVDDYLRDVVLQSEEPLYRKRRSTEAGGQSEEMTHRTARSAPEPAAENREIMKRETGAEDLDEEKRFMRFGRGDEEAEKRFMRFGKSFMRFGRDMSDVDKRFMRFGKRFMRFGREPGTDKRFMRFGREPGADKRFMRFGKSFDGEEENDDDLYYNESDADSNDDVDKRFMRFGKSAEEKRFMRFGKSEDASRDKKEFLRIGKRESRSAEVENNIQIAAKQS
>lcl|FMRF_LOLOP RecName: Full=FMRFamide-related neuropeptides; Contains: RecName: Full=FIRF-amide; Contains: RecName: Full=ALSGDAFLRF-amide; Contains: RecName: Full=FLRF-amide; Contains: RecName: Full=FMRF-amide 1; Contains: RecName: Full=FMRF-amide 2; Contains: RecName: Full=FMRF-amide 3; Contains: RecName: Full=FMRF-amide 4; Contains: RecName: Full=FMRF-amide 5; Contains: RecName: Full=FMRF-amide 6; Contains: RecName: Full=FMRF-amide 7; Contains: RecName: Full=FMRF-amide 8; Contains: RecName: Full=FMRF-amide 9; Contains: RecName: Full=FMRF-amide 10; Contains: RecName: Full=FMRF-amide 11; Flags: Precursor.Doryteuthis opalescensDoryteuthisLoliginidaeMyopsinaTeuthidaDecapodiformesNeocoleoideaColeoideaCephalopodaMolluscaMetazoaEukaryota  MRF_amide 2940
MRCWSPCSLLVVIVIYCLSSHTSEAFDLAQACVESQRLSLLPICDTIFAVQQEGVQQSADDGMRSKRFIRFGRALSGDAFLRFGKNVPDLPFEDKRFLRFGRAAPQLDELLKQALQRVESLQKADETSVRRKRSTDAAPQNNAENPEQKNDSAKITKRYIDDVEDSDVKRFMRFGKRFMRFGRNPSDVGNKLTEKRFMRFGRDPEKRFMRFGKSDDKRFMRFGRNPSDAEDELEEDKRFMRFGRGGEDDEEEAEKRFMRFGRDPEKKFMRFGKSGEDKRFMRFGRNPDEQEADKRFMRFGRGGEDDEVSTEDKRFMRFGRSADKCKGCLEG
>lcl|FMRF_SEPOF RecName: Full=FMRFamide-related neuropeptides; Contains: RecName: Full=FIRF-amide; Contains: RecName: Full=ALSGDAFLRF-amide; Contains: RecName: Full=FLRF-amide; Contains: RecName: Full=FMRF-amide 1; Contains: RecName: Full=FMRF-amide 2; Contains: RecName: Full=FMRF-amide 3; Contains: RecName: Full=FMRF-amide 4; Contains: RecName: Full=FMRF-amide 5; Contains: RecName: Full=FMRF-amide 6; Contains: RecName: Full=FMRF-amide 7; Contains: RecName: Full=FMRF-amide 8; Contains: RecName: Full=FMRF-amide 9; Contains: RecName: Full=FMRF-amide 10; Contains: RecName: Full=FMRF-amide 11; Flags: Precursor.Sepia officinalisSepiaSepiidaeSepiinaSepiidaDecapodiformesNeocoleoideaColeoideaCephalopodaMolluscaMetazoaEukaryota  MRF_amide 2939
MRCWSPCSLLVVIAIYCLSSHTSEAFDLAQACVESQRLSLLPICDTIFAVQQEGAQQSADDGLRSKRFIRFGRALSGDAFLRFGKNVPDLPFEDKRFLRFGRAAPQLDDLLKQALQRVESLQKSDDTSVRRKRSTDAAPQSNTDSAEQKNDSAKITKRYVDDVEDSDVKRFMRFGKRFMRFGRNPSDVGSKLTEKRFMRFGRDPEKRFMRFGKSDDKKFMRFGRNPGDAEDELEEDKRFMRFGRGDEEDEEEAEKRFMRFGRDPEKKFMRFGKNGEEKRFMRFGRNPEEPEADKRFMRFGRGGEEDDVNTEEKRFMRFGRSAEKCKGCLEG
>lcl|ACP39631 FMRF precursor protein [Idiosepius notoides].Idiosepius notoidesIdiosepiusIdiosepiidaeSepiolidaDecapodiformesNeocoleoideaColeoideaCephalopodaMolluscaMetazoaEukaryota  MRF_amide 2941
MRCWSPCSLFVVIVLHCLSSHSSAAFDLAQACVESQRLSLLPICDTIFAVQDGAQQSSDDGLRSKRFIRFGRALSGDAFLRFGKNVPDLPFEDKRFLRFGRAAPQLDDLLKQALQRVESLQRADETSVRRKRSTDAAPQSSAEGGEQKNDSSATKITKRYVDDGEDTDVKRFMRFGKRFMRFGRNQGGVGISADLANRLGEKRFMRFGRDPEKRFMRFGKSDDKRFMRFGRNPEDDLEEEKRFMRFGRGDEFDEEDEEAEAEKRFMRFGRDPEKKFMRFGKSGGEDKRFMRFGRNPEEQEADKRFMRFGRGGAEENELNSEDKRFMRFGRSADKCKGCLEG
>Loligo pealei ACI22791 FMRF-amide precursor Mollusca Cephalopoda 3201
MRCWSPCSLLVVIVIYCLSSHTSEAFDLAQACVESQRLSLLPICDTIFAVQQEGAQQSADDGMRSKRFIRFGRALSGDAFLRFGKNVPDLPFEDKRFLRFGRAAPQLDDLLKQALQRVESLQKADETSVRRKRSTDAAPQNNAENPEQKNDSAKITKRYIDDVEDSDVKRFMRFGKRFMRFGRNPSDAGNKLTEKRFMRFGRDPEKRFMRFGKSDDKRFMRFGRNPSDVEDELEEDKRFMRFGRGGEDDEEEAEKRFMRFGRDPEKKFMRFGKSGEDKRFMRFGRNPDEQEADKRFMRFGRGGEDDEVSTEDKRFMRFGRSADKCKGCLEG
>lcl|BAI82524 FMRFamide precursor [Lehmannia valentiana].Lehmannia valentianaLehmanniaLimacidaeLimacoideaSigmurethraStylommatophoraEupulmonataPanpulmonataEuthyneuraHeterobranchiaGastropodaMolluscaMetazoaEukaryota  MRF_amide MRF_amide MRF_amide MRF_amide 2949
MMTLCFRGVLALLCLGCLASYVQAEDNNNGQQAADEDEGDEFYRHGRQFYRFGRAFSPLWDNEENALIRKNHLLRFPGYPISPVLDNEAFSRPNREFYRFGRAYPAYQDKRFLRFGRPSQTENDEIPRVVLLQSDNQLYRKRRSAKSDSQSDESSHQSESAKVTSGRDVQKRETTPGEPQSADELSYNINVNEDKDLEKRFMRFGKRFMRFGRGNEEDADVDKRFMRFGKSVNDDQDYEKRFMRFGKSVSDDQEEEKRFMRFGKSLASDPNYEKRFMRFGKRFMRFGRGIEDDENEDKRFMRFGKSSNFDGDFDKRFMRFGKRFMRFGRGYEQNEDSSASDDKEIEDKRFMRFGKRSKRASTKDHSNNSDALTES
>lcl|FAR2_HELAS RecName: Full=FMRFamide-related peptides type HF-1; AltName: Full=TetraFaRP; Contains: RecName: Full=QFYRF-amide; Contains: RecName: Full=FLRF-amide; Contains: RecName: Full=FMRF-amide; Flags: Precursor.Helix aspersaHelixHelicidaeHelicoideaSigmurethraStylommatophoraEupulmonataPanpulmonataEuthyneuraHeterobranchiaGastropodaMolluscaMetazoaEukaryota length_of_amidated_peptide_4 MRF_amide MRF_amide MRF_amide MRF_amide 2944
MTSLCLTIAPAVLSLICLSSYGWAEDNNGIHTLDDGDNDPFFRHNRQFYRFGRAFVPLWDNADDSLVRKNLLTHWSEFPLSPALSSSDVFSRNSRQFYRFGRSYPPYQDKRFLRFGRSHQPDIDEYLQALNSDQALYRKRRSEDGDSKEDGLNRVARSADANQQSKNTQSNKFGKDLQKRETKKEKLNANDDLEILSNEDDLEKKFMRFGKRFMRFGRGDEDESYDKRFMRFGKSLRHDQEFEKRFMRFGKRFMRFGRGDEDDAREEKRFLRFGKSSNEDEDIKKRFMRFGKSGNEDGDVDKRFMRFGKRFMRFGKSEKEDGDVDKRFMRFGKRFMRFGRGDSETS
>Tpi-FMRFamide-2  Mollusca Gastropoda 3076
MYHKVIEAVVSLTLVALCLGTEDNGEAHILDDDSEFYRFRRSLLQHFDADDEPYTGQNWLSHPRESLSPDLEDSALLRDRREFYRFGRNQLPLEEKRFLRFGRSVHATDSNMGDHTESIRPVYRKRRELGDDSQSEELLHLSKRSVQSNVARGDQKNSEANKNIQKRHTRPGNAKLDNQISENLEPEKRFMRFGKRFMRFGRGDEETGDYEKRFMRFGKRFDDDEDVNKRFMRFGKRFMRFGRGNEDEEHNTKRFMRFGKNVDYNEDPEKRFMRFGKSGDYIQDPEKRFMRFGKSIDYIEDPEKRFMRFGKRFMRFGKRFMRFGRQGLENDNQLPNAYSNDIDVGHLEKRSR
>Tpi-FMRFamide-3  Mollusca Gastropoda 3077
MNSLCLTLAPALLSLICLSSYGWAEDSNGIQTLDEEGSDPFFRHNRQFYRFGRAFVPLWDNADDSLIRKNLLTHWSAIPMSPALDDDVFSRNSRQFYRFGRAYPPYQDKRFLRFGRSQQPDIDEYLQSLHSDQALYRKRRSENVDLKEDGLNRIARSSGANLQSKNTENTKFGKDLQKRETKKEKINVNDDLDIVPNDDKDLEKRFMRFGKRFMRFGRGDEDESYDKRFMRFGKSFDDDQEFEKRFMRFGKRFMRFGRGDENDVREEKRFLRFGKNGNEDEDINKRFMRFGKSGNEEGDVDKRFMRFGKRFMRFGKSAKEDGDVDKRFMRFGKRFMRFGKSAKEDGDVDKRF
>Tpi-FMRFamide-1  Mollusca Gastropoda 3075
MYHKVIEAVVSLTLVALCLGTEDNGEAHILDDDSEFYRFRRSLLQHFDADDEPYTGQNWLSHPRESLSPDLEDSALLRDRREFYRFGRNQLPLEEKRFLRFGRSVHATDSNMGDHTESIRPVYRKRRELGDDSQSEELLHLSKRSVQSNVARGDQKNSEANKNIQKRHTRPGNAKLDNQISENLEPEKRFMRFGKRFMRFGRGDEETGDYEKRFMRFGRDHEDDSDYEKRFMRFGKRFDDDEDVNKRFMRFGKRFMRFGRGNEDEEHNTKRFMRFGKNVDYNEDPEKRFMRFGKSGDYIQDPEKRFMRFGKSIDYIEDPEKRFMRFGKRFMRFGKRFMRFGRQGLENDNQLPNAYSNDIDVGHLEKRSR
>lcl|FMRF_MUSDO RecName: Full=FMRFamide neuropeptides; Contains: RecName: Full=MudFMRFamide-2; Contains: RecName: Full=MudFMRFamide-3; Contains: RecName: Full=MudFMRFamide-4; Contains: RecName: Full=MudFMRFamide-5; Contains: RecName: Full=MudFMRFamide-6; Contains: RecName: Full=MudFMRFamide-7; Contains: RecName: Full=MudFMRFamide-8; AltName: Full=MudFMRFamide-10; Contains: RecName: Full=MudFMRFamide-9; AltName: Full=MudFMRFamide-11; AltName: Full=MudFMRFamide-12; AltName: Full=MudFMRFamide-13; Contains: RecName: Full=MudFMRFamide-14; Contains: RecName: Full=MudFMRFamide-15; Contains: RecName: Full=MudFMRFamide-17; Contains: RecName: Full=MudFMRFamide-16; Contains: RecName: Full=MudFMRFamide-18; Flags: Precursor.Musca domesticaMuscaMuscidaeMuscoideaMuscomorphaBrachyceraDipteraEndopterygotaNeopteraPterygotaInsectaHexapodaArthropodaMetazoaEukaryota  MRW_amide 2119
MVAPLLVFLFSLQLCHTTSWAYVGGNSLNSNSLHASYSEFPAGTSNEVPEDAANGQDDNDDSQLTEPNDNNAPLVQSIDDETEMQFPKPIQWVSIDHLRNSIILRFQNPTPKILNKLDPEEMKRLRSLQENAMRWGKRSYESYPLNRNGLADKSSVGRMGFLSNHQVIRDSRGDNFMRFGRSVGGSGGNDDNFMRFGRASGSSDFMRFGRAGQDNFMRFGRAAGQDFMRFGRGSGQDFMRFGRSPGSQDFMRFGRNPGSQDFMRFGRSPGSQDFMRFGRNPGSQDFMRFGRNPGSQDFMRFGRNPGSQDFMRFGRASGGQDFMRFGRAPSGQDFMRFGRPDNFMRFGRTPAQSSDFMRFGRTPTQSSDFMRFGKSLDKSENKTSDLQK
>FMRFamide_pfu_aug1.0_182.1_58006.t1  Mollusca Bivalvia 3195
MRAWSYVGLLAAIIASWFGGKVRADDIERWSRWCFMNQEACSSVLSEYLEKRFLRFGKRALAGDAFLRFGRSYPREDKRFLRFGKRDDSGEIGVDEILKAALSRIQNIERASGVKIRKRRSAGPEPLKDVPEEPEQDNKEADDKDEEDKSADIKKRETDEAKDKRFMRFGRDSQDAEGGEGETEKRFMRFGRDPDADAEKRFMRFGRDPSEADKRFMRFGRDPDKRFMRFGKRFMRFGRDSLEADKRFMRFGKRASDLEDNDATFAKEDKRFIRFGRGGEQDKRFMRFGRSGGEDDKRFMRFGKSVDDEKRFMRFGKSGEADKRFMRFGKSIDDEKRFMRFGKSVDDEKRFMRFGKSVDDDDMEADKRFMRFGKSVDDEKRFMRFGKSVDDEKRFMRFGKSGDQEKRFMRFGRGGDNADKRFMRFGKKSDDKRFMRFGRDSADKRFMRFGKK
>Mytilus edulis CAA10949.1| neuropeptide FMRFamide precursor Mollusca Bivalvia 3197
MWTKSYATLIVAAIINWISVKVHADELSRWCLDNQEICSNLIQNLRDTDDTNAQKRNFLRFGRALAGDHFFRFGRSPYQTEDKRFLRFGRSGGGGGFDNVGLADILKAALVKVESANQNGLKIRKRRSIDAVKDVPEKKSVTDNTEPEAEIKKRNVDNSYATNEDSADENLKAADKRFMRFGKRFMRFGKRENADKRFMRFGKRGDEDFGEEEGDDTYGVEDKRFMRFGRGGTEDKRFMRFGRAGEDKRFMRFGKRADENFGEDEGDETYGVEDKRFMRFGRGGTEDKRFMRFGKSMDNDDEKRFMRFGKSAEADKRFMRFGKSLEADKRFMRFGKSGDDEKRFMRFGKSVDGEDKEKRFMRFGKSTEDKRFMRFGRDPAEKRFMRFGKSTTEDKRFMRFGRK
>lcl|CAA10949 neuropeptide FMRFamide precursor [Mytilus edulis].Mytilus edulisMytilusMytilinaeMytilidaeMytiloideaMytiloidaPteriomorphiaBivalviaMolluscaMetazoaEukaryota length_of_amidated_peptide_4 MRF_amide MRF_amide MRF_amide MRF_amide MRF_amide 2943
MWTKSYATLIVAAIINWISVKVHADELSRWCLDNQEICSNLIQNLRDTDDTNAQKRNFLRFGRALAGDHFFRFGRSPYQTEDKRFLRFGRSGGGGGFDNVGLADILKAALVKVESANQNGLKIRKRRSIDAVKDVPEKKSVTDNTEPEAEIKKRNVDNSYATNEDSADENLKAADKRFMRFGKRFMRFGKRENADKRFMRFGKRGDEDFGEEEGDDTYGVEDKRFMRFGRGGTEDKRFMRFGRAGEDKRFMRFGKRADENFGEDEGDETYGVEDKRFMRFGRGGTEDKRFMRFGKSMDNDDEKRFMRFGKSAEADKRFMRFGKSLEADKRFMRFGKSGDDEKRFMRFGKSVDGEDKEKRFMRFGKSTEDKRFMRFGRDPAEKRFMRFGKSTTEDKRFMRFGRK
>Lottia FMRFamide Lottia gigantea v1.0 sca_20 : 1727885 - 1727986 Mollusca Gastropoda Mollusca Gastropoda 3202
MKSWSSVGLGLVLTLKWLCTISLADALDCSLSENGRGLCDLMGDGGSADKRFLRFGRALAGDGFLRFGRQFYRIGRSPTFEDKRFLARFGRAGVDESLSDLASAFRPVMQYGPYKNDILYRKRRSAETSVAPKDAESSENSEIMKRDATDPQAEKRFMRFGKRKRFMRFGKRFMRFGKRDGEEEKRFMRFGRDPDKRFMRFGKSIDNNKRFMRFGRDGEDEKRFMRFGKSVETQSLDDEDVDNIDSYDKRFMRFGKRFMRFGRDIDDPEYEPEEQKRFMRFGKRFMRFGKRDGEEEKRFMRFGKREGEQEKRFMRFGKRDGEQEKRFMRFGKRDQTVEKEDKTATA
>Haliotis asinina ACD65487.1| FMRF1 Mollusca Gastropoda 3199
MRPWTSVALLAVVLIKWISCINGFSDFCNKPVNSRICAILSGGPPQNEEKRFLRFGRTLAGDSFLRFGRQFYRIGKDGDDMEKRFLRFGRSDPDLDDVIRASLLAYSLDDSPNNRRRRSVATAPVEAKAVEAGNKDIEKRDADELTSEDKRFMRFGRSGEDEKRFMRFGKSGEEEKRFMRFGKSGDAEKRFMRFGRAGEEEKRFMRFGRAGEDEKRFMRFGKSGEEEKRFMRFGRAGEDGEEIEDEDEGIEADKRFMRFGRDGEDEKRFMRFGKSGEDEKRFMRFGKRFMRFGRDGQDKRFMRFGKRFMRFGKRDSGEGSSEKAETAES
>lcl|ACD65487 FMRF1 [Haliotis asinina].Haliotis asininaHaliotisHaliotidaeHaliotoideaVetigastropodaGastropodaMolluscaMetazoaEukaryota length_of_amidated_peptide_4 MRF_amide MRF_amide MRF_amide 2938
MRPWTSVALLAVVLIKWISCINGFSDFCNKPVNSRICAILSGGPPQNEEKRFLRFGRTLAGDSFLRFGRQFYRIGKDGDDMEKRFLRFGRSDPDLDDVIRASLLAYSLDDSPNNRRRRSVATAPVEAKAVEAGNKDIEKRDADELTSEDKRFMRFGRSGEDEKRFMRFGKSGEEEKRFMRFGKSGDAEKRFMRFGRAGEEEKRFMRFGRAGEDEKRFMRFGKSGEEEKRFMRFGRAGEDGEEIEDEDEGIEADKRFMRFGRDGEDEKRFMRFGKSGEDEKRFMRFGKRFMRFGRDGQDKRFMRFGKRFMRFGKRDSGEGSSEKAETAES
>gi|456404|gb|AAA27755.1| FMRFamide precursor 1, X+1  node is californica, Aplysia, Aplysiidae, Aplysioidea, Aplysiomorpha, Heterobranchia, Apogastropoda, Orthogastropoda, Gastropoda, Mollusca, Protostome, Metazoa, Eukaryota Mollusca Gastropoda Mollusca Gastropoda 3066
MSVEEPHFRLERRSYPPVVYHKRFLRFGRSQEPDIEDYARAIALIESEEPLYRKRRSADADGQSEKVLHRARREAESEHKSLEEVSPDTKQDVEKRDADDVLDAEKRFMRFGKRFMRFGRGSSDDDESGDDDVQDLTDIGDGLGGEGEVNKRFMRFGKRFMRFGKREDGEPDKRFMRFGKSMADNDLDKRFMRFGKRFMRFGKSLPDSEVDKRFMRFGKSVDGDVDKRFMRFGKSVDGDVDKRFMRFGKSVDGDVDKRFMRFGKSVDGDVDKRFMRFGKSVDGDVDKRFMRFGKSVDDDVDKRFMRFGKSVDGDVDKRFMRFGKSVDDAVDKRFMRFGKSVDSDLDKRFMRFGKSVGSDEVDKRFMRFGKSVGSDEVDKRFMRFGKSLGTDDVNKRFMRFGKSLGTDDVNKRFMRFGKSLGTEDVDKRFMRFGKSLGTDDVDKRFMRFGKSLGTDDVDKRFMRFGKSLGTEDVDKRFMRFGKSLGTDDVDKRFMRFGKSLGTEDVDKRFMRFGKRFMRFGRSVGDSKYRSASSESVMTTDSKQTTEQATNKS
>California sea hare A25790 FMRFamide neuropeptide precursor Mollusca Gastropoda 3198
MRPWCQLALLACLSLKWLTSHVTAESFLCDDSELCENGYLRFGRSMSVEEPHFRLERRSYPPVVYHKRFLRFGRSQEPDIEDYARAIALIESEEPLYRKRRSADADGQSEKVLHRARREAESEHKSLEEVSPDTKQDVEKRDADDVLDAEKRFMRFGKRFMRFGRGSSDDDESGDDDVQDLTDIGDGLGGEGEVNKRFMRFGKRFMRFGKREDGEPDKRFMRFGKSMADNDLDKRFMRFGKRFMRFGKSLPDSEVDKRFMRFGKSVDGDVDKRFMRFGKSVDGDVDKRFMRFGKSVDGDVDKRFMRFGKSVDGDVDKRFMRFGKSVDGDVDKRFMRFGKSVDDDVDKRFMRFGKSVDGDVDKRFMRFGKSVDDAVDKRFMRFGKSVDSDLDKRFMRFGKSVGSDEVDKRFMRFGKSVGSDEVDKRFMRFGKSLGTDDVNKRFMRFGKSLGTDDVNKRFMRFGKSLGTEDVDKRFMRFGKSLGTEDVDKRFMRFGKSLGTDDVDKRFMRFGKSLGTEDVDKRFMRFGKSLGTDDVDKRFMRFGKSLGTEDVDKRFMRFGKRFMRFGRSVGDSKYRSASSESVMTTDSKQTTEQATNKS
>lcl|A25790FMRFamide neuropeptide precursor - California sea hare.Aplysia californicaAplysiaAplysiidaeAplysioideaAplysiomorphaEuopisthobranchiaEuthyneuraHeterobranchiaGastropodaMolluscaMetazoaEukaryota  MRF_amide MRF_amide MRF_amide MRF_amide MRF_amide 3027
MRPWCQLALLACLSLKWLTSHVTAESFLCDDSELCENGYLRFGRSMSVEEPHFRLERRSYPPVVYHKRFLRFGRSQEPDIEDYARAIALIESEEPLYRKRRSADADGQSEKVLHRARREAESEHKSLEEVSPDTKQDVEKRDADDVLDAEKRFMRFGKRFMRFGRGSSDDDESGDDDVQDLTDIGDGLGGEGEVNKRFMRFGKRFMRFGKREDGEPDKRFMRFGKSMADNDLDKRFMRFGKRFMRFGKSLPDSEVDKRFMRFGKSVDGDVDKRFMRFGKSVDGDVDKRFMRFGKSVDGDVDKRFMRFGKSVDGDVDKRFMRFGKSVDGDVDKRFMRFGKSVDDDVDKRFMRFGKSVDGDVDKRFMRFGKSVDDAVDKRFMRFGKSVDSDLDKRFMRFGKSVGSDEVDKRFMRFGKSVGSDEVDKRFMRFGKSLGTDDVNKRFMRFGKSLGTDDVNKRFMRFGKSLGTEDVDKRFMRFGKSLGTEDVDKRFMRFGKSLGTDDVDKRFMRFGKSLGTEDVDKRFMRFGKSLGTDDVDKRFMRFGKSLGTEDVDKRFMRFGKRFMRFGRSVGDSKYRSASSESVMTTDSKQTTEQATNKS
>gymnomeniaPellucida.42249  MolluscaNeomeniomorpha 3925
MYHTRSGWAILFAVTLTFGHIKNTCAGCTAACAEERGTDAQVVCLEECLRGLNNAEREKIRDEADAILRNTETDDNDFLDDDDDDEIFNKKRTSASMGGMGLRSSFVSPYVRMNRLAPAGYVRIGRAAPSGYVRIGKAMPSGYVRIGKAMPSGYVRIGRAAPSGYVRIGKAMPSGYVRIGKAMPSGYVRIGKAMPSGYVRIGKAMPSGYVRIGKAMPSGYVRIGKAMPSGYVRIGKAMPSGYVRIGKAMPSGYVRIGKAMPSGYVRIGKSDSGSSVIENINTKRSIDSSDDSKSSQSTHV
>rhyssoplaxOlivacea.64328  MolluscaPolyplacophora 4480
MDLASRDGKPWIAAVLLLSLLSVAHCAPMDNPEDCFERCKDIVDEEEKEQCVYKICPDLELKTDLDSFVSPDEEPYDPENKRASHFVRIGKLSPNSFVRIGKGNPGSFVRIGRASRNSFVRIGKSLRPYFLRMIKGNPSSFVRIGRGNPGSFVRIGKSLEDGDTQAADEEKRMGAFVRIGKGNPGSFVRIGKGNPGSFVRIGKSNPSSFVRIGKSAETNEESPLSEEPHAAAVHTRQDPSTFLRLGK
>acanthochitonaCrinita.98910  MolluscaPolyplacophora 3450
KNLQTAAFHPQVILLAALRRSFQSDMEVAGEGRPCLTVLLLLAVVSVAKTAPFDTKDNCFEPCKNIDSEEDKEECLLKNCPDLNVKRALGGFVRIGKSDAVNSDTGHYQEQDKRAASNFVRIGKASPSSFVRIGKGNPGSFVRIGRANRSAFVRIGKSLYPSRYFMRMIKGNPSSFVRIGRGNPGSFVRIGKGGQSSFVRIGKSLEDGDTDSMETEKRMGNFVRIGRGNPGSFVRIGKGSPGSFVRIGKSPEVDSGSLDADDIPPSSIQIRQDPSRFLRLGK
>AAR19420 FMRFamide-like peptide precursor [Periplaneta americana].Periplaneta americanaPeriplanetaBlattinaeBlattidaeBlattoideaBlattodeaDictyopteraOrthopteroideaNeopteraPterygotaInsectaHexapodaArthropodaMetazoaEukaryota   IRL_amide IRL_amide 2511
MGVGIIIAMHALFFFMYHIASSDVLDGTNTIDNVAALDISEDEDDCEPESSITSLPLKRAEEQNQPPPVRRRCSNRNFVRLGRGHDFDQDDVNSSGEKDESLVRIGRGGRSNDNFIRFGRGGKNDNFIRFGRGGKQDNFIRFGRDRSDNFIRFGRGKTDNFIRFGRGRSDNFIRFGRGKSDNFIRFGRARPDNFIRFGRGKQDFIRFGRGNSNFVRFGRDDSSNVETFDTEEEATTDSTLRVGRGGKSGSNFIRFGRARPSSNFIRLGRRDEEVTQREERGRPSNNFVRFGRQTEDDDKFVRLSRSGNSNELRRGKLTDRNFIRLGRSGPSYDEKEQENEDGNSVRLGRSENPSNSRNFIRLGKRALDQNLLVDEHLMRFGRDVEQIENTPVASSGEPSRSDTDNKTKENYQQSRSKRSISFSEEDSSEDSSDYPVMIPNSAYDDVKIPSPSVEDSQIPFRYYSPLSSGIPNYILGPELSVLPPLSNESKRGRGDGHNRNYIRLG
>wireniaArgentea.88284  MolluscaNeomeniomorpha 4626
MHLSATPGWAFLFLVSLIFGHLRQVRATNCALECARENGIDAQVECLERVCLKGLSDEDKEKLLDETINILLQNKEDETDEDDTHGESKRDSGVSGERRRRLDSPFARMNRLAPGGYVRIGRAAPSGYVRIGKAAPSGYVRIGKAAPSGYVRIGKAAPSGYVRIGKAAPSGYVRIGKAAPSGYVRIGKAAPSGYVRIGKAAPSGYVRIGKAAPSGYVRIGRAAPSGYVRIGKAAPSGYVRIGKAAPSGYVRIGKAAPSGYVRIGKAAPSGYVRIGKAAPSGYVRIGKAAPSGYVRIGKAAPSGYVRIGKSDNVSDKRTNSKPMIASPDVAKSSQGDSTSQ
>XP_002004764 GI19418 [Drosophila mojavensis].Drosophila mojavensisDrosophilaDrosophilidaeEphydroideaMuscomorphaBrachyceraDipteraEndopterygotaNeopteraPterygotaInsectaHexapodaArthropodaMetazoaEukaryota   MRF_amide 2506
MGIALMFLLALYQMQSAIHSEIIETPSYIENSLLESEEVNPKAVESDILDGLASDKLDQTELEFRYPISAIGIDYNKNSVVLRFQKHAHKPNFKYDPDYDIKRKSMQDNFMRFGKRQAEQMPQATGPGYYEAAKRSGMDRYGRDPKQDFMRFGRSPSDFMRFGRSPSDFMRFGRDPSQDFMRFGRSDNFMRFGRNMNFHEELRSPKQDFMRFGRPDNFMRFGRAAPSDFERFGKMDSNFMRFGKSVNRSGAGTGAGTGTEGGLASSSESKQLNKLDGKQQGTEETNPVDKAMSMLFNKQQQQGQQGQGQAQRSTHDQQQLKSGEQTESEEQFYEP
>lcl|XP_002051044 FMRFamide-related [Drosophila virilis].Drosophila virilisDrosophilaDrosophilidaeEphydroideaMuscomorphaBrachyceraDipteraEndopterygotaNeopteraPterygotaInsectaHexapodaArthropodaMetazoaEukaryota  MHF_amide MRF_amide 2110
MGIALMFLLALYQMQSAIHSEIIETPSSYNDNSLLEAAAEEPNSRATASESDLLDGLMSTDNPNPEQQTELEFRYPISAIGIDYAKNSVVLRFQKHARKQNFKYDPDYEMKRKSLQDNFMHFGKRQAEQLPQATGPGYYEAVKRAAMDRYGRDPKQDFMRFGRAPPSDFMRFGRAPSDFMRFGRDPSQDFMRFGRSDNFMRFGRNLNFHEELRSPKQDFMRFGRPDNFMRFGRSAPTEFERNGKMDSNFMRFGKRSGVMAKLTKSQLQQNKLTTADGKQQPAEEGNPTDKAISMLFNKHQQQQQQQGQQLQQQQGQRLQQEERQQMKSSAEQNNLEEASVEQFYEP
>XP_001969127 GG24119 [Drosophila erecta].Drosophila erectaSophophoraDrosophilaDrosophilidaeEphydroideaMuscomorphaBrachyceraDipteraEndopterygotaNeopteraPterygotaInsectaHexapodaArthropodaMetazoaEukaryota   QKH_amide MHF_amide 2507
MGIALMFLLALYQMQSAIHSEIIETPNYGNSLQDTEPEVSTPQDNDLVDALLGNDQTERAELEFRHPISVIGIDYSKNAVVLHFQKHGRKPRYKYDPELEAKRRSVQDNFMHFGKRQAEQLPPEGSYGGSDELEGMAKRAAMDRYGRDPKQDFMRFGRDPKQDFMRFGRDPKQDFMRFGRDPKQDFMRFGRDPKQDFMRFGRTPAEDFMRFGRTPAEDFMRFGRSDNFMRFGRSPHEELRSPKQDFMRFGRPDNFMRFGRSAPQDFVRSGKMDSNFIRFGKSVKPEAPESKQTKPIQGNLGERSPVDKAMTELFKKQELQDQQDQQVKSDGQATTTEDGSVEQDQFFGQ
>lcl|XP_001960839 GF13563 [Drosophila ananassae].Drosophila ananassaeSophophoraDrosophilaDrosophilidaeEphydroideaMuscomorphaBrachyceraDipteraEndopterygotaNeopteraPterygotaInsectaHexapodaArthropodaMetazoaEukaryota  QKH_amide MHF_amide 2113
MGIALMFLLALYQMQSAIHSEIIETPFAAGGNSLLESPDVTSEILEQVPPQDNELLEPEKAQLEFNHPISVIGVDYGKNAVILRFQKHGRKPRYKYDPELEAKRRTLQDNFMHFGKRQVEELPLEEPEPELDAVKRSAIPEQDLMRYGRDPKQDFMRFGRDPKQDFMRFGRTPSDFMRFGRAPSDFMRFGRTPLENFMRLGRSDNFMRFGRSPHEEFRSPKQDFMRFGRPDNFMRFGRSAPPEFARNGKMDSNFMRFGKSLMPTTLEHNQTKPAKLTESILKKKQQDQTKSNVDINSADDEQEPFFSQ
>lcl|NP_523669 FMRFamide-related [Drosophila melanogaster].Drosophila melanogasterSophophoraDrosophilaDrosophilidaeEphydroideaMuscomorphaBrachyceraDipteraEndopterygotaNeopteraPterygotaInsectaHexapodaArthropodaMetazoaEukaryota  QKH_amide MHF_amide 2121
MGIALMFLLALYQMQSAIHSEIIDTPNYAGNSLQDADSEVSPPQDNDLVDALLGNDQTERAELEFRHPISVIGIDYSKNAVVLHFQKHGRKPRYKYDPELEAKRRSVQDNFMHFGKRQAEQLPPEGSYAESDELEGMAKRAAMDRYGRDPKQDFMRFGRDPKQDFMRFGRDPKQDFMRFGRDPKQDFMRFGRDPKQDFMRFGRTPAEDFMRFGRTPAEDFMRFGRSDNFMRFGRSPHEELRSPKQDFMRFGRPDNFMRFGRSAPQDFVRSGKMDSNFIRFGKSLKPAAPESKPVKSNQGNPGERSPVDKAMTELFKKQELQDQQVKNGAQATTTQDGSVEQDQFFGQ
>lcl|XP_002018439 GL16762 [Drosophila persimilis].Drosophila persimilisSophophoraDrosophilaDrosophilidaeEphydroideaMuscomorphaBrachyceraDipteraEndopterygotaNeopteraPterygotaInsectaHexapodaArthropodaMetazoaEukaryota  QKH_amide MHF_amide 2116
MGIALMFLLALYQMQSAIHSEIIESPNFGSNALLESDTDADQGSSFQTGHREILQDAEEKPDQTEQEFRYPISAIGIDYARNSVILRFQKHGRRQRLKYDPELEAKRRSLQDNFMHFGKRQEEQMPPDESYGSDGEEGMVKRSDMDRYSRDPKQDFMRFGRDPKQDFMRFGRDPKQDFMRFGRDPSDFMRFGRAPSDFMRFGRTPSDFMRFGRTPSDFMRFGRSDNFMRLGRSPHEELRSPKQDFMRFGRPDNFMRFGRSAPPEFERYGKMDSNFMRFGKSANPAAPPASGAPESNQTKSQPASNQPGERSPVDKAMTILFRKQEQQRQSKSGEQTEHTAEGGSVEQEQFYGQ
>lcl|XP_001986940 GH20248 [Drosophila grimshawi].Drosophila grimshawiHawaiian DrosophilaDrosophilaDrosophilidaeEphydroideaMuscomorphaBrachyceraDipteraEndopterygotaNeopteraPterygotaInsectaHexapodaArthropodaMetazoaEukaryota  MHF_amide MRF_amide 2118
MGIALMFLLALYQMQSAIYSEIIDTPNYTDNALNELEDSSTEPLPAVDNDMLDAMMMMNEKPDQTELELRLPISNIGFDYGKNSMVLRLQKNARKPQLKYDPDYEQKRKSLRDNFMHFGKRQAEQLPQPTGPGYYEMSKRSAMDRYGREPKQDFMRFGRTPSDFMRFGRAPSDFMRFGRDPKQDFMRFGRDPKQDFMRFGRDPKQDFMRFGRDPKQDFMRFGRDPKQDFMRFGRDPKQDFMRFGRDPKQDFMRFGRDPKQDFMRFGRADDFMRFGRNVNYHEEQRSSKPDFMRFGRPDNFMRFGRSPPTEFERNGKMDSNFMRFGKRSPGDGAAGTESNQTKAQLQQNKITADGGKQEQQQPSDDSNTVDKTITMLFDKHHQEPQQQQQQQQQRQPQEEQQLKSSEQNNLEEASAEQFFEP
>lcl|XP_002063742 GK15742 [Drosophila willistoni].Drosophila willistoniSophophoraDrosophilaDrosophilidaeEphydroideaMuscomorphaBrachyceraDipteraEndopterygotaNeopteraPterygotaInsectaHexapodaArthropodaMetazoaEukaryota  MHF_amide 2117
MGIALMFLLALYQMQSAIHSEVIETPYNANALISEPEEDTQDTQVPVLADNGLIDSLLNEKPEQTELEFRYPISAIGIDYGKNSVVLRFQKNARKQRYKFDPEMEAKRRSLQDNFMHFGKRQPEQLPLEPQGNAYYEPETKRSPMDRYGRDPKQDFMRFGRDPKQDFMRFGRDPKQDFMRFGRDPKDFMRFGRTPSDFMRFGRTPSDFMRFGRADNFMRFGRSPHEELRSPKQDFMRFGRPDNFMRFGRSAPPDFEQFGKMDSNFIRFGKSVNAAAPAVTPEANQTKSQSQTKDKTGNPMNKAMSMLFTKEQPSKSSEQTATGSGDNSDDTSVEQFYGP
>XP_002089865 GE19316 [Drosophila yakuba].Drosophila yakubaSophophoraDrosophilaDrosophilidaeEphydroideaMuscomorphaBrachyceraDipteraEndopterygotaNeopteraPterygotaInsectaHexapodaArthropodaMetazoaEukaryota   QKH_amide MHF_amide 2508
MHSVILAKIGDPNALCGQSHQKDEGEAPFLMDLAIPLRRLLTAAGPATCNLLQMPRPQCADTALSGSACLEQASQAEPSAYPKAIIICISNGAVSYSSSFSSSSGHHTSTAPLALPLNAHFAGLPEQVLMPMGFALMFLLALYQMQSAIHSEIIDTPNYAGNSLQDTDSEVSSPLDNDLVDALLGDDQTERAELEFRHPISVIGIDYSKNAVVLHFQKHGRKPRYKYDPELEAKRRSVQDNFMHFGKRQAEQLPPEGSYGGSDELEGMSKRAGMDRYGRDPKQDFMRFGRDPKQDFMRFGRDPKQDFMRFGRDPKQDFMRFGRDPKQDFMRFGRTPAEDFMRFGRTPAEDFMRFGRSDNFMRFGRSPHEELRSPKQDFMRFGRPDNFMRFGRSAPQDFVRSGKMDSNFIRFGKSVKPAAPESKQIKPNQGNPGERSPVDKAMTELFKKQELQDQQVKATTTEDGSVERDQFFGQ
>ARS01392.1 fmrfamide [Deroceras reticulatum] EukaryotaOpisthokontaMetazoaLophotrochozoaMolluscaGastropodaHeterobranchiaEuthyneuraPanpulmonataEupulmonataStylommatophoraSigmurethraLimacoideaAgriolimacidaeDeroceras 3384
MLTLCFRGVIALLCLTCLMFYVQAEDNIGQQQSADEDGADEFFRHGRQFYRFGRAFSPLWDNEDNALIRKNHLLRLPGYPISPVLDNEAFSRPNREFYRFGRAYPPYQDKRFLRFGRSSQTENDEYPRVVLLQSDNQLYRKRRSPKSDNQSDALKSGSSELNHQSELVETIPGKDVQKRATTPDETQSTPELSYNSDSFDDKDLEKRFMRFGKRFMRFGRGNEEEGDTEKRFMRFGKSLSDDQDYEKRFMRFGKSGDHNLDEEKRFMRFGKSVDHNLDEEKRFMRFGKSVDHNLDEEKRFMRFGKSVDHNLDEEKRFMRFGKSIDHNLDEEKRFMRFGKSIDHNLDEEKRFMRFGKSIDHNLDEEKRFMRFGKSLANDQDYEKRFMRFGKRFMRFGRGDEETENEEKRFMRFGKSADFDGNFDKRFMRFGKRFMRFGRGFELDENSPASDDKEVADKRFMRFGKRSKRESTNEHSKNVDASPES
>antalisEntalis.201716  MolluscaScaphopoda 3506
MRGRSKEQILTLVLCIFIVKQIQPTNSSSCDNGECLNQAGSPSADVNALEDADSPIGVDKRTSRFLRIGKAGNHFLRIGKSFEDDDADDTNFDEVKRAHKLLRIGRAHKFLRIGKSADDTFDDMNDYAKRAHKFLRIGKADPMYDYFNKRAHKFLRIGRSLKMTQMSPTTKKGLTNSYELANLLGR
>scutopusVentrolineatus.32320  MolluscaChaetodermomorpha 4512
MPTLHTWLFVCSVVLLSENVVCLPLSDVEDCISLCEQYGLPEEQRDCVLSKCASFLDNDRSDDEDRDLKNDLSLDSSEEELEAQKRMGGFVRIGRGPSGFIRIGKIPRGFVRIGRGPSGFVRIGKGNPGAFIRIGKASPGGFVRIGRQSMSPSGFVRIGKRYPAGFVRIGRGNPASYVRIGKSLSSEDSAIDNTNDKRQSESSDAEQKDKRGSPSGFVRIG
>gadilaTolmiei.47299  MolluscaScaphopoda 3849
MPMAKLAELATFFILCALLIHSVSCLKEPCPDGESCDESAVELDEFPYPEDESPQDEQYGTPYGFLKDLFGSKRGHSFLRIGKRSGDASMAEIPSSLGDGDDYAKRGNKFLRIGRGWYGGYKRGHKFLRIGRSGSDDKRAHKFLRIGKSSSQVEQADELGVPQLPSTVDVGFDKRGNKFLRIGKSMANKEDEKRAHKFLRIGKSDSADKRTHKFLRIGRLVGLPAEEAGIDKRRNNFLRIGK
>leptochitonRugatus.17621  MolluscaPolyplacophora 4102
AGDHMEVKGCEMKLNWICVIFLTTLICVVVSAPTDLQDDCLEPCKNIESQDDKEQCILKHCSESDIKRAIGGFVRIGKNSESQYEDDVPLEADKRVPNFVRIGKAGRNSFVRIGKANPGAFVRIGKASRNSFVRIGKSYPRYFLRMIKGNPSAFVRIGRGNPGSFVRIGKSSESSQDEQPEENKRMSSFVRIGKANPSSFVRIGKANPSSFVRIGRRPEEEENESLNYDGTEPQSIESRQDPSTFLRLG
>laevipilinaHyalina.51408  MolluscaMonoplacophora 4087
MRISGWAILLLTGVVNITAQTESFAKCIENCLRNGGDDDCITKECRDLYDVETLESYENPLSDSPSDSVSNPNKRYGNFVRIGRSRNAFVRIGKATPKETANDEKRQSSFLRIGKSPCDKFADQWKHLCLRVGKSAEPNAIEESSSNVPEEDEKRAANSFLRIGRGSAFLRIGKKSEPEKNVSKRFGAFLRIGKAPVSSFLRIGKTPYSKGQNSFLRIGRPSKSAFLRIGKRETLGDSNTSNDKANSPRVDGSLAEAKLDFVKDIPEGNTQKQ
>C._gigas EST CU987545 Mollusca Bivalvia 3204
MLRPHHVIIVGLFYCYTTNAEINENKLLHPIKTEEGANEILGDKADDKRSRGFFRIGKKSAVENEANDKKFDSKTVKEEDNYIPEKIQLIRVVNSESETPIYVPVEFDPESSDDTADEDEKRASGFFRIGKSAENVDKRKGFFRIGKSVDQNPMNKKASGFFRIGRTPIDKRGKGFFRIGKSLNEMDEKRASGFFRIGKSALNDKRSRGFFRIGRSKGFFRIGKAFPLDGEKRASGFFGLAEIHLKNEEKASKFFRIGKSVNSKEENDKRASGFFRIGKKCSGDSDKAGDNLTEDKSQSNPENEDTSESFNRNSDEPVRRASQFFRIGKSSSNKVTKRSSGVNSSPEQNLNLNKRAFFRIGKVPTSAFMRIGRQHLLQSLVSDPLYRNGRIQQSSFIRIGKRSMSDNHLIDDEQSDSSL
>antalisEntalis.200979  MolluscaScaphopoda 3476
MRGRSKEQILTLVLCIFIVKQIQPTNSSSCDNGECLNQAGSPSADVNALEDADSPIGVDKRTSRFLRIGKAGNHFLRIGKSFEDDDADDTNFDEVKRAHKFLRIGRAHKFLRIGKSADDTFDDMNDYAKRAHKFLRIGKADPMYDYFNKRAHKFLRIGKSLEDDSDVADYEKRAHKFLRIGKSTGR
>antalisEntalis.133581  MolluscaScaphopoda 3483
MRGRSKEQILTLVLCLFIAKNIQPTNSSSCDNGECLNQAGSESADTSALGVNKRTSRFLRIGRAGNHFLRIGKSFDDDDTDEDNFDEEKRAHKFLRIGKAHKFLRIGKSAGDALDDMDDYEKRAHKFLRIGKADPLYDYFDKRAHKFLRIGKSLEDDSDITGYDKRAHKFLRIGKSVGDMDEMDAKDKRHKFLRIGRSSEGDDGYIFRDRRDAPASA
>graptacmeEborea.3412  MolluscaScaphopoda 3866
MRGRSKEQILTLVLCLFIAKQIQPTNSSSCDNGECLNQAGSESAAINSLEDADSTIGVNKRTSRFLRIGKGGNHFLRIGKSFDDDGADDDNIDEYKRAHKFLRIGKAHKFLRIGKSADGAFDDMDDYEKRAHKFLRIGKSDPWYDEFGKRAHKFLRIGKSMDDDSDVADYEKRAHKFLRIGKSASDDDEMEGKDKRHKFLRIGRSSVGEGGYIFRDRR
>solemyaVelum.19864  MolluscaBivalvia 4571
MEVWNLTGISILVLVFFTSARSEEISDTFLLTDSNEGDSDSLEKKMSKFMRVGKGLSSFIRIGKNISPSYLLSDEQKHILGPLSEMELFPGDKMDPENDGLDSSLDSFMPLDEGVDNDGLHTDKRGSAFIRIGKIPTTSFARAGHQRYIASLKKRPFMRIGRLGHSSFIRIGKRDTSDALAKMQRENEGYFLLDGDDKRASRFMRIGKGYTDENKNKRASRFMRIGKNYDSELDKKASRFMRIGKSDGNDELKDKKASRFMRIGKSQNEVKRPSRFMRIGKSPNEKRASRFMRIGKGADYDKLIDTSLEHETSGDRTDQVNGEGKRASRFMRIGKSDENKTQ
>ARS01395.1 fxriamide 1 [Deroceras reticulatum] EukaryotaOpisthokontaMetazoaLophotrochozoaMolluscaGastropodaHeterobranchiaEuthyneuraPanpulmonataEupulmonataStylommatophoraSigmurethraLimacoideaAgriolimacidaeDeroceras 3387
MQITRAVLWAVVVLVSSARFGVSVKSSSETDGTDTPQARSSSSRAKRMSQFSAAGQDDALPEESLHEGLEDAAARTSPCYFLPSDASQSYGFFRNGRSNSRFVRIGKAHSQPHYKRHSNFVRIGRSAAQLGNPLHRFRRTSQFVRIGKDSPNYAKIATYPCDPAYGDGYDKDYLRLARSPSNFVRIGRSEFQNGAKRASSFVRIGKNSEVDTAETPDYSDFPGQGYFGIHPESNDRDLSKRMSSFVRIGKSFEADSDLMKRVSNFVRIGKSGEDEKRGSSFVRIGKSEANGENERDKRISNFVRIGKSGLDEDTDVESSKRGSSFVRIGKMSPLDGSYPSQYSQDDSTGLFPDDRPLHVANRGSSFVRIGKMPSSAFVRIGKNSDIAEDEYKRLISG
>ARS01396.1 fxriamide 2, partial [Deroceras reticulatum] EukaryotaOpisthokontaMetazoaLophotrochozoaMolluscaGastropodaHeterobranchiaEuthyneuraPanpulmonataEupulmonataStylommatophoraSigmurethraLimacoideaAgriolimacidaeDeroceras 3388
FVRIGRAPSSFVRIGRAPSNFVRIGRAPSNFFRIGRAPSNFVRIGRAPSNFVRIGRAPSSFVRIGKSESDDTHEELEKRASSFVRIGRAPSSFVRIGKAPSSFVRIGRAPSSFVRIGKAFEQPLDSTEGTSDRFKRDAQFDRDSRGPSSFVRIGKAPSSFVRIGKAPSNFVRIGKAPSSFVRIGKAPSSFVRIGKAPSNFVRIGKAPSSFVRIGKAPSSFVRIGKAPSSFVRIGKAPSSFVRIGKDYLNYPEENLDDDYNELSDISEKRASSFVRIGKSDLDDIYLDQSKSSLEEAEDSSSEAKRASSFVRIGKSQLTEDTSEGKRASSFLRIGKSEPDNEAISDLNKKDSSFVLFDKSQQSGNSEPSSLSPSEPSPTSTDNFKDGDHLSKDEPIKLNTRGSAFVRIGKIPSSAFARTGKNTNVNLGQDGANRRPRGSQFVRIGK
>lingulaAnatina.g16064.t1  Brachiopoda 285
MHVLATATICLLFQAFHGYLADGFERDTRGLGIMRMGKRANQLKMIRLGRGMRMLRLGKRGDPYMYGYPYDLFYEPRNDIAEQFRRQIPTYPRIGKDLDYAPFSEEWNWPAANPRPRVGKELQDYEWAAAEEANHDASLPFVLSRKKRSAVDRPESHYDEKKGSPSLPRLGEPTAKRSDDEPLPYLPNEDYEQYVRGIIPYPRIGRYEAYDMPPVYDEDPYFDTYADKRAFRGLRLGKRMRMLRLGRSDSQKTNDLSKEDSDFSQHEEKRKMRMLRLGKRSENSKISKVAPAKNEIASKN
>gymnomeniaPellucida.42352  MolluscaNeomeniomorpha 3943
MNAIAAVFGVLCAINALHGVTGETDEKRRSLGMFRLGRGYNRGTRGFRLLRLGKRSDVDNGLQKLLFSLAESKDFTQRQAPFPRYGRELSYDEIGSSLPFGDDLYAPIRPVPRLGRFRRSADIEDEEEKSEFTKAVPMPRIGKDLDGLYDPEMADAYYAMPEVNRRSLHLLRLGKRRMKLLRLGKRGRGMYMLRLGRSSDKQETPAS
>wireniaArgentea.45237  MolluscaNeomeniomorpha 4622
MNTLAAAFGILCALHVIQGITGEQDEKRRTLGMLRLGRNYNRGIRGFRMLRLGKRSDVDSGLRKLLFSLAESKNFDERQAPLPRYGRELGYDDGADSLPIDGELYAPLRPVPRLGRFRRSVDLENDEKDEYTKAVPMPRIGKDTDEVSERGLNIPRFGREPDLYYDMPEVNRRAMHLLRLGKRRMKMLRLGKRGRGMTMLRLGRSSDDQVDKKSS
>gi|405963046|gb|EKC28655.1| Myomodulin neuropeptide 2 [Crassostrea gigas] Mollusca Bivalvia Mollusca Bivalvia 3273
MFLSLISGSADSIDESHSRVRRGGLSMLRLGRGLQMLRLGKRGMPMLRLGRSNGLSETDEDFMYPDESELDEGRRQVPLPRYGKDLQQQLQLEWLQSVLDSDLENNGVRIIRPAGRPGRFRRSLKEDNGEEKDSEERHIPHPRIGRLIQLDDLKYPTSNLGSYYLTDSNVYTDKRGMPMLRLGRGMPMLRLGKRLQADDSKRGMPMLRLGKRTNVQADSASQQETNQNKRGMPMLRLGRNAN
>dreissenarostriformis.21149  MolluscaBivalvia 3716
MLYGTPVALLLLSIYIVSGNEEVANDDMSASAATGESYDRVRRSGLSMLRLGRGLQMLRLGKRALPMLRLGRSNPNGITDEDIQYLLSIVRQDRQVPLPRYGKDISKDLAFQYMLMNALKNVEDNSNEYFDNEGSDSVSYAFPYESTSERQIRPAPRPGYRYRRSADGASTATNSNDDKDILSSDDSYKLDGLTDDKDKYSRVAPLMRYGKLAVDMPEYDEEIEKRNAMRMLRLGRGMRMLRLGKRPSYSDSEEFSEADKRGALRLLRLGKRSGFRMLRLGRGTTDAEAENRAEENES
>dreissenarostriformis.410984  MolluscaBivalvia 3696
MLYRTPVALLLLSIYIVAGNEKVANDDMSASVATGESYDRVRRSGLSMLRLGRGLQMLRLGKRALPMLRLGRSNPNGITDDDIQYLLSIVRQDRQVPLPRYGKDISKDLAFQYMLMNALKNAEENSNEYFDNDGFDNVAYAFPYESTSERQIRPAPRPGYRYRRSVDGESSGTNSNDDKDILSSDNSYKLDGLSDDKDKYSRVAPLMRYGKLAVDMPEYDEEIEKRNAMRMLRLGRGLRMLRLGKRPSYSESEEFSEADKRGALRLLRLGKRSGFRMLRLGRGPTDPEGENRALGLLGLMEKTEENES
>gadilaTolmiei.48009  MolluscaScaphopoda 3797
MIKLRMKHLFCTLLAIIILYVQRGSSTVSNSEGSNTVPLSRYRRGGLSMLRLGRGLHMLRLGKRSLSMLRLGRRSSPEAPSPSDLDFLLYGLLRKLKYGKALEDRQVPVPRYGRQEEGEDMDDDVMPYGYEPVRGPPSGLNRFRRSADSDEEMKNDDQDNERAVPAPRLGRDEFASNWNADYGYGNGEYEAAKRSLSMLRLGKRRLNMLRLGKREFEEKQEAEKRMLNMLRLGKREAPNSDLTEHENSISS
>gadilaTolmiei.27403  MolluscaScaphopoda 3826
MKHLLCTLLAIIVLYVQNGSSTETDADESNGEPLSRFRRGGLSMLRLGRGLHMLRLGKRSLSMLRLGRRSSPETPAPSDLDILLYELISKLKYGKNLDERQVPVPRYGRQSDADDEELGGGMSYDLDYNRQARGPPPRLGRFRRSADNNKEVEMDKERAVVPEPRRVQMEDIPAGNWNSEYGSDFNDYEAEKRTMNMLRLGKRRLNMLRLGKRDFADQEMDKRMLNMLRLGKREAPNVNIAGNDKALSPEK
>ennuculaTenuis.43649  MolluscaBivalvia 3766
MKYLIPFTIVLLYYQTASGSTADDTSLEEDENSQLSRVRRGGLSMLRLGRGLQMLRLGKRGLPMMRLGRSTDSQFSPQELQYLLGALLSDSKSLGYRQVPLPRYGKDLDLQSLLGGLSPEDATEILRRSRPLVGYWNPEGSTGRQIRPAPRPGRFRRDVPDVPMSPDQDEDIQNDDKEEYHEGRAVPIPRIGREDEYRAVPIPRIGRFENYDYYPMSEEEKRGMNMLRLGRGMQMLRLGKRPMSMLRLGRAGDQE
>rhyssoplaxOlivacea.10027  MolluscaPolyplacophora 4500
MKLCGTLIAFFICLHQHYGNSAEIEENAAQQSDSPMVRSTRGGLNMLRLGRAGKYRTRGVRMLRLGKRADPLENLTYDDLKDILSSLYDAEKHPMVRQPPLPRYGRELDLLDDYDPMAKRMSPDAALQLLEAEAYGSHMRPAPRLGRFKRSPDSSENEIASDVIEDGSDTVRALPIPRFGRLVEGKGKSADDEKDGDERAVPMPRIGRAKVQENGLESDKRGLAMLRLGRSMKMLRLGKREPVAFEEP
>idiosepiusNotoides.205418  MolluscaCephalopoda 3971
MNINPAFVCILLCLQLNEGICETQETHKNDIENESTPVQRERRAVGMLRLGRGLQMLRLGKRAPYEDLKELVATMLDRQAPLPRYGKEEDLLDEAYPADALPQLLRRSHPLYLEGDEEAYGQEAPIPRLGLLHKRSAETRHAPLPRYGKEPDYEDLNNDDFSDEENEEPSLEDDGESGVGSQIYERQPPLPRYGKDEIAGFDCDTKDQNGNCLGYGDIEKKDVRMLRMGRQVNMLRMGKRGLGMLRMGRNPGNLKRAVSMLRLGRSDNSENTKRALAMLRLGR
>scutopusVentrolineatus.20023  MolluscaChaetodermomorpha 4523
MHSMKTTTSGLLFFILCLLQLRGAFSEEQDATVSREKRGLSMLRLGRSGRIHSRGIRMLRLGKRDSADNKLTPEELKDLILSLLENENRQYERQAPIPRYGKDLSWQYEKRPFQDPLSLYGVDFGYGLRPVPRLGRLKRDVNDAEKQSEDGEGKERAVPMPRIGRENEDEDGSDAKIDRYEGDERAVPMPRIGRLIDAEEDDYPTLYDLADKRGIGMLRLGRGMRMLRLGKRIPEDYKRSLALLRLGKRRMSMLRLGKREGEDDDMSSDKRSMRLLRLGKRRGVSMLRLGRSNTADNTPEDKRSLKLLRLG
>antalisEntalis.136710  MolluscaScaphopoda 3493
MKNIFYAILAIVFFYVQNGTTEETDAKLTSEQDDHALSRVRRGGLSMMRLGRGLHMLRLGKRSLPFVRLGRSDLLDGVDSDELDRIIYELLFRYNQDFNDRQIPMPRYGRKRDGSDGNEDEGYEYVPTSGLSPPPRLGRFKRSTPDSDMEKRAVPVPRFGRYLEGIRAVPIPRFGRYLYDYDGLAKRNLGMMRLGRAGLTTLRLGRRALPMMRLGKRPLNTLRLGKREDDSQTEVDKRLLNVLRLGKREIAEEQSSEKVADKAE
>graptacmeEborea.17073  MolluscaScaphopoda 3868
MMKNIFYAILAIVVFYVQNGITEDADVKLAANEEDHALSRVRRGGLSMLRLGRGLQMLRLGKRALPMLRLGRSSPSEDGVPSDLDLLVYALLYNYDKDFRLRQVPIPRYGRGEEGDDDTDGEGYDYVSPNQIRPPPRLGRFKRSALSSDEDTENKRAVPVPRLGRFLGYRAVPVPRIGRYIFGDDMYDKRSLGMLRLGRAGLHTLRLGRRALPMLRLGKRPLNTLRLGKREDDSQQNEVDKRLLNVLRLGKREALQADSSEKDAQQAD
>P. fucata scaffold1943.1 : 19966-31846  Mollusca Bivalvia 3264
WIILLYNTGAEDEVLETNRQNAPLSRVRRGGLSMLRLGRGLQMLRLGKRAMPMLRLGRGASDSITQEQIRYIISLLLQEENYDNEPFRRQIPFPRYGKDLSSMQELIEELQRMPSQERRTDMYDLDEDSPRQIRPGPRPGRFRRSTAHMLQPDVSQEEAEVNSVERAPPLPRIGREQEDGEGEEGDIKVPMVKGNSDYYIDVAKDGSYYVADKRGMPMLRLGRGMPMLRLGKRPFKMLRLGRGSEGSDDEKRGMPMLRLGKRPFKMLRLGKRLESESESDKRAMAMLRLGRNSX
>solemyaVelum.31137  MolluscaBivalvia 4572
MRCVLTAVVVLCLNHYVTGSLDDVSNADEDDSPLSRVRRGGLSMLRLGRGLQMLRLGKRGIPMMRLGRSTSDMYSPEELRYLLAALLSDEKSMSERQLPLPRYGKDLDWQTFLEGVLRGEEASEVLRRSRPALAILESDDARPIRPAPRPGRYRRSLQTMKPDNLDQSNKRAVPIPRIGREREDERDRAVPVPRFGRCLEYDRAAPLPRIGRFQDYDYPTMYDDGEKRGMHMLRLGRAMNMLRLGKRPMNMLRLGRSDVDSDSLSEAEKKALHLLRLGKRPVNMLRLGRDGQDEKRAVNSENDANEATNEDQLTHNVDDRSVKMLRLGRSAENSRTN
>acanthochitonaCrinita.66817  MolluscaPolyplacophora 3429
MKLWGTIIAFCIGLHHHCGHSAEVAENVQQENNSPMVRATRAGLNMLRLGRSLGFRTRGVRMLRLGKRADPLDNLTYDDLKELVYSLTSEEKHPHERQPPLPRYGKRMSPDQAIQLLESDSYGSHMRPAPRLGRFKRSALDDAESPIDSAADDVDRTKDALPIPRFGRLTDENDSVENEKAVDEKAIQENEDELDTYKRGLPMLRLGRSMKMLRLGKRDSLGEDDKRSLALLRLGKRGMRMLRLGKREPELDKRALRILRLGKREEDDHPIETRALRLLRLGRSQQDDKRSLKLLRLG
>patinopectenYessoensis.PY_T18874  MolluscaBivalvia 4388
MKYILPIILLLHCHQLITGSTDNDNTSEENGSPLNRVRRGGLSMLRLGRGLQMLRLGKRSMPMNRIGRSLDTLSSDELKYLLVSVLGDKFNHRRQVPLPRYGREDREDAELQWLLEHIGSDRVNTDESSEGLYDLDDESPRQIRLAPRPGRFRRSTDEQDKQDATQKGAYIQDVEEDKNEEEKAIPLPRVGRILYGGERALPLPRLGRDEMYDYVYTLEPAKDSEDSDVDKRGMHMLRLGRGMNMLRLGKRPMSMLRLGRSEIQQEANKGDDKRSLSMLRLGKRLRMLRLGKRPDDGDRSLRMMRLGKKDVDDSGSDSEHSVETRGMHMLRLGRNVYK
>leptochitonRugatus.2356  MolluscaPolyplacophora 4095
MRIFGTLIAFFLCLHQHYGSSAEIEENAAQHNDGPMVRATRGGLGMLRLGRSMNFRTRGVRMLRLGKRSDYNSPLNHLTYDDLKDILYSLYDEEKHPMARQPPLPRYGRELDWQDDVDSSSEDSGIDKKLSPGLAMQLLAADAYGSHMRPAPRLGRFRRSLPDAPPSSESTEEKDNEESKERAVPMPRFGRLIDEIEKDEEDDEKDSGERAVPMPRIGRENEEYILENEMYPENEKRALQMLRLGRSMNMLRLGKRPEAYDTTDDKRSLALLRLGKRRMRMLRLGKREPENGDEADKRSLKLLRLGKRMDDHAIDTRALSMLRLGRSQDTNDKRSLKLLRLG
>lcl|NP_509694 FMRF-Like Peptide family member (flp-3) [Caenorhabditis elegans].Caenorhabditis elegansCaenorhabditisPeloderinaeRhabditidaeRhabditoideaRhabditidaChromadoreaNematodaMetazoaEukaryota  MRF_amide MRF_amide MRF_amide MRF_amide MRF_amide MKF_amide MRF_amide MRF_amide 2088
MISPNHLILLFCVNCAFLVASDATPKRSPLGTMRFGKRAIADEMTFEEDGYYPSNVMWKRSTVDSSEPVIRDQRTPLGTMRFGKRSAEPFGTMRFGKRNPENDTPFGTMRFGKRASEDALFGTMRFGKREDGNAPFGTMKFGKREAEEPLGTMRFGKRSADDSAPFGTMRFGKRNPLGTMRFGK
>lcl|XP_002643775 C. briggsae CBR-FLP-3 protein [Caenorhabditis briggsae].Caenorhabditis briggsaeCaenorhabditisPeloderinaeRhabditidaeRhabditoideaRhabditidaChromadoreaNematodaMetazoaEukaryota  MRF_amide MRF_amide MRF_amide MRF_amide MRF_amide MRF_amide MRF_amide MRF_amide 2085
MISPNRLILFFLIGCAVSAASEASPKRSPLGTMRFGKRASLDDVLAFEEEYPGVLWKRSTVDSEPVIRDQRTPLGTMRFGKRSAEPFGTMRFGKRDSEIDAPFGTMRFGKRETVDAPFGTMRFGKRAAEDAPFGTMRFGKRDPDEPLGTMRFGKRSADDTGAPFGTMRFGKRNTLGTMRFGK
>gymnomeniaPellucida.44675  MolluscaNeomeniomorpha 3934
MNILAVILGAIMVIQVSLATDKLPSDVADTEKNDDLDAMLDQKNEDSQLDELLRDIIQHTDSQSDDTKNPEKRSTLFRFGKRRTLFRFGKRDQSDYDDKRAGSLMRYGKRQGSVLRYGKRQGSVLRYGKRQGSVLRYGKRQGSVLRYGKRASDLPTFRYGRIGPAFPYGKRNSLFRYGKRATPVETYGSNIDTDTADYNTLTDIDRPYNDVRDVWDRAATKDNLLKTWKYQGRRTIEDLMQKYEPML
>barentsiaGracilis.31751  Entoprocta 427
MVWAKAYLVLCCVVIAASQEDLDEVQKICVDACRMPDAMDARACYLDCYSTITKYSDLKKLRAMLSGVFDGTTDLAKAMEKKAVFFGRVGKRPSYFSRVGKREEDGSDEILDSDISDLDKRPSFFSRVGKRPSFFSRVGKRPSFFSRVGKRPSFFSRVGKRPSFFSRVGKRPSFFSRVGRSPDDDQTS
>ARS01383.1 myomodulin 1 [Deroceras reticulatum] EukaryotaOpisthokontaMetazoaLophotrochozoaMolluscaGastropodaHeterobranchiaEuthyneuraPanpulmonataEupulmonataStylommatophoraSigmurethraLimacoideaAgriolimacidaeDeroceras 3375
MHRRGLISLAVAVCLQLSLGYADNDASKANSDSSQDASLSRAKRGGYDMLRLGRGLNMLRLGKRMYDSTSDLNENTPSNWADLQDYVEHDPENVGFDYSTFPESLEDSIIQAQEGKYGKDLVDMGKRKMSMLRLGKRSVDNFDEDASAHFRQRRSASSVGGAVASEVLQSTNQASKDLEPVDLKDEDDDELLVEYPNDISQSEEDIDGKEWLPVISMGKRQLSMLRLGKRSLGMLRLGKRESEDDEEKRALGMLRLGKRQLSMLRLGKRSLGMLRLGKRPSDDLDEVYGDEDDLTSEDGKRAMSMLRLGKRPMSMLRLGKRDDEEKRDMSKRSAL
>lineusLongissimus.36186  Nemertea 310
MPSPVVKLTLGVAILTFIQGVCLGTDSDDTSMRERRAVPMLRMGRSLGMIRMGKRDLRMLRMGRSYPDGEDLIGRQVTYPRVGKDLESEEVLRSNPSLPRLGKDLGGIPVYNGLLLDQLLKEVHNHQRYARSVKEENSNHVSEEDSKERAIPFPRLGKDLTELEEGDRAIPYPRIGKDLNELEAYKRAMGMIRMGKKAMGMIRMGKREEEEKRAMGMIRMGKKAMGMIRMGRGQEDPSPEEKRAMGMIRMGRSQIDDVTDKRAMGMIRMGKRDDEMDKKSLRLVRMGRAMGMIRMGKRDDEEAGSDELSKRAMHLIRMGRKRAMGMIRMGRASSDEGTDEEKRAMHLIRMGKRSASETAQNAKQ
>octopusVulgaris.18621  MolluscaCephalopoda 4339
LLCKHVHLTATIRFCELVLCVLFPRGNCNEDTNPSQSKSKLNENNVAEQHLDKRSSGEYNPHDLKTIVAAILERQEQGQKQSSALRSMNELAGDQYSGDALSRVVQLLRRSMPSDFDEFERRLAPVPRLGRLKKRSVLSNPNKEVDYDENEANDNNESADNILFPRQITLPRYGKDEGSDAADAEQYLSSDCEIFDAYGTCVQYKIPRENVKRQVRMLRLGKRQMHPIKIDDETGMDKRSEDFNVDGNSGESKRAVSMLRLGRSFNAGGESEENEIPVFDEAKRAVSMLRLGRSGPFLDKRALSMLRLGRSEFDQENTALPIMYPGPNGFESNKRAVSMLRLGRSMSADDKRAVSMLRLGRSGFDTMKRAVSMLRLGRNSGYPSEKRAVSMLRLGRSGSDEDKRAVSMLRLGRSGSDEDKRAVSMLRLGRSGADIEDEKRAVSMLRLGRGGADNMKRAVSMLRLGRSGSDDMNTKRAVSMLRLGRSGNDNVGEDKRAVSMLRLGRSDSNANNKRAMAMLRLGRSNDTSAKET
>gnl|Lotgi1|228288 Lottia gigantea Mollusca Lophotrochozoa; new from planarian blast FVRIamide  VRI_amide 2894
MECDESSVRRHQPILWSKDSLLSVIDIGQHLHMTTFDEMIQLTRQIMEINLVFSLLLVCSISFVLSHPFTDDSNNDDQDLKSAIQDGDTVPQAVKRPSSFVRIGRNPSSFVRIGKAFGRFIRIGKNDPNKRLSSFVRIGKSDPNKRISSFVRIGKSQEFNQEPEKRQSSFVRIGKSPELNENEIPNKRYSSFVRIGKSMDDGSLENPDKRYSSFVRIGKNIENELTNAGLEKRPSSFVRIGKSYFAEPGDMDAEKRLSNFVRIGKSGLEEPEMEQKRAFVRIGKIPSSAFVRIGRMPLYDAILQKPLGYYNVARRMGKSSFVRIGKRNNEA
>L._gigantea1 ESO97689.1  Mollusca Gastropoda 3205
MECDESSVRRHQPILWSKDSLLSVIDIGQHLHMTTFDEMIQLTRQIMEINLVFSLLLVCSISFVLSHPFTDDSNNDDQDLKSAIQDGDTVPQAVKRPSSFVRIGRNPSSFVRIGKAFGRFIRIGKNDPNKRLSSFVRIGKSDPNKRISSFVRIGKSQEFNQEPEKRQSSFVRIGKSPELNENEIPNKRYSSFVRIGKSMDDGSLENPDKRYSSFVRIGKNIENELTNAGLEKRPSSFVRIGKSYFAEPGDMDAEKRLSNFVRIGKSGLEEPEMEQKRAFVRIGKIPSSAFVRIGRMPLYDAILQKPLGYYNVARRMGKSSFVRIGKRNNEA
>patinopectenYessoensis.PY_T18335  MolluscaBivalvia 4363
MLALTLLYFKLTKAESEAENDADADSISHNRVARGLSSFVRIGKDGEDHSVDGPAKRLSSFMRIGKAYDSSKENENDLMDENKRLSSFMRIGKSSYEPQEDKRLSSFMRIGKSSDEPIDKRLSSFMRIGKSSDEPIDKRLSSFMRIGKSDDGSYAKRMSSFMRIGKSLDDEPQDKRMSSFMRIGKSLAENAVDKRLSSFMRIGKNSDEPLDKRMSSFMRIGKSDYSDPEAKRKSSFMRIGKGSDESLMKRLSSFMRIGKSMENPEDKRMSSFMRIGKSMDNPENKRMSSFMRIGKSMDNPEVKRMSSFMRIGKSTGDENEASDVDTQSEEEQPEKRMSSFMRIGRSADESGADMKRAFIRIGKIPTSSFMRIGRRPYVRVGRLGHSSFIRIGKRADDSV
>lcl|ACI88787 FVRIamide neuropeptide precursor [Platynereis dumerilii].Platynereis dumeriliiPlatynereisNereididaePhyllodocidaAciculataPalpataPolychaetaAnnelidaMetazoaEukaryota  VRI_amide VRI_amide VRI_amide VRI_amide 532
MKGAPYVIPLTLVAVTSWLVCACVAANFHENDAEQQAEEIAELENDPYPKRRVSGFVRIGRDPSKKASSFVRIGRGSSSFVRIGRNPWGDKRVSSFVRIGKKSNDDVPAYLPYDDALVEDQEKRARSGFVRIGKSVGDEEKRASSFVRIGKSVDEPNYIEDFGHEYEEESPEKRASAFVRIGRPSSFVRIGRDPYKRASSFVRIGKRSADSSEMEDSKRASSFVRIGKSVDEEKRNHFVRIGKSSEEDLDKRVSSFVRIGKSLSDEEKRARESFVRIGKALEDEEEKRGIREGFVRIGKAKSGFVRIGKAKSGFVRIGKSMDDEKRASSFVRIGKKDVGDEEKRASSFVRIGNPLGEKRPSGGFVRIGKNYEGDEVLEEAKRPSSGFVRIGKSMDIVQEDGLAEPVDEAQKRASNFVRIGKRSADSMSDMTEEH
>FVRIamide_mRNA_1_platynereis_dumerilli Annelida 462
MKGAPYVIPLTLVAVTSWLVCACVAANFHENDAEQQAEEIAELENDPYPKRRVSGFVRIGRDPSKKASSFVRIGRGSSSFVRIGRNPWGDKRVSSFVRIGKKSNDDVPAYLPYDDALVEDQEKRARSGFVRIGKSVGDEEKRASSFVRIGKSVDEPNYIEDFGHEYEEESPEKRASAFVRIGRPSSFVRIGRDPYKRASSFVRIGKRSADSSEMEDSKRASSFVRIGKSVDEEKRNHFVRIGKSSEEDLDKRVSSFVRIGKSLSDEEKRARESFVRIGKALEDEEEKRGIREGFVRIGKAKSGFVRIGKAKSGFVRIGKSMDDEKRASSFVRIGKKDVGDEEKRASSFVRIGNPLGEKRPSGGFVRIGKNYEGDEVLEEAKRPSSGFVRIGKSMDIVQEDGLAEPVDEAQKRASNFVRIGKRSADSMSDMTEEH
>FVRIamide_mRNA_2_platynereis_dumerilli Annelida 461
MKGAPYVIPLTLVAVTSWLVCACVAANFHEVCSHFCDSYNKVTSKESCVLVCENFIIKHLQNDAEQQAEEIAELENDPYPKRRVSGFVRIGRDPSKKASSFVRIGRGSSSFVRIGRNPWGDKRVSSFVRIGKKSNDDVPAYLPYDDALVEDQEKRARSGFVRIGKSVGDEEKRASSFVRIGKSVDEPNYIEDFGHEYEEESPEKRASAFVRIGRPSSFVRIGRDPYKRASSFVRIGKRSADSSEMEDSKRASSFVRIGKSVDEEKRNHFVRIGKSSEEDLDKRVSSFVRIGKSLSDEEKRARESFVRIGKALEDEEEKRGIREGFVRIGKAKSGFVRIGKAKSGFVRIGKSMDDEKRASSFVRIGKKDVGDEEKRASSFVRIGNPLGEKRPSGGFVRIGKNYEGDEVLEEAKRPSSGFVRIGKSMDIVQEDGLAEPVDEAQKRASNFVRIGKRSADSMSDMTEEH
>neomeniaMegatrapezata.15604  MolluscaNeomeniomorpha 4229
MRLLGILAVVVLCGRCSVGGDKTTVGETRVDQVKLTLLDAILDDQLHEERLDEAINILADLNNKTPTEKRNPVFRFGKRGTIFRFGKRGSVLRSGIKRSGNLFRYGKKKSGNLFRYGKKRSGNLFRYGKRSSGVLEDENRFTDTFQKSPGVFRYGKRSPGIFRYGKRSPGIFRYGKRFPGIFRYGKRSPTIFRYGKRQSPNKMGANNIEQDKGDYYDAAAFPSDELLDLLRPFRDLKPHTPYRYGREEYLNQHNGVTKYPTF
>tubalanusPolymorphus.22219  Nemertea 37
MLPCKVQIAIILTTVFCFSDITCTKEDDSNAHERQRRSMPLVRMGRAFGLVRMGKRSDMKLIRMGRSYTDDDTAEELYSRQPHFPRIGKDLDSVDEEVRSPNFPRLGKDVYRQLLIRDLLDDLDQRPAYGRFTRSARTARSAPGPDATQAHNEDDHSHERAIPFPRLGREEDENESKTDEKDQRDRAIPFPRLGRDEDELNELKRAFELVRMGKRNLDESPDMNLLRPARAFSLVRMGKRSSADDVKRAFSLVRMGKRSEDEDEKRAFKMFRMGKRAFSLVRMGKRSEDDKRAFGLVRMGKRSEDEKRAFGLVRMGKRSEDEKRAFGLVRMGKRDEEDSKRAFSLVRMGKRNEEDSKRAFGLVRMGKRDEAAKRAFGLVRMG
>capitellaTeleta.CapteP226517  Annelida 379
MKVALLFSLQCIYVIASADDSARARRDLSMLRMGKRSEFSSLPPLVPPSYDLSADDFDERQVWMKIPRVGKDIDEDTPHLRLARYPPVPRLGSALDSLIEEYRRDIGSNDDEDEIRQVLFKIPRVGRNRRSADDQENVEMKEQVKRAAPLPRLGMLEERAAPLPRLGLYERAAFLPRLGYRDLDEEERAAPLPRLGVREEDYENEVGDNSYLKEEDERAAPLPRLGYYEKRNVGMLRMGKRPMSMLRMGKRPMSMLRMGKRPMSMLRMGKRPMSMLRMGRSMDEAQPEQQKRAMSMLRMGKRGMNLLRMGRSEQPAEEEEKRAMSMLRMGRSEPAVEAEKRPMSMLRMGKRPMSMLRMGKREMDDEVIPVVEAEKRPMNMLRMGKRDTDDNQPIVEEDQQAQSS
>jgi|Capca1|226517|estExt_fgenesh1_pg.C_1950011 myomodulin precursor-like Capitella capitata Annelida Lophotrochozoa   length_of_amidated_peptide_7 LRM_amide LRM_amide LRM_amide LRM_amide LRM_amide LRM_amide LRM_amide LRM_amide LRM_amide 679
MKVALLFSLQCIYVIASADDSARARRDLSMLRMGKRSEFSSLPPLVPPSYDLSADDFDERQVWMKIPRVGKDIDEDTPHLRLARYPPVPRLGSALDSLIEEYRRDIGSNDDEDEIRQVLFKIPRVGRNRRSADDQENVEMKEQVKRAAPLPRLGMLEERAAPLPRLGLYERAAFLPRLGYRDLDEEERAAPLPRLGVREEDYENEVGDNSYLKEEDERAAPLPRLGYYEKRNVGMLRMGKRPMSMLRMGKRPMSMLRMGKRPMSMLRMGKRPMSMLRMGRSMDEAQPEQQKRAMSMLRMGKRGMNLLRMGRSEQPAEEEEKRAMSMLRMGRSEPAVEAEKRPMSMLRMGKRPMSMLRMGKREMDDEVIPVVEAEKRPMNMLRMGKRDTDDNQPIVEEDQQAQSS
>jgi|Lotgi1|187713|estExt_Genewise1.C_sca_200247 myomodulin precursor-like Lottia gigantea Lophotrochozoa Mollusca   length_of_amidated_peptide_7 LRL_amide LRL_amide LRM_amide LRM_amide LRM_amide LRM_amide LRM_amide LRM_amide LRM_amide LRM_amide LRM_amide 3005
MLRLGRGLQMLRMDLQKITEGGEEEMKQQEAENYPEIEGYPVFADDVEYKNEDEKRPMNMLRLGKRPMNMLRLGKRPMSMLRMGKRPMSMLRMGKRPMSMLRMGKRPMSMLRMGKRPMSMLRMGKRPMSMLRMGKRPMSMLRMGKRPMSMLRMGKRPMSMLRMGKKSDEDHSIETRKINMLRLGR
>myomodulin_mRNA1_platynereis_dumerilli Annelida 471
MTNCFALCLLVSCLCALSSAENDREKRAIRMLRMGKRGFGMLRLGRSAPYDQYESRQLFDVPRMGKDLVDIMEPSKRHPPIPRVGNLDKVIDEYRRMVADEATSFDELPRFGRFVRSAEEVANEVEGSHKEKREVSGGVLPRLGLRDVENEIRAAPLPRLGYRAIPRPRVGYRDLETLPRLGLRELEYQRAAPLPRLGLRENFADEDDKEERAVPLPRLGLRDLDKKAVSMLRMGRSEETDTEHEMDKRAMSMLRMGKRGMSMLRMGKREEEIEPEVDEKRAMGMLRMGRAMSMLRMGKKDAIEQYKRKMSMLRMGKRGMSMLRMGKRDDEQQEFTEEGKRKMNMLRMGKRAMSMLRMGKRDLDEYREQKRAMGMLRMGKREFNDSPDEKRAMGMLRMGKRDSEDELQEKRAMGMLRMGKREYENLDEKRAMGML
>lcl|XP_001629117 predicted protein [Nematostella vectensis].Nematostella vectensisNematostellaEdwardsiidaeActiniariaHexacoralliaAnthozoaCnidariaMetazoaEukaryota  length_of_amidated_peptide_12 SQW_amide NQW_amide NQW_amide SQW_amide NQW_amide NQW_amide NQW_amide SQW_amide NQW_amide NQW_amide NQW_amide NQW_amide NQW_amide NQW_amide SQW_amide NQW_amide NQW_amide 888
MLKLITLAKSAQFKLTKRSRIYIKASFYNHAWCLHRLLWLSSYCRKSKFRQGLTDQPMDESKEIPPQGLRFSQWGKKEIPPQGFRFNQWGKKEIPPQGLRFNQWGKKEIPPQGFRFSQWGKKEIPPQGFRFNQWGKKEIPPQGLRFNQWGKKEIPPQGLRFNQWGKKEIPPQGLRFSQWGKREIPPQGLRFNQWGKKEIPPQGLRFNQWGKKEIPPQGLRFNQWGKKEIPPQGLRFNQWGKKEIPPQGLRFNQWGKKEIPPQGLRFNQWGKKEIPPQGLRFSQWGKKEIPPQGLRFNQWGKKEIPPQGLRFNQWGKRKLINQVMI
>AEE25641 FMRFamide neuropeptide precursor [Platynereis dumerilii].Platynereis dumeriliiPlatynereisNereididaePhyllodocidaAciculataPalpataPolychaetaAnnelidaMetazoaEukaryota  length_of_amidated_peptide_4 LKF_amide MRF_amide MRF_amide MRF_amide MRF_amide MRF_amide MRF_amide MRF_amide MRF_amide MRF_amide MRF_amide MRF_amide MRF_amide MRF_amide MRF_amide 542
MRDQWLHLGALFFLAHAHSVISVTLESLCQSANEIHNEKLHIFCNAFKAYIEDLTESEDSSWDDGLAEKRGLKFGRRSDGNLGPMYFAIRHRRSFDPSLYLQMRQGRGGGYIRFGRSVHLASDPSQAYLASFGNVDKRAGGHYMRFGRSVPNSESTSVVSVPAAEADAVVSQLTDESDKEKRFMRFGKSDPEEELHEKDKKFMRFGRGDADDLEEAKRFMRFGRGGDEEKRFMRFGRGDEEAAKRFMRFGRGEKGFMRFGRDPQEMSDDKRFMRFGRDGADEDEVEKRFMRFGKRFMRFGRDPLKKRFMRFGKRDDDEDLAEEKRFMRFGKRDGENGFMRFGKRGDEEKRFMRFGKREDMDEEKRFMRFGKRESEDELDDEEQKRFMRFGKRDSEVMDEQKRFMRFGKRDGGEEEKRFMRFGKRGDGEEEEKRFMRFGKKDGGEEEKRFMRFGKKSETDDKRFMRFGKKDNVEDAMDKRFMRFGKKDGAEDSADKRFMRFGRDPESKSEDDKRFMRFGKKDEVSE
>FMRFamide_platynereis_dumerilli Annelida 523
MRDQWLHLGALFFLAHAHSVISVTLESLCQSANEIHNEKLHIFCNAFKAYIEDLTESEDSSWDDGLAEKRGLKFGRRSDGNLGPMYFAIRHRRSFDPSLYLQMRQGRGGGYIRFGRSVHLASDPSQAYLASFGNVDKRAGGHYMRFGRSVPNSESTSVVSVPAAEADAVVSQLTDESDKEKRFMRFGKSDPEEELHEKDKKFMRFGRGDADDLEEAKRFMRFGRGGDEEKRFMRFGRGDEEAAKRFMRFGRGEKGFMRFGRDPQEMSDDKRFMRFGRDGADEDEVEKRFMRFGKRFMRFGRDPLKKRFMRFGKRDDDEDLAEEKRFMRFGKRDGENGFMRFGKRGDEEKRFMRFGKREDMDEEKRFMRFGKRESEDELDDEEQKRFMRFGKRDSEVMDEQKRFMRFGKRDGGEEEKRFMRFGKRGDGEEEEKRFMRFGKKDGGEEEKRFMRFGKKSETDDKRFMRFGKKDNVEDAMDKRFMRFGKKDGAEDSADKRFMRFGRDPESKSEDDKRFMRFGKKDEVSE
>lcl|XP_003102587 CRE-FLP-3 protein [Caenorhabditis remanei].Caenorhabditis remaneiCaenorhabditisPeloderinaeRhabditidaeRhabditoideaRhabditidaChromadoreaNematodaMetazoaEukaryota length_of_amidated_peptide_12 MRF_amide MRF_amide MRF_amide MRF_amide MRF_amide MRF_amide MRF_amide MRF_amide MRF_amide MRF_amide 2194
MISVNQLILLSCLGCAVVVASDATPKRSPLGTMRFGKRAVGDELAYEEDGFYPGIMWKRSTADSEQVIRDQRTPLGTMRFGKRSAEPFGTMRFGKRDPESDSPFGTMRFGKRGADDTPFGTMRFGKRGDGETPFGTMRFGKRSSEPFGTMRFGKRGDDGTPFGTMRFGKRSSDEPLGTMRFGKRSSGDSAPFGTMRFGKRTPLGTMRFGK
>patinopectenYessoensis.PY_T16696  MolluscaBivalvia 4407
MKIQWISFMAVLCLSTFAFAAPAVVSLKKREADAPAIVSLRKREANAPVVVSLKKREADAPAVVSLRKREADAPAVVSLKKREADAPAVVSLRKREADAPAIVSLRKREADAPAVVSLRKREADAPAIVSLKKREADAPAIVSLRKREADAPAIVSLRKREADAPAIVSL
>idiosepiusNotoides.288058  MolluscaCephalopoda 3954
MRIYWPVYVVALLFASGKGQEFNAAEPDAVKNAVKATVLKPLADSSSFLNLPEHTQDNRITDLVSDSDDDILTEPLIGYSEDLQKRPMEFLGKRAMEFLGKRPMEFLGKRPMEFLGKRPMEFLGKRP
>tubalanusPolymorphus.25397  Nemertea 8
MGTNSFVMWLLFLVGLFSFIFAEMSEISNKSTESANEKEALLSKDQRNIQKRQAGRWTKNETPLGDRNLGNIKIWGKRDTSLNDANNVKRNKLSTLSLWGKRQSKISVWGKRSAQAPHSVSDGEKRKWETGVWGKRDGSASDKRAWKTALWGKRDDSDSNKRAWKTAMWGKRDDSDSNKRAWKTAMWGKRDD
>ARS01351.1 allatostatin a3 [Deroceras reticulatum] EukaryotaOpisthokontaMetazoaLophotrochozoaMolluscaGastropodaHeterobranchiaEuthyneuraPanpulmonataEupulmonataStylommatophoraSigmurethraLimacoideaAgriolimacidaeDeroceras 3345
MSRATFRYLVLWAFALTCCPVLGEDQKQNPKKTDVLGSLSSLGDKFELDPLKMYESKKDHEDRDIDTDKRKIDRYELIGAAEKKDINKYRFADHIGKREIDKNRLTGRSDKSKLDKFRFAGQIGKRADIDPFLNDDLNTDGVDQGDLAQ
>modiolusPhilippinarum.51183-0.4  MolluscaBivalvia 4217
MVSVKLVLCFLGLAIAIASAGRACSCRDKCGKDERPAGKCKGYGYGGGGDLCCPRSLGYGAPTRGYDYGGNGGSGYGGYGDYGYGGNRGGYGGYGYGGGRGGYGGYGDSGYGSGYGGYSYGVSSGGYGDYGYGGGRGYGGYTYGGYGDNGYGGNRGGYGGYGGSSGGYGDYGYGGSSGGYGGYGSSGYGGYSYGGGYGGNGDYGYGGGRRGYGDYGYGGYGDYGYGGYGGSGYGGYGGSGYGGYGGSGYGGYGGSGYGGYGGSGYGGYGGSGYGGYGGSGYGGYGGSGYGGYGESGYGGYGGSGYGGYGDYGYGGGRRVISVGRAY
>perotrochusLucaya.22260  MolluscaGastropoda 4412
MKYILFSRAAFFLLLVLVNEGSSEEKSESNAEEQTLSRERRGLNMLRLGRGLQMLRLGKRGLNMLRLGRSSPPLSTEELTNLLYNLIENEKLLADSEDDDSYTGEDYMYPSGRFRREIPDSEQNTKGKDIDEFESEYESEQEVPQDGTDTYLVDEDDLGNYEKRGLVMLRLGKRPMNMLRLGKRPMNMLRLGKRPMNMLRLGKRPMNMLRLGKRPMNMLRLGKRPMNMLRLGKRPMNMLRLGKREDGDQTEKRGLSMLRLGKRPDDSTGEPKQ
>ARS01394.1 fmrfamide-related peptide 2 [Deroceras reticulatum] EukaryotaOpisthokontaMetazoaLophotrochozoaMolluscaGastropodaHeterobranchiaEuthyneuraPanpulmonataEupulmonataStylommatophoraSigmurethraLimacoideaAgriolimacidaeDeroceras 3386
MALIAVWVTLTLMTYHCLWTEASDQLKVVETPSQKIKRDVRPVSPDDISSLWTDIQSAFRFLEQQPAETHDRDASMTEDAQRFRKNEKINKLPFTQHNFIRFGKRNQEEQSTSLQSDNLHLSTDLLDVMDRLKNIDSLQSDNQLYDSNPPLVLWGSDDTSSPDINIDKKQLHNFVRFGKKSSENDNFDKRQLHNFVRFGKRSIQNDNLEKRQHNFVRIGKKSTQDDNPEKKQHNFVRFGKRTLQTDDFEKRQLHQFVRFGKKSLPNDNFEKRQLHNFVRFGRTSIPLNTAPSQELTDDSSSTDWY
>gi|196005915|ref|XP_002112824.1| expressed hypothetical protein [Trichoplax adhaerens] Placozoa, same as gi|190584865|gb|EDV24934.1| neuropeptide precursor with signal peptide, DGQFFNPamide similar to PRQFVamide   length_of_amidated_peptide_7 FNP_amide FNP_amide FNP_amide FNP_amide FNP_amide FNP_amide FNP_amide FNP_amide FNP_amide FNP_amide FNP_amide FNP_amide FDK_amide FNP_amide FNP_amide FNP_amide FNP_amide 545
MKTLFILLVASVALPLIIAAKDESDSKAETNKRQFNPFFKKEAEVVITNSSVKLDASKAVKVARSEDNLQKKDDQFFNPGKRDDQFFNPDKRDDQFFNPGKRDDQFFNPGKRDDQFFNPGKRDDQFFNPGKRDDQFFNPGKRDGQFFNPGKRDGQFFNPGKRDGQFFNPGKRGKKKLYNAFSIIIHLSLNTFIPSLKKYMLYFYNLDGQFFNPGKRDDQFFNPGRRDDQFFHSRKYDGQFFNPGKREGQFFDKGKRDDQFFNPGKRDGQFFNPGKRDAQFFNPGRRYDTQFFSPDRRRDTQFFGQRSGKDEQFFGSRGDAQFFGSRRDGQFFNPGKRDAQFFGSRDDGQFFGSKKDDQFFGHKKEDDQFFGNKKDDAQFFRNNAEETPSYYSIPRAEFMHENSGTTNNDGNNCTCDGSAPVNPFFMY
>Ml_aW_010_M14_c_s allatostatin A SP='YES' Cleavage site between pos. 18 and 19: CDA-RE Macrostomum lignano Platyhelminthes length_of_amidated_peptide_7 GLL_amide RLL_amide GLL_amide GLL_amide GLL_amide GLL_amide GLL_amide GLL_amide GLL_amide GLL_amide GLL_amide GLL_amide RLL_amide 2497
MAVQCCLLLGALIGCCDAREDDNDELSSVERRGAYYGLLGKRGPYHRLLGKRAGYRGLLGKRAGFRGLLGKRAGYRGLLGKRAGYRGLLGKRAGFRGLLGKRAGYRGLLGKRAGYRGLLGKRAGFRGLLGKRAGFRGLLGKRAGYRGLLGKKRVYQRLLGKRDGSPSHGAALQE
>Lottia Myomodulin 1 FL499954 Mollusca Gastropoda 3269
MFSVNFPLLLVSCLFLADLVYSEEEVSDTKTHDDSLSRTKRAGLNMLRLGRGLQMLRMGKRADFPMLRMGRSEPQYTTDEDDAIRQLIIDILTQQAADRDYFYPESYPYPPPQPRYRRSVSEFPQKEIDMQDLQKITEGGEEEMKQQEAENYPEIEGYPVFADDVEYKNEDEKRPMNMLRLGKRPMNMLRLGKRPMNMLRLGKRPMNMLRLGKRPMNMLRLGKRPMNMLRLGKRPMNMLRLGKRPMNMLRLGKRPMNMLRLGKRPMNMLRLGKRPMNMLRLGKKSDEDHSIETRKINMLRLGRSD
>Tpi_Myomodulin-1-like2  Mollusca Gastropoda 3095
MQISCVISLAFVVSLQFTVGFSDDQADSKASTDTALSRAKRESYNMLRLGRGLNMLRLGKRNDESTAQDEDDLEDMLAWRAGYYEPYTLDSYEHAYPEDDIEVPAHGRFRRSTPSSKAGLSSEVAQQLESSPKDSIPADLKLNAEEDQFENFPDDNVNFYDDFADGIIQPTEEGDEQDKRSLGMLRLGKRQLSMLRLGKRSLGMLRLGKREPEDDEYKRSLGMLRLGKRQLSMLRLGKRALGMLRLGKREDENFDDIDSEDGKRSMSMLRLGKRPMSMLRLGKRPMSMLRLGKRPMSMLRLGKREDDEKRSLGMLRLGKRSTQ
>Tpi_Myomodulin-1-like1  Mollusca Gastropoda 3094
MQISCVISLAFVVSLQFTVGFSDDQADSKASTDTALSRAKRESYNMLRLGRGLNMLRLGKRNDESTAQDEDDLEDMLAWRAGYYEPYTLDSYEHAYPEDDIEVPAHGRFRRSTPSSKAGLSSEVAQQLESSPKDSIPADLKLNAEEDQFENFPDDNVNFYDDFADGIIQPTEEGDEQDKRSLGMLRLGKRQLSMLRLGKRSLGMLRLGKREPEDDEYKRSLGMLRLGKRQLSMLRLGKRALGMLRLGKREDENFDDIDSEDGKRSMSMLRLGKRPMSMLRLGKRPMSMLRLGKRPMSMLRLGKRPMSMLRLGKRPMSMLRLGKREDDEKRSLGMLRLGKRSTQ
>Aplysia californic NP_001191423.1| myomodulin Mollusca Gastropoda 3266
MQVYMLLPLAVFASLTYQGACEETAAAQTSSDASTSSASSEHAENELSRAKRGSYRMMRLGRGLHMLRLGKRGGPVEPESEENLETLLNLLQGYYSDVPEYPSEFDDTDLAYPYEEYDAPAHPRYRRSTPPTDGVVAPDVLQKGSSEFEDFGDSQLDESDEGYYGYDPENYLYGDFEDYLEPEEGGLGEEKRSLSMLRLGKRGLSMLRLGKREGEEGDEMDKKQDESLNDDFENDDIKRTLSMLRLGKRPMSMLRLGKRPMSMLRLGKRPMSMLRLGKRPMSMLRLGKRPMSMLRLGKRPMSMLRLGKRPMSMLRLGKRPMSMLRLGKRPMSMLRLGKRPMSMLRLGKRDDDEKEKKSLNMSRLGKRSTQ
>lcl|NP_001191423 myomodulin neuropeptides 1 precursor [Aplysia californica].Aplysia californicaAplysiaAplysiidaeAplysioideaAplysiomorphaEuopisthobranchiaEuthyneuraHeterobranchiaGastropodaMolluscaMetazoaEukaryota  length_of_amidated_peptide_7 LRL_amide LRL_amide LRL_amide LRL_amide LRL_amide LRL_amide LRL_amide LRL_amide LRL_amide LRL_amide LRL_amide LRL_amide LRL_amide LRL_amide SRL_amide 2918
MQVYMLLPLAVFASLTYQGACEETAAAQTSSDASTSSASSEHAENELSRAKRGSYRMMRLGRGLHMLRLGKRGGPVEPESEENLETLLNLLQGYYSDVPEYPSEFDDTDLAYPYEEYDAPAHPRYRRSTPPTDGVVAPDVLQKGSSEFEDFGDSQLDESDEGYYGYDPENYLYGDFEDYLEPEEGGLGEEKRSLSMLRLGKRGLSMLRLGKREGEEGDEMDKKQDESLNDDFENDDIKRTLSMLRLGKRPMSMLRLGKRPMSMLRLGKRPMSMLRLGKRPMSMLRLGKRPMSMLRLGKRPMSMLRLGKRPMSMLRLGKRPMSMLRLGKRPMSMLRLGKRPMSMLRLGKRDDDEKEKKSLNMSRLGKRSTQ
>gadilaTolmiei.29426  MolluscaScaphopoda 3840
MKELGVGYLTGVLTCLLSLLAPVFPECPSELTCLQEAISCRLGKKTERDQGQGQNKPTIDRCCTYYKKCMKEKCGEDPDGSCETKDLAALRDINANDLKKRTIRETTNAMFPWRPPYIQTMKKFPSLVNIWTDNDKNEMGIEEKDKNVSDGFPPVPPRVGSVREEILLLKKKRADAMRNDLGRNQMSDYEKDDYDKRAMWAGKRAMWSGKRASDFDDKRAIWSGKRSAPPGGEKRAIWSGKRASVDYDDSGLSGDKRAMWDGKRAIWSGKRATWDGKRALWNGKRALWNGKRAFWDGKRALWNGKRALWNGKRSRREFKRLLWEGKRAIDNESRRDAEPEVKRAYATRFQGRQLLGEGMGPLYIQRVVWEG
>lcl|CAG28935 preproallatostatin B, partial [Gryllus bimaculatus].Gryllus bimaculatusGryllusGryllinaeGryllidaeGrylloideaEnsiferaOrthopteraOrthopteroideaNeopteraPterygotaInsectaHexapodaArthropodaMetazoaEukaryota  length_of_amidated_peptide_9 GGW_amide SAW_amide GGW_amide GGW_amide GGW_amide GGW_amide 2210
AWRDLSGGWGKRAWNNLGSAWGKRGWRDLNGGWGKRGWQDLNGGWGKRGWQDLNGGWGKRGWQDLNGGWGKRGRQSPLCSVRSCC
>allatostatin B Tetranychus urticae Arthropoda, tetur10g00930   GAW_amide GGW_amide GMW_amide GMW_amide GQW_amide 2795
MVKSSEVCCYFQINLLLLLTIWSVSLISSVSLAPESVTNLDQYATDPDSIGTASHLSLPTSSSSSSLLGQQHKGNKITVYYPNMESQDFFVDDLEDNQIMEKKGASWNKLQGAWGKRASDSWNKLSGGWGKRGPGDRDWNQLSGMWGKRSSSGSPSTSAQWNHLSGMWGKRGWNDLSGQWGKRDSPHWNNLRGMWG*
>lcl|XP_001842234 B-type allatostatin prohormone [Culex quinquefasciatus].Culex quinquefasciatusCulexCulexCuliciniCulicinaeCulicidaeCulicoideaNematoceraDipteraEndopterygotaNeopteraPterygotaInsectaHexapodaArthropodaMetazoaEukaryota  GGW_amide GAW_amide GLW_amide SSW_amide 876
MFSQHRHQWTNLVNLIVLLVFSSVINHIWAAAEEPSLAADQHQQQQHESAPQHSLQKRTWKNLQGGWGKRNPAPNDPSSESDPDYYGSYPGGGHGGEENPIGDDIPGNDLEKLQTYLIKGLMNQQRMAQMDTQYDGPDEEYPGAEKRAWNKMQGGWGAWGKREPGWNNLKGLWGKRSEKWNKLSSSWGKRDSGNSNSY
>lcl|Q7Q4X3_ANOGA SubName: Full=AGAP000833-PA; SubName: Full=AGAP000833-PB; Anopheles gambiaeAnophelesAnophelinaeCulicidaeCulicoideaNematoceraDipteraEndopterygotaNeopteraPterygotaInsectaHexapodaArthropodaMetazoaEukaryota  AAW_amide AAW_amide GLW_amide SAW_amide 1227
MKMHRCLLCVVIALMSVLHCSGQSSEERALGSDPNYPELDRSKMQMASLNGLLDTLEHDSTRQLGGGPDDYELVDSLAARLGYPHANGDIKRSWSKMNAAWGKRLSGGNRNSGWTKFGAAWGKREPGWNNLKGLWGKRADKWDKLASAWGKRQELSRSY
>lcl|B4H6L1_DROPE SubName: Full=GL15492; Drosophila persimilisSophophoraDrosophilaDrosophilidaeEphydroideaMuscomorphaBrachyceraDipteraEndopterygotaNeopteraPterygotaInsectaHexapodaArthropodaMetazoaEukaryota  SSW_amide VAW_amide GAW_amide GMW_amide GGW_amide 1246
MAHTKTKTQNRILLVVVLLLCSACSSLATGSIASTASNEPSGLSEQVVDQMSDSDLYSNNKRAWQSLQSSWGKRSRDGPDGSEASFGGDDNIYMTGHFVPLVITDGTNTIDWDTFERLASNQDMQPQTLQQQQSGEDMVEDPEAAGNMEKRAWKSMNVAWGKRRQAQGWNKFRGAWGKREPTWNNLKGMWGKRDQWQKLHGGWGKRSMALN
>lcl|B3M6B7_DROAN SubName: Full=GF24317; Drosophila ananassaeSophophoraDrosophilaDrosophilidaeEphydroideaMuscomorphaBrachyceraDipteraEndopterygotaNeopteraPterygotaInsectaHexapodaArthropodaMetazoaEukaryota  SGW_amide VAW_amide GAW_amide GMW_amide GGW_amide 1247
MAYTKTRRNYGFLLGLLILGGACGTLTSGGSVASPVSAAEPGGPGGLTEQVVDQLSDGDLYGYSKRAWQSLQSGWGKRSDSGDPDIYMTGHFVPLVITDGTNTIDWETFERLASGQAAQQQQPQSQMQSGEDLDEIGADAEVEKRAWKSMNVAWGKRRQAQGWNKFRGAWGKREPTWNNLKGMWGKRDQWQKLHGGWGKRSAGSPLN
>lcl|B4LEA2_DROVI SubName: Full=GJ13034; Drosophila virilisDrosophilaDrosophilidaeEphydroideaMuscomorphaBrachyceraDipteraEndopterygotaNeopteraPterygotaInsectaHexapodaArthropodaMetazoaEukaryota  SAW_amide VAW_amide GAW_amide GMW_amide AGW_amide 1242
MKSCVCGGTHGMALLLLLLLFWCRTSCSQAAAGGGNNNELAATGLSDQVLEQLDDNELYGNNKRAWQSLQSAWGKRSNEPRPLEVDDSIYMTGHFVPLVITDGTNTIDWNTFERLASGNQEQQQLQRQQQPAQSNEESEDVSAENTIDKRAWKNMNVAWGKRRQAQGWNKFRGAWGKREPTWNNLKGMWGKRDQWQKLHAGWGKRSLAN
>lcl|B4PJW8_DROYA SubName: Full=GE22160; Drosophila yakubaSophophoraDrosophilaDrosophilidaeEphydroideaMuscomorphaBrachyceraDipteraEndopterygotaNeopteraPterygotaInsectaHexapodaArthropodaMetazoaEukaryota  SSW_amide VAW_amide GAW_amide GMW_amide GGW_amide 1240
MAHNKTRRSYGFLMVLLILGSACGSLVASGSAANSASNEPGGGGLSEQVVLDQLSESDLYGNNKRAWQSLQSSWGKRSSSGDASDPDIYMTGHFVPLVITDGTNTIDWDTFERLASGQPAQQQQQPLQQQSQSGEDFDDVAGDSDVEKRAWKSMNVAWGKRRQAQGWNKFRGAWGKREPTWNNLKGMWGKRDQWQKLHGGWGKRSQLPSN
>lcl|XP_001972955 GG15820 [Drosophila erecta].Drosophila erectaSophophoraDrosophilaDrosophilidaeEphydroideaMuscomorphaBrachyceraDipteraEndopterygotaNeopteraPterygotaInsectaHexapodaArthropodaMetazoaEukaryota  SSW_amide VAW_amide GAW_amide GMW_amide GGW_amide 2199
MAHTKTRKTYGLLMVLLILGSACANLVASGSAASPASNEPGGGGLSEQVVLDQLSESDLYGNNKRAWQSLQSSWGKRSSSGDASDPDIYMTGHFVPLVITDGTNTIDWDTFERLASGPSAQQQQQQQEQQPLQQQSQSGEDFDDLAGESDVEKRAWKSMNVAWGKRRQAQGWNKFRGAWGKREPTWNNLKGMWGKRDQWQKLHGGWGKRSQLPSN
>lcl|B4HKR1_DROSE SubName: Full=GM24340; Drosophila sechelliaSophophoraDrosophilaDrosophilidaeEphydroideaMuscomorphaBrachyceraDipteraEndopterygotaNeopteraPterygotaInsectaHexapodaArthropodaMetazoaEukaryota  SSW_amide VAW_amide GAW_amide GMW_amide GGW_amide 1245
MAHNKTRRTYGFLMVLLILGSACGNLVASGSAGSPPSNEPGGGGLSEQVVLDQLSESDLYGNNKRAWQSLQSSWGKRSSSGDASDPDIYMTGHFVPLVITDGTNTIDWDTFERLASGNGQSTQQQQQQPLQQQAQSGEDFDDLAGESDVEKRAWKSMNVAWGKRRQAQGWNKFRGAWGKREPTWNNLKGMWGKRDQWQKLHGGWGKRSQLPSN
>lcl|B4KZ28_DROMO SubName: Full=GI12893; Drosophila mojavensisDrosophilaDrosophilidaeEphydroideaMuscomorphaBrachyceraDipteraEndopterygotaNeopteraPterygotaInsectaHexapodaArthropodaMetazoaEukaryota  SSW_amide VAW_amide GAW_amide GMW_amide AGW_amide 1243
MAQSGISSSCATQSFGLLLLLLFLHSSRAAAMASGQSGNNNELAATGLTDQVVEQLGDNDLYNNKRAWQSLQSSWGKRSSSDPAALEMDDSIYMTGHFVPLVITDGTNTVDWNTFERWASNNQEQQLQQQQQQQQPSNSLEDADEFNSENGMEKRAWKNMNVAWGKRRQAQGWNKFRGAWGKREPTWNNLKGMWGKRDQWQKLHAGWGKRSLNN
>lcl|B4N5C5_DROWI SubName: Full=GK20345; Drosophila willistoniSophophoraDrosophilaDrosophilidaeEphydroideaMuscomorphaBrachyceraDipteraEndopterygotaNeopteraPterygotaInsectaHexapodaArthropodaMetazoaEukaryota  SSW_amide VAW_amide GAW_amide GMW_amide GGW_amide 1241
MAWKYSGGLMVLLLCTTASSSLNLASTTTTSNEPTGLSEQVVDQLSENDLYQANKRAWQSLQSSWGKRSNAGDVVGGFGAGGDDIYMTGHFVPLVVTDGTNTIDWKTFERMANQGQQQQGDQVAEQPQSDEEPDEIGDVEAASNNLLDKRAWKNMNVAWGKRRQAQGWNKFRGAWGKREPTWNNLKGMWGKRDQWQKLHGGWGKRSPMN
>lcl|B4J241_DROGR SubName: Full=GH14915; Drosophila grimshawiHawaiian DrosophilaDrosophilaDrosophilidaeEphydroideaMuscomorphaBrachyceraDipteraEndopterygotaNeopteraPterygotaInsectaHexapodaArthropodaMetazoaEukaryota  SSW_amide VAW_amide GAW_amide GMW_amide AGW_amide 1244
MAQSLTSGGGTSSIGLVLLFLLCSTGSSQGAALTNNNNDMAATGLSDQVVEQLNDNDLFGNNNNKRAWQSLQSSWGKRSNDPAALEVDDSIYMTGHFVPLVITDGTNTIDWNTFERMASSSNLEQHQQPSQLQSQSNEDSDDNADNTLEKRAWKNMNVAWGKRRQAQGWNKFRGAWGKREPTWNNLKGMWGKRDQWQKLHAGWGKRSLAN
>lcl|XP_001655873 allatostatin, B-type, putative [Aedes aegypti].Aedes aegyptiStegomyiaAedesAediniCulicinaeCulicidaeCulicoideaNematoceraDipteraEndopterygotaNeopteraPterygotaInsectaHexapodaArthropodaMetazoaEukaryota  GGW_amide GGW_amide GSW_amide GLW_amide SSW_amide 2214
MINQHLILWTNFGKLLLLLVLCSLVSNIQTESASLEQHQMEHADESTHSHSPQKRTWKNLQGGWGKRTPTSEQPDPNADYYGYTGRNDDTADYGNAENELDKLNKYLIKGLINQRLAQLDTQYDGSDEEYPVEKRAWNKINGGWGKRVNAGPAQWNKFRGSWGKREPGWNNLKGLWGKRSEKWNKLSSSWGKRDSGNSNSY
>wireniaArgentea.3419  MolluscaNeomeniomorpha 4631
MGDKIYLRILVATVMVLHAAIADEKHTGANIQLDKANTEDVAAILDEKAREQRLDDLIRDIAHTEPESDNSDTPDKRNNLFRFGKRNTLFRFGKRDSDYTNHDDKRYGNLFRYGKRQGSLLRYGKRVPTPIFRYGKRSPTPIFRYGKRSPTPIFRYGKRSSTPFFRYGKRSSTPFFRYGKRAATPIFRYGKRASTPTFRYGRTAPIFRYGKRSSLFRYGKRDSPFDDSYATINEDNAVLGNDLGPNLDFSTPYGDKTRAIHDPMWRPGREENERVDLEGLHDQKWRIARGEGGRVNSEGLHAAYHYGRGVNGQGDLVGLHEPFHVGRDVNGQGDVVGLHDQKSRYGREDDLDDLLGKYQEQRAIHDGTLRYGRDEPLVS
>leptochitonRugatus.5495  MolluscaPolyplacophora 4127
MFIARTTLLIVIVSCFSLSLAFPPTRTKDDLNKLVTDLLLETEKNSDGEPSTAEDDIKNSSYKVDEITDHDPAMSDSAPESVVKRMRPWYRSVDFYNNLKRFGGFDSINHYSNFGKFQKRKDGDIGKDTEAVKSFLDRLKRGAFDSIHHYSDFGRFSKRSIPRFVGAASYRSELGIPSWKRRAFDSIHHYSDFGRFSRKK
>bugulaNeritina.93650  Bryozoa 413
QRYNRNMKIQLTLLTLLIASVALTYAIKCYECTDCNPVPSDDHLVECDKIHSNCFVTEVMHDDNSTTYNRGCSYSGAIWSGEKCDPEVKIPFISKRSSSLGATGGLGELGNFNLSSLGELGNFNLSSLGELGGLLSFNLNNLSVLGELGSLNLSSLDGLGEFGSFNLSDLSGLGSFNLSSLGGLVELGSFNLSDLSGLVELGNFNLSSLSGSLISKRSLNFGNFNLSSLGGLIGGLSEIGNFNLSSTDELGGLGNFNLSSLGGLGELGNFNLSSLGGIIGGLGKFGNFNLSSTGGLGGLGGLGNFNLSNLGGLGELGTFNLGSMGGILISKRDVSVGSSQKNCYCEEDGCNGNNIEE
>lcl|XP_002644761 C. briggsae CBR-FLP-7 protein [Caenorhabditis briggsae].Caenorhabditis briggsaeCaenorhabditisPeloderinaeRhabditidaeRhabditoideaRhabditidaChromadoreaNematodaMetazoaEukaryota  length_of_amidated_peptide_11 VRF_amide VRF_amide VRF_amide VRL_amide VRF_amide VRL_amide VRF_amide 2200
MLGSPRFLLLALGLLVLVLAESSVEQQVQDQTDLDKSGEQLSEEDIIEEQKRSPMERSSMVRFGRSPMERSSMVRFGKRSPMERSAMVRFGKRSPMDRSAMVRFGKRLPSDRSSMVRLGKRSPMDRSAMVRFGKRSPMDRSAMVRFGRSSIDRASMVRLGKRTPIQRSSMVRFGKRSADETENTNE
>rotariaSocialis.15788  Rotifera 99
MQTKFFIFAGLLAVLFLFHFNTVVESTSVANSDEQWNGISSEDYDFEKRLASAKFASGLGKRLSSAKFASGLGKRLSSAKFASGLGKRLASAKFASGLGK
>bugulaNeritina.53725  Bryozoa 422
MQFLKIVLVAVSLIYIASAAGFNGNGGALLGVGNLGYGNNIGGNALGNVANGLVAQVLGYGGQGFGGGNYNGLGGGNYNGFGGGNYNGLGGGNYNGFGGGNFNGLGGGNYNGLGGGNYNGLGGGNYNGFGGGNYNGFGGGSYNGLGGGSFGGNGGAGGFQAGFSGGNVHGGGSGFLKK
>lcl|BAA77254 Urechistachykinin precursor [Urechis unicinctus].Urechis unicinctusUrechisUrechidaeXenopneustaEchiuraMetazoaEukaryota  length_of_amidated_peptide_10 GAR_amide GAR_amide GAR_amide GAR_amide GAR_amide GSR_amide GAR_amide 1419
MSLALAVCVLGLIANKAESGFAVEHEMSEKVHPADASIQGLPVEEVHESFHQPANFLQIFQDYLEWLTSDETDEEFPIATNEHHLVQPDEISEQKRLRQSQFVGARGKKAAGMGFFGARGKKAAPSGFFGARGKKSFSEELDEEFDMPKKPRAAYSGFFGARGKKAPSMGFFGARGKKAPHMRFYGSRGKKAPKMGFFGARGKKDPTEQSIGVNKDFHEVQNLDVDSAVKFLHSLSQFVDQGQ
>lcl|AAX11212 preprotachykinin [Periplaneta americana].Periplaneta americanaPeriplanetaBlattinaeBlattidaeBlattoideaBlattodeaDictyopteraOrthopteroideaNeopteraPterygotaInsectaHexapodaArthropodaMetazoaEukaryota  length_of_amidated_peptide_10 GVR_amide GVR_amide GMR_amide GMR_amide GMR_amide GMR_amide GMR_amide GMR_amide GMR_amide AMR_amide GMR_amide GMR_amide GTR_amide 1432
MVLPRHRSRAGALFFITLSLIAVVLCAPEESPKRAPSGFLGVRGKKDGGFSVEDPSYNEVLDKRAPAMGFQGVRGKKDQQEPLEQDAGFDKRGPSMGFHGMRGKKDPITQQEFLQEFLDKRAPNMGFMGMRGKKDPTDFDYFDKRAPSLGFQGMRGKKDQWEEDPDMYKRAPSAGFHGMRGKKDFDDGDFMAEKRMGFMGMRGKKESDFEGDDYPEGLADDDVWGDQDEEFTGGEDVNKRAPASGFFGMRGKKVPASGFFGMRGKKGPSVGFFAMRGKKAPSAGFMGMRGKKAPGSGFMGMRGKKDSEMEGAEDLDSLLQYLGAAYQHGREKRNGERAPASKKAPSGFLGTRGKKDWPSQQVLTAI
>lcl|AAX11211 preprotachykinin [Rhyparobia maderae].Rhyparobia maderaeRhyparobiaOxyhaloinaeBlaberidaeBlaberoideaBlattodeaDictyopteraOrthopteroideaNeopteraPterygotaInsectaHexapodaArthropodaMetazoaEukaryota  length_of_amidated_peptide_10 GVR_amide GVR_amide GMR_amide GMR_amide GMR_amide GMR_amide GMR_amide GMR_amide GMR_amide AMR_amide GMR_amide GMR_amide GTR_amide 1431
MAFPCPRSRVGALILVTLSLIAVVLCAPEESPKRAPSGFLGVRGKKDNVIPEFNSDEFNEAADKRAPAMGFQGVRGKKDQDEDLGYDKRGPSMGFHGMRGKKEQQDFLRDLVDKRGPNMGFMGMRGKKDPLDFDYYEKRAPSMGFQGMRGKKDQWEEDADMYKRAPSMGFQGMRGKKDYFDDEDEYFKRMGFMGMRGKKEGDFEVDDYPEDGLWSEDGEGEEMDKRAPAAGFFGMRGKKVPASGFFGMRGKKGPSVGFFAMRGKKAPSAGFMGMRGKKAPSGFMGMRGKREDLDGEDLDSLLQYLDSAYQHGRDKRNGERAPGSKKAPSGFLGTRGKKDWPTQQGAEAGTEPDIHTSLSD
>lcl|EGI65606 Tachykinin, partial [Acromyrmex echinatior].Acromyrmex echinatiorAcromyrmexMyrmicinaeFormicidaeVespoideaAculeataApocritaHymenopteraEndopterygotaNeopteraPterygotaInsectaHexapodaArthropodaMetazoaEukaryota length_of_amidated_peptide_9 GMR_amide GMR_amide GMR_amide GMR_amide GTR_amide GMR_amide GMR_amide GMR_amide GMR_amide EMR_amide GVR_amide 1446
RMLFSSVLFLAVWTSSSFAEESSNDAASAKRAPMGFQGMRGKKDLIPTIAEHNELSKRTLVNFQDKDSSASEIEDNLLHDEFDKRAPKGFQGMRGKKDYLTPDFEDSYFLEDYNKRAPMGFQGMRGKKAILEDEYYKRAPMGFQGMRGKKSLEEMLSEIEKRAALGFYGTRGKKTYVFEYPQDYEKRLLAMDFQDMHNKIKEEWEKRAPMGFQGMRGKKALYDEIEELEKRALMGFQGMRGKKDGFENYIDYYIDDPDMDFDKRAPMSFQGMRGKKDTDKRAPMGFQGMRGKRSVGQRFDPNMNFGSLNEYQGRSNRRHILASCQVEKRSPFRYFEMRGKKNPRWELRGMFVGVRGKKWANAPYEDNSPFIRVLDNTERIGMDGDSPTTLGNRLADSQLISNIYVAVLFITSFIFHVYLMAKYACSIYQVSSNLSERRERKINFFSFHTNVQNIFFSAFYMQCIIFKNLC
>patinopectenYessoensis.PY_T05640  MolluscaBivalvia 4369
MVIMFLLLWVSVLLLNCFGSAVNHQQKAKELNEIVTRIYRDRILREFYTYKDLVKQQELECETKVNETKATCHTCISRYSDTSLQIDNVTKTPKTSDVNISTFANTFPNINGDSLSAVRGITEPTIGSEIPPSSSTKTSKNINIPLKSSSSDSLPTVSDTVIPTTSSNSIPSTTSDSLPTTSDTVIPTTSSNSIPSTTSDSLPTASDTVVPTTSSNSIPSTTSDSLPTASDIGTPTTRNDILPIITETVTLTTTDNGIPTTSKIASLTTSIHNLPTIPDIETSTTSSNSMTTISDIVNLTTSDINENTRIGNNIPTTHDIKTMPTKQGSSLRIISNTTTPADSSIKIPPKHNSTLPTTGKSTTPADSSIKIPTKHSGTLPTTGKSTTPADRSIKITTKHSGTIPITGKSTTPADSSIKIPTKHGSALPTTGKSTTPADRRIKMPTKHSGTLPAIGKSTTPADSSIKIPTKQGNITPTSSRNTLTTIRDNNMITITGNITPTLTNDNKPTISVNNRPAIGGNDIPTISGDNIPTTIGDNIPSISGNSQPTVRGDKLTITSGDNIPTISSDNIPTISRDNITVSGDNIPTVSSDRISTVSSDIITPIIGDNIPTISGDNKQTSRDDKIPTTNGGNILTTIGDNIPSSSGDSIPTTRGDTILTTIGDNILTTIGDNIPSISGDSIPTTRGDTIPTTNGENILTTIGDNKPSISGDDIPTTRGDTIPTTSGENILATIGDNIPSISGDSIPTTRGDTISTTNGENILTTIGDNKPSINGDDIPTTRGDTILTTIGDNIPSISGDNIPTTRGVNIPTTNGGNILTTIGDNKPSISGDDIPPTSRDNIPTTFGGTIQTIGGDSIPTVSGIDISTISGNGIPTISANNIPTINDTKIPPISGDNKPTGSENKIQTVSGDNIPTISGNIIPTISGNSLPTISGNIIPTISGNSLPTISGNNKHTISDNNIPTYSDNNIHTYSDNNIPTVKDIKMSKIPSNNVKTISAHNIPKMRENTLQRIINRPIMSSNNRPVHNINIILPFSRNNLSDRQTNDKNNVPISPGSRELAMSGNELAEENIVKIESSSLIKVSTVVNLIENTAKNSGLVILNTSGFNRKDINDTTQLINTVTEHTNTSGFNRKDINDTTQLINTVTEHTNTSGFNRKDINDTTQLINTVTEHTNTSGFNRKDINDTTQLINTVTEHTNTSGFNRKDINDTTQLINTVTEHTNTSGFNRKDINDTTQLINTVTEHTNTSDVNITTSEEIDQLLTEIESQSLLGTGISLTNVVQSPLTKLVGKTVPNIVSKIVPTRDVNITTSDEIDKLLTEIESQNLLGTGIALTNVVQSPLTELVGKTVPKIVSKVVPNIVSKVVPNIFSKIDSNIEPLFKETLPKVGKAIGKNVETFFSSTLPKVRVGEPLEKVVTKTLPEASKGFGKHLDTFVSKLLPDTAKLIGSNVKSFLDTKTFRLPKNVGSYLETFFTETIPKAGRSVGGHLETFITKTIPGVFGRRRRRQISQCISCDEINNMTVTERKHAVCGVDPAKQFEKMVKLGNQIFLNRKPIITEVTYNRADVTRLIRKGVVTVPSFMVTYNVGGFTKTQQINRTLDLLSSNQDIGEDLATEIWNLFFTTNMPI
>lcl|EFN74772 Orcokinin peptides [Camponotus floridanus].Camponotus floridanusCamponotusFormicinaeFormicidaeVespoideaAculeataApocritaHymenopteraEndopterygotaNeopteraPterygotaInsectaHexapodaArthropodaMetazoaEukaryota 1557
MNIRPGNFDEIDRSVFDRFPKRNIDEIDTAFDSFFKRNIDEIDRVGWNGFVKRLNNYLADRQRR
>Allatostatin B (DappuASTB) PASA_GEN_4000056 [Dappu1:305794].Daphnia pulexDaphniaDaphniidaeAnomopodaCladoceraDiplostracaBranchiopodaCrustaceaArthropodaMetazoaEukaryota scaffold_40:407698-410274; {FE274885.1}  length_of_amidated_peptide_9 GMW_amide QGW_amide GVW_amide GAW_amide GVW_amide GVW_amide GAW_amide 2824
MQFWQCPLLLMVSLIAAINTQQTPSQRLEPNQVAGLVELHQQLEQPREHQQQQQHHQQQPEQPAQADNKDYAPSPAVLLQLTPSDWKNTQDKRNNWNRMQGMWGKRSQQQSDESALSEMTPPRMVKRAWSDLSQQGWGKRSWTQLHGVWGKRRWDQLHGAWGKRTPDQLEDDSKAEQPENSQEDEDQQSSSEVEREEANDSDDTVENSKRSGWNKMQGVWGKRSSSSSKTNSGPAIEGMGNNDLLLLISGTGDQLYQQREDDQAKANVEDAGNEESVDKRGWNQLQGVWGKRALSAMAAGYKRNWNNLRGAWGKREIPAAIAKGMEWSRKRESGWNNLKGLWG
>gadilaTolmiei.103774  MolluscaScaphopoda 3794
KNMMPHRHILALILLLTSCYTEAKALHNKNHHQRMLDPVANHPFRDVKRYMLDPMDSTLIKKRYMLDPMDSTLMKKRYMLDPMDSALIRKRYILDPMDNTIMKREYANIYPEDKLFYQRKRYMLDP
>mesodasysLaticaudatus.49581  Gastrotricha 173
MRFRVLIMILFVSLVDWKTEAAPSRITRNRGRGTLNGLKHLYEHIKNMRNNEKRVADEEGDDSVAIDEDQKRFFDDVGLGNKRLNEPEFVGRRDIPLEFVRKRFNEPEFVGKRINEPDFVGKRFNQPEFVGKRFNEPEFVGKRINEPEFVGKRFNEPEFVG
>lcl|MYOM_LYMST RecName: Full=Myomodulin neuropeptides; Contains: RecName: Full=GLQMLRL-amide; Contains: RecName: Full=QIPMLRL-amide; Contains: RecName: Full=SMSMLRL-amide; Contains: RecName: Full=SLSMLRL-amide; Contains: RecName: Full=Myomodulin-A; AltName: Full=PMSMLRL-amide; Flags: Precursor.Lymnaea stagnalisLymnaeaLymnaeidaeLymnaeoideaHygrophilaPanpulmonataEuthyneuraHeterobranchiaGastropodaMolluscaMetazoaEukaryota  length_of_amidated_peptide_7 LRL_amide LRL_amide LRL_amide LRL_amide LRL_amide LRL_amide LRL_amide LRL_amide LRL_amide LRL_amide LRL_amide LRL_amide LRL_amide LRL_amide 2954
MQGAFLITFIVLTMTLVSIGNTEESGGQTSSNDKTEPAQSRTKRRSREMGRVVRGLQMLRLGKRDSVSTSEDPGDIDDILSLLQAYQEQNPEFAFNEEERELSGDELEVPEHHRFRRSTENSGVAPQEVQQSQSFKDSGEHELKLEEAEPYLYFPDGDFYYGDVDELLEGDNEDGSADKRQIPMLRLGKRSMSMLRLGKREEDDADFDEEKRSLSMLRLGKREDDNFEDSFDEENDKRSLSMLRLGKRPMSMLRLGKRPMSMLRLGKRPMSMLRLGKRPMSMLRLGKRPMSMLRLGKRPMSMLRLGKRPMSMLRLGKRPMSMLRLGKRPMSMLRLGKREDDEEKRSLAMS
>laevipilinaHyalina.51043  MolluscaMonoplacophora 4048
MPGVKELTLHLVAVCALTSSIIVLANGENTCTFDDASVEVCSACSVLPYGLSESFSECCTDVTAQMACAVCLVDEEKCINGYVQFLEQEVASPDAPEVLETEEDRKKRFGKLFIGRLPAYPRGKRNLNPFLKDYPDENTYPVDEKRYGTLSIGKRYGTLGIGKRYGTLNLGKRYGTLNIGKRYGTLNIGKRYGTLNIGKRYGTLNIGKRYGTLNIGKRYGTLNLGKRSKYDNTGIDEIDSPSKRYGTLFMAKRYGTMFMGNRRYSGK
>laevipilinaHyalina.28463  MolluscaMonoplacophora 4078
MCNWNLHLTVSVYFLLLVIVRFSQGVNDQPHEIEGADNIADKGESALKLWVPDKRVRDFLGKRNYNTQGEGLYEGDAPTKAKRLRDFLGKRSDEGIWGSPVDKRLRDFLGKRHDDXNHASVKRLRDFLGKRSGFEGEDTVQGDLPYYEHELSPSKRLRDFLGKRNGDVSPYLQKRLRDFLG
>jgi|Lotgi1|170642|fgenesh2_pg.C_sca_102000012LWamide-like Lottia gigantea Lophotrochozoa Mollusca   QAN_amide 3034
MLDLPSLRIYNHMLLLIAAVGVSISMMLIPSCTSFAALLIVLMLMGWCMGCLDCLANLRMILLFGKNVSPFLQAMHCCYGFGAFVSPMIASSFLLNRDCSPYVDGFTLEPPVESIAMGLNRTISVPPQPRKVFRYTHMSRLPYAFYILGGLQMCIAAVVLSLVVREKFGGLVSPIPDVDLGDATINEDASKSSNILSRLNCCAFGPQSVVMLALLASVSLFLYDGLQSSYANYIYTFAQESDVPIEKYEGAILDACFWNCQQKQNARNCQQKQNARNCQEKKNDRNCKQKQNASNCLQQKNARNCLRKEECQELSTKEECQELSRKEECQELSTKEEKKNARNCQLKKNARNFQQKQNAKDCQEKKNARNCQENKKRGIPGIVNKRRMPGIFNKSRMPIIVNKRRMPGIVNKRRMPGIVKKRRMPGIYNKSRMPGIVNCQEKKNDRNCQEKKNARNCQEKKNARNCQQKQNARNCQEKKKRRMPGIVNKRRMPGIFNKSRMSRIVNKRRMPGIVNKGRMPGIVNKSRMPRIVNKSRMPGIVNKSRMPGIVNRSRMSGIVNKGRMPGVVKKRRMTRIVNKSGMPGIGLFAFGRLIAIFLAAKFTAAFMLLCDIIGCAIAILITIIFRSSNIAIYLGTCLAGIFISSMSPSAMSMMEQYIDIKSSITTCLVVAACLGEALCPIIVGNMVVSLGSVSFLAFCFAMVLLSFVLYWLMFVAGKEMPKYQANGKRSFVFLRSNNGTGENTVIDPSSVKYYTRMPESDSNVELAPLPDIPKQNGHQ
>mesodasysLaticaudatus.12769  Gastrotricha 174
MLGSVLIWQAAAVVLLICGAPKAAAGGRHWLMIVPFVENSSGRSRFGPLPASDLWEEYPLLKKRSLGRHRSLIKRPLDDGDDEWYQWRWGKAGTAKRAPHDIIEHLQRITKNWDNENFLGKRVSHRRDRSIAPSSHSLSRAKKSFWDTENFIGKRKATSPRMGANWSKESFLGKRSPSWSKENYLGKRDGWSGENFLGKRAWSGENFLGKKSWSGENFLGKRNNRRNRGKLPGKQNWSKESFMGKKSSWSKENYLGRK
>PPLPamide_platynereis_dumerilli Annelida 446
MVYKTIIPLVVILLFGHIHSIPKRKTLITLNDEDLREKKAEDAAAYPPFIPPLPGKKAGAASNNELALELALIDKKGKQPSKNEIALQDLNEDEVISVGKKAQPDVKEELVDRLLEILKEDTVSGIKREEPPLPGKRETPPLPGKRETPPLPGKRETPPLPGKREEPPLPNKREEPPLPNKRETPPLPNKREEPPLPNKRDEVISVGKKVLQDDNEELVDRLLEILKEDTVSGNKREEPPLPNKRETPTLPNKRDEVISVGKKAQQDANNEQLVDRLFEILKEDNVLGEFDTPPVIPLPRNKIEAIDKEVQQDDNMELIDRLLKYLTKK
>scutopusVentrolineatus.20327  MolluscaChaetodermomorpha 4548
CWGGFLLYLAVLVTCDVSKGAQTRNLGHVLLEKGDRTLLRNIRSTGDQSALLDTNVEQHGSLQLLPAKRGFEFMGKRYVLLPSMSRFSYVLDPTLQNLKNHKRGFEFMGKRGFEFMGKRSDITHDEPIEKRELEFPDMRGVFEKRGQEFIGKRGREFTRKRGFEFMGKRSQNKGSDMQDFAGNYRELINDDKRGFEFMGKRGFEFMG
>jgi|Lotgi1|160316|fgenesh2_pg.C_sca_24000130 putative neuropeptide Lottia gigantea Lophotrochozoa Mollusca   length_of_amidated_peptide_9 INV_amide RIV_amide HIV_amide DKV_amide HIV_amide HIV_amide RIV_amide DKV_amide HIV_amide 3003
MNCAIKDTFDTSLKQTQIIPYLKRPNILVGITKHLPKNITINVGKRIGNKPVRIVGKRIGDKPIHIVGKRIAKEPVDKVGKRIADEPVHIVGKRIPKEPVHIVGKRIADKPARIVGKRIAKEPVDKVGKRIADKLVHIVGKQVPKEPVHIVGKRIAEEPAHKVGIRIAEEPVIVIRILISE
>lcl|AEE25648 YFamide neuropeptide precursor [Platynereis dumerilii].Platynereis dumeriliiPlatynereisNereididaePhyllodocidaAciculataPalpataPolychaetaAnnelidaMetazoaEukaryota length_of_amidated_peptide_3 VLF_amide FKF_amide FMF_amide FYF_amide FFL_amide VYF_amide VYF_amide VYF_amide VYF_amide VYF_amide 535
MNQVGLILTVLSLSSSLLIHATQDEALNGELQDRSSRVARSPDVDSEKRYPNTVLFGKRAPLFKFGKRRQFMFGKRQDEEDAMDEGYDTDMMAEKRYFGKMPVGSLYKGDKRYYPTDQRHVTLEDLMERENRKFYFGKRTDDAAAADIRGDRKFFLGKRDDLDEEKRKMVYFGKRMEDPEMDKRRMVYFGKREPNADMMDEEKRKMVYFGKRDPTEEKRKMVYFGKREPGQTEEEKRKMVYFGKRTDGDKSSR
>YFamide_platynereis_dumerilli Annelida 521
MNQVGLILTVLSLSSSLLIHATQDEALNGELQDRSSRVARSPDVDSEKRYPNTVLFGKRAPLFKFGKRRQFMFGKRQDEEDAMDEGYDTDMMAEKRYFGKMPVGSLYKGDKRYYPTDQRHVTLEDLMERENRKFYFGKRTDDAAAADIRGDRKFFLGKRDDLDEEKRKMVYFGKRMEDPEMDKRRMVYFGKREPNADMMDEEKRKMVYFGKRDPTEEKRKMVYFGKREPGQTEEEKRKMVYFGKRTDGDKSSR
>lcl|AEJ35091 analgesin 2 [Hyla simplex].Hyla simplexHylaHyliniHylinaeHylidaeHyloideaNeobatrachiaAnuraBatrachiaAmphibiaEuteleostomiVertebrataCraniataChordataMetazoaEukaryota  length_of_amidated_peptide_5 PFL_amide PFL_amide PFL_amide PFL_amide PFL_amide PFL_amide PFL_amide PFL_amide PFL_amide PFL_amide PFL_amide 2105
MAFLRKSLFLVLFLGLVSLSFCEEEKRVEEEEKKRDSSVEEEKRFLPFLGRREEEKRFLPFLGRRDEEKRFLPFLGRREEEKRFLPFLGRRDEEKRFLPFLGRREEEKRFLPFLGRRDEEKRFLPFLGRREEEKRFLPFLGRRDEEKRFLPFLGRREEEKRFLPFLGRRDDEKRFLPFLGRREE
>ARS01370.1 enterin 3, partial [Deroceras reticulatum] EukaryotaOpisthokontaMetazoaLophotrochozoaMolluscaGastropodaHeterobranchiaEuthyneuraPanpulmonataEupulmonataStylommatophoraSigmurethraLimacoideaAgriolimacidaeDeroceras 3362
STDGVLVDNESDELFPEIDSQEMKASDKVENYVISKELNNDSSSELIEDKSLENLDKRAPRFGHSFVGKRAPRFGHSFVGKRAPRFGHSFVGKRAPRFGHSFVGKRAPRFGHSFVGKRTEGDDENVVEERSRGFGHSFVGKRAPRFGHSFVGKRTEGDDENVVEERSPGFGHSFVGKRAPRFGHSFVKNVLKGRRL
>lcl|XP_001635046 predicted protein, partial [Nematostella vectensis].Nematostella vectensisNematostellaEdwardsiidaeActiniariaHexacoralliaAnthozoaCnidariaMetazoaEukaryota  length_of_amidated_peptide_5 SSL_amide GSL_amide SSF_amide SSL_amide SSL_amide SSL_amide GSL_amide SSF_amide SSL_amide SSL_amide SSL_amide SSL_amide SSL_amide SSL_amide SSL_amide SSL_amide SSL_amide 889
RIQSSLGKRIQGSLGKRIQSSFGKRIQSSLGKRIHSSLGKRIHSSLGKWIHSSLGKRIQGSLGKRIQSSFGKRIQSSLGKRIHSSLGKRIHSSLGKWIHSSLGKRIQSSLCKRIRSSLGKRIPSSLGKRIPSSLGKRIPSSLGKRIPSSLGKRIPSSLGKRIPSSLG
>Crassostrea gigas CU990208 Mollusca Bivalvia Mollusca Bivalvia 3251
MRVPVFLYSFVVFLGVCCVDEVISTDKDIESSSQEIDHQRDFATLNKRRYGDDDFQKRLRYFIGKRSDTGDKEKRIRYLLGKRFAFDGNVNKRLRYFLGKRDFSDTKKRTRYFIEKRSDELGSHDLEQNMRHILEKQESDKVNPGLEKRMRYFLGKRMRYFLGKRANSATSNSDSHNESSKRTRYFLGKRAGTRYFLGKRFRYFLG
>lingulaAnatina.g13688.t1  Brachiopoda 284
MALVKGWTLLSLLAVMANCTALRKKDTDSGLKAIGKDVTDEGIREPVEYGIFVKTPATDDTDGIASWLLTYDPVVIVDVAKDGMDEDVDGDLNVDSEDVDDRNASEKRRFKGGVRAYMLNMFRPGSSIRNNPAFLGKRDWNQHETGSSQISVDEGTRRPRFFKKRGSRMQAYLANLMRSQTAGKHNPAFLGKRQVEVPGIQTIVPQDIALQKPRFIGKRDVQDYVQSFFRSKPSTRQKPGFIGKRAVKSRSKRDLKSYVSELFRAKQGNRQKPRFIGKRDVRSYLQNMFRSYSNAKNKPRFIGKKSGDMSAFLHNMFRSQSSDRNKPSFLGKRDELTTTAAGDDMALSTSDKRSNQNKPRFLGKRNS
>ARS01369.1 enterin 2, partial [Deroceras reticulatum] EukaryotaOpisthokontaMetazoaLophotrochozoaMolluscaGastropodaHeterobranchiaEuthyneuraPanpulmonataEupulmonataStylommatophoraSigmurethraLimacoideaAgriolimacidaeDeroceras 3361
FGHSFVGKRAPRFGHSFVGKRTEGDDENVVEERSRGFGHSFVGKRAPRFGHSFVGKRAPRFGHSFVGKRTEGDDQNVVEERSRGFGHSFVGKRAPRFGHSFVGKRAPRFGHSFVGKRAPRFGHSFVGKRAPRFGHSFVGKRDDIDTFSDENSLEDTIDSVEIADLVNLMQNDGNNLSLDGERARILNSIEKTKF
>siphonariaPectinata.35651  MolluscaGastropoda 4563
MALKLSSSCCVLFCLLASQCFVQGDTGTSAQSQNDRVFRLRPLQRRVSPKFSHNFVGKRPEGSNLLALDPINEDFWEADIESFAPRFGEKEKRAESDDLFSGLPENPLFLDRFEERAGPEFHNFVGKRDFNERAEPGYFHSFVGKRFDSGEDAGFDSDDNDDIYLAQRASPRYSHSVLGKRLYSKYDEKLFGRTVPLRLFTRAGPSYSHSFVGKRSLNNLDEGSDLDVDNIESVDDYPLEYRLKRSTHKIMKRSLDQINPFLSDLANEDSIDLDQQADPLAISLDITDKRAPGYSHAFVGKRAPAYSHSFVGKRAPGYSHSFVGKRAPGYSHSFVGKRAXGYSHSFVGKRAPGILIVCWEEKTPGYYS
>C._gigas EKC39623.1 Mollusca Bivalvia 3260
MKLTFGTILTLLWAFSSIKAKPAEEQTKAAGKADDRVKRSPFVPKFIGKRDDENDDALLSLEAAIRDELLSQEPFDIYPSDADDAFEREARMNRQLFVGKRDSNPLGKRTAPILGFKRFSPREELKRSTILVPEDISEFDMNKRGNLPMFVGKRRAPFFVGKRRMHLVVGRGGNMNNPKLVGKRGTPLFVGRRRADTDDKPIYYSYIALRR
>P._fucata.pfu_aug1.0_10475.1_31931.t1  Mollusca Bivalvia Mollusca Bivalvia 3259
DIDPALDEFEGSEGEIYKRSHKPIYVGKKSYDEPKDDVSNIDGAYASDLDTLDNDLRYLIQHSDAFQRDTRYKPRIVGRSDENPMDGEWMEKRRSPLFVGKRRAPIFVGKRRMHLIVGRGLDRAPKFVGRRRSPLFVGRRSNGRNYRDPVFSYVVMRRSVSSSGNAAPFSQASSAQSLLLALDDQSLADKSRQGRYIHPTAQAQGHVAQFALPQHKRFVSPTFIGKRTDEPNNLDSYDPDNSGFDIDHQPMVVHKRFEVPMFIGKRYSDTIENRENWNAEHSGAINWACSKYEDFIVRVKRLASKLLVQGYLAQRLKSSMRKFFGRYGDIIKAYQISLSRMVSDILNFD
>Pfucata pfu_aug1.0_10475.1_31931.t1 PXP partial length Mollusca Bivalvia Mollusca Bivalvia 3328
DIDPALDEFEGSEGEIYKRSHKPIYVGKKSYDEPKDDVSNIDGAYASDLDTLDNDLRYLIQHSDAFQRDTRYKPRIVGRSDENPMDGEWMEKRRSPLFVGKRRAPIFVGKRRMHLIVGRGLDRAPKFVGRRRSPLFVGRRSNGRNYRDPVFSYVVMRRSVSSSGNAAPFSQASSAQSLLLALDDQSLADKSRQGRYIHPTAQAQGHVAQFALPQHKRFVSPTFIGKRTDEPNNLDSYDPDNSGFDIDHQPMVVHKRFEVPMFIGKRYSDTIENRENWNAEHSGAINWACSKYEDFIVRVKRLASKLLVQGYLAQRLKSSMRKFFGRYGDIIKAYQISLSRMVSDILNFD
>crassostreaGigas.CGI_10007081  MolluscaBivalvia 3602
MKLTFGTILTLLWAFSSIKAKPAEEQTKAAGKADDRVKRSPFVPKFIGKRDDENDDALLSLEAAIRDELLSQEPFDIYPSDADDAFEREARMNRQLFVGKRDSNPLGKRTAPILGFKRFSPREELKRSTILVPEDISEFDMNKRGNLPMFVGKRRAPFFVGKRRMHLVVGRGGNMNNPKLVGKRGTPLFVGRRRADTDDKPIYYSYIALRRSVPDELRMRDSIADSLLNGDNFYSAADTGSGVLDIPDDEDSLSNSSSQKFKRFETPVFIGKRNSLIADLASAKQAHSQLLQKRFEPPMYVGRRSEQPTQAHRAQVQYQQGSIS
>Crassostrea gigas2 EST CU988206.1 Mollusca Bivalvia Mollusca Bivalvia 3252
MKLTFGTILTLLWAFSSIKAKPAEEQTKAAGKADDRVKRSPFVPKFIGKRDDENDDALLSLEAAIRDELLSQEPFDIYPSDADDAFEREARMNRQLFVGKRDSNPLGKRTAPILGFKRFSPREELKRSTILVPEDISEFDMNKRGNLPMFVGKRRAPFFVGKRRMHLVVGRGGNMNNPKLVGKRGTPLFVGRRRADTDDKPIYYSYIALRRSVPDELRMRDSIADSLLNGDNFYSAADTGSGVLDIPDDEDSLSNSSSQKFKRFETPVFIGKRNSLIADLASAKQAHSQLLQKRFEPPMYVGRRSEQPTQAHRAQVQYQQGSIS
>gi|405975026|gb|EKC39623.1| hypothetical protein CGI_10007081 PXP [Crassostrea gigas] Mollusca Bivalvia Mollusca Bivalvia 3332
MKLTFGTILTLLWAFSSIKAKPAEEQTKAAGKADDRVKRSPFVPKFIGKRDDENDDALLSLEAAIRDELLSQEPFDIYPSDADDAFEREARMNRQLFVGKRDSNPLGKRTAPILGFKRFSPREELKRSTILVPEDISEFDMNKRGNLPMFVGKRRAPFFVGKRRMHLVVGRGGNMNNPKLVGKRGTPLFVGRRRADTDDKPIYYSYIALRRSVPDELRMRDSIADSLLNGDNFYSAADTGSGVLDIPDDEDSLSNSSSQKFKRFETPVFIGKRNSLIADLASAKQAHSQLLQKRFEPPMYVGRRSEQPTQAHRAQVQYQQGSIS
>ARS01372.1 mytilus inhibitory peptide 1 [Deroceras reticulatum] EukaryotaOpisthokontaMetazoaLophotrochozoaMolluscaGastropodaHeterobranchiaEuthyneuraPanpulmonataEupulmonataStylommatophoraSigmurethraLimacoideaAgriolimacidaeDeroceras 3364
MLEGLNYCAALVVAACLTLAVTGDMQNAGAASDRAEPQNNLWDTPQQHQLEPLQYKLGSHYLHLAAGLHALLADKIRTPVFPVGRSHQDNSLGFSAGDNRLPGDDHFRSKKGEAIDEQPEADFMMDVYPPLDGDALVPGLSPYLSAREFKETFRRANPYFLGKRARYVLPDEAMLSEDKRRAPIFVGRRSSSDAEDSFINPANYLTDFSPESSDEARFDDRTGKPTAGDRNNVNGSVMHPDSESPHKSFGLIVKAMESQNVMGLTVQQKRRAPKFVGRRRAPSFVGKRRAPKFIGKRVRGVDYPDEDLMSSEEKRRSPKFVGKRGFSYFLDKRGAPRFIGKRVKEWNEDSLTEDKRRAPKFVGRRAAPYFVGKRGEPNDAGSNEVSDGTFFRDTERRHH
>solemyaVelum.25642  MolluscaBivalvia 4589
SGMVLKFFPGLFILFILESVVYCEESSVNSEIAVAQERTDSNSLYRNRRDVDFDSSQDDEGVQKRLREFVGKRNSLGYDKRLREFIGKRDFAFENPEAPDVIQKRLREFVGKRFDQPFNKRLREFIGKRNDAYGYSSVSEDMSPMNKRLREFIGKRIREFVGKRGSWNEIPYFSAEKRLREFIGKRIREFVGKRDLPSEVDYY
>ARS01375.1 prqfvamide 2, partial [Deroceras reticulatum] EukaryotaOpisthokontaMetazoaLophotrochozoaMolluscaGastropodaHeterobranchiaEuthyneuraPanpulmonataEupulmonataStylommatophoraSigmurethraLimacoideaAgriolimacidaeDeroceras 3367
RPRQFVGKRLGDFVEKPDSINYFDAIKDEKRLRDFVGKRDEVNDNDIFTEEKRLRDFVGKRSSSYDEEIFEDEERPRDFVGENTAEFLGKTAENQLTISKRMRDFVGKRDEDSNILSKRPRQFVGKRERTEENDVEKRLRDFVGKRTPAFGLFSPTADKRLRDFVGKRDESVVFSEDKRLRDFVGKRDAQAGNELEDMVLQLEASRDGDTLETAKRLRDFVGKRNSVIESGTSEVDKRLRDFVGRR
>jgi|Lotgi1|153172|fgenesh2_pg.C_sca_3000075 Lottia gigantea Lophotrochozoa Mollusca FVamide Protostome  length_of_amidated_peptide_10 RFV_amide RFV_amide RFV_amide RFV_amide RFV_amide RFV_amide RFV_amide RFV_amide 3011
MEFLKAEDSQQAAADKNDILDRETRLNPKFSHRFVGKRFSSDDDIELARRLSAKFQHRFVGKRLADEDSEELVDPEDKRAPSFTHRFVGKRYNPKFQHRFVGKRLADDASDLLESLEQLEDGDDVDKRANPRFSHRFVGKRLSNYISRRYSPRFTHRFVGKRLSEALQLRLSPRFGYRFVGKRYNPKFNHRFVGKRSEMNDNMADESGSDPELYSIQGLDNQV
>jgi|Helro1|175538 PRQFV-amide-like Helobdella robusta Lophotrochozoa Annelida  length_of_amidated_peptide_5 LFV_amide LFV_amide LFV_amide LFV_amide LFV_amide SFV_amide LFV_amide ILP_amide 674
MTHMKTIKCLVAAAVAISAFLICRTDCSLMNQNHHSLKQQQEAINYFIDADDDDNKEDEDGSPYLDVSEKLINLALSSQEPHRAGQFKVDKKRRHLFVGKRASLKNDVTYDRNKEPVKRTHLFVGKRPLLKDDVTYDDTKELEKRTHLFVGKRPFLKDDVTDDENQELEKKAHLFVGKRPFLKDDDNQELEKKAHLFVGKRPLLKGDVTDDDNQELEKRAHSFVGKRPFLKDDVTYDDSKELEKRTHLFVGKREEDDSNSDYLSVKDFLSSDRQDKNDDVVMSTNFRNILPGKRHHMFVGK
>patinopectenYessoensis.PY_T11246  MolluscaBivalvia 4394
MYRVSQSACLLLYLAQLVILAQCIDLSGEFSSHTSSSNRGKRETDDDFEDDVAKRSRELVGKRSDGEGLTGKSTLDKRLMPYDELEKRLRHFIGKRTDDEQPFEKKSRSRGRYFVGKREDDDEDEEKRARYFLGKRDADEINEEKRYRYFLGKRDDLMKRRYYFLGKRPAMLDDDFEKRRRFFLGKRRRFFLGKRDSTYNNNDLGPQLGGFGESNNLEDTSQNGLRDFIQKRMRYFLGKRSDELDGQNLETDKRFARHFLGR
>bathymodiolusPlatifrons.55453-2.5  MolluscaBivalvia 3548
MNLPTRLLTITYLIVRTFASGTGDAALRGFEQSESDDAELAHSMQVHAHMPQFVDKRTLDDEVVENILLKQQEENNDQENLEKVLMYLLNSYDNSAESQKEDFSTQSDEDSNSDLTTFERDAKWAPRFVGKRRSPMFVGRRRAPLFVGKRYAPRFVGKRYAPRFVGKRYAPRFVGKRGAPMFVGKRGSPMFIGRRDSPLFIGRRENALPADTSFFVGGKR
>jgi|Capca1|223016|estExt_fgenesh1_pg.C_330004 PRQFV-amide-like Capitella capitata Annelida Lophotrochozoa   length_of_amidated_peptide_5 QFV_amide NFI_amide MYI_amide MFV_amide MFV_amide LFV_amide AFV_amide TFV_amide SFI_amide GFI_amide GFV_amide FLG_amide FLG_amide EFL_amide FLG_amide FLG_amide FLG_amide FLG_amide FLG_amide FLG_amide 683
MRQRRPQFVGKRALDSFTDSLALMSASEFSQPQSNNILHTGVKRAAPNFIGKRDGLEKRAHMYIGRRSPMSDLTLDDFLDDTYSEDQSKRAPMFVGKRNRMFVGKRFDDEDDFLSSEEKRAHLFVGKREREDMELQELAKLLEMESSKRAPAFVGKRDSYENEEDKRAHTFVGKKMAPSFIGKRRAPGFIGRRQAPGFVGKRNSFNIVKRDALLRPLSRSPDLVPSDLPYLDDVPSKRFNEFLGGKRKRFSEFLGGKRKRSADNRSGEFLGRKRSAEKRFGEFLGGKRSAEKRQGEFLGGKRNAEKRFGEFLGGKRSTEKRFGEFLGGKRSAEKRFGEFLGGKRSAEKRFSEFLGGKKRFSEFLGGK
>jgi|Capca1|221538|estExt_fgenesh1_pg.C_820038 FLamide precursor-like Capitella capitata Annelida Lophotrochozoa  length_of_amidated_peptide_5 YFL_amide FFL_amide YFL_amide YFL_amide YFL_amide YFL_amide YFL_amide YFL_amide YFL_amide YFL_amide 684
MSEPSSLLKTMDRSEVSAMRHLLVFCVIAALGHLTAASAQSEVERTRLKRDAGDDDSNTALWEDGTQLDLPLDEKRAKYFLGKRPSKFFLGKRQDDVDDEKRAKYFLGKRDDDEETKRAKYFLGKREPDLMEVMDDEKRAKYFLGKRSQDELFDEDKKRDKYFLGKRDRYFLGKRDDSDLVDEDAASLLKRAKYFLGKRGKYFLGKRSDVMAEDIKRGKYFLGKREESAKRQKYFLG
>ennuculaTenuis.31264  MolluscaBivalvia 3748
MAFKYVVVTVFLILLELVSVLCTNSVQTDADSLAKLDSLNRLRRDVSISHVESLPSEAEGPLFEKRLREFVGKRDMENDFMEEKRLREFVGKRAGELDKRWRDMIGKREIDDDLLEEKRLREFVGKRMREFVGKRDDGYSKRRQRLMVGKRDMYDDEMLEDKRMREFVGKRMREFVGKRAEGETDKRLREFVGKRMREFVGKRSDYEDDYMWAPEKRMRELVGKRIRQFVG
>Pomatoceros lamarckii ADB11404 FV-amide precursor protein Annelida 438
MTSQRFLFVLLYIAPLSFCEVMYPDLDPEEEAERNRVENLIEQYAMNELIADQLSAGLSASNDANEFQTADEHTNFQSLSKRPRFVGKRDQDEELDIGEFSKRRMFVGKRPMYVGKRNYFGDSVSSKRRMFVGKRDSMDSIDKRPRFVGKRFYMDDSDSLSNEVAKRPRFVGKRSYENDLLDFDKRRMFVGKKAILGQQYDKRPKFVGKRFMLYEDDLDKRSRNIFAKDFDKRPKFVGKRFEPSSDDDFNDLSFLYGEVEKRPRFVGKRRMFVGKRSEEDTSSFDKRRMFVGKRSAFDSTMTDDMPVEVNKNMFSDQSNEKRRMFVGKRDNEIADMDLFKNGGDLDSLVLNSNDKRSIDSPRDRLYTDDNLTTGLDKKAANRFVGKRSVNLKTAVEHARNKEGFLTAGRV
>lcl|ADB11404 FV-amide precursor protein [Pomatoceros lamarckii].Pomatoceros lamarckiiPomatocerosSerpulidaeSabellidaCanalipalpataPolychaetaAnnelidaMetazoaEukaryota length_of_amidated_peptide_3 RFV_amide MFV_amide MYV_amide MFV_amide RFV_amide RFV_amide MFV_amide KFV_amide KFV_amide RFV_amide MFV_amide MFV_amide MFV_amide RFV_amide 2204
MTSQRFLFVLLYIAPLSFCEVMYPDLDPEEEAERNRVENLIEQYAMNELIADQLSAGLSASNDANEFQTADEHTNFQSLSKRPRFVGKRDQDEELDIGEFSKRRMFVGKRPMYVGKRNYFGDSVSSKRRMFVGKRDSMDSIDKRPRFVGKRFYMDDSDSLSNEVAKRPRFVGKRSYENDLLDFDKRRMFVGKKAILGQQYDKRPKFVGKRFMLYEDDLDKRSRNIFAKDFDKRPKFVGKRFEPSSDDDFNDLSFLYGEVEKRPRFVGKRRMFVGKRSEEDTSSFDKRRMFVGKRSAFDSTMTDDMPVEVNKNMFSDQSNEKRRMFVGKRDNEIADMDLFKNGGDLDSLVLNSNDKRSIDSPRDRLYTDDNLTTGLDKKAANRFVGKRSVNLKTAVEHARNKEGFLTAGRV
>solemyaVelum.26200  MolluscaBivalvia 4582
IMRPLCLIALVALWIACTVPVKSSGTAIQAAISSQSRAGSDASVIEASDAHSQQLVKRSLIPRFVGKRTAQEEESEFENSDLVKTDGAIRNAEVDKRGPLLYLLRSLKHEPLELLRDALDDAGSDSSQAHSVSSRESSGGPKSIKIQHLGPRNSAVPLFLGRRRAPFFVGKRAARPYFVGKRRAPYFVGKKDVSPFFVGKKGQPYFVGKRDINGGNNIALDGENAARQKREAYFGDVGEEKRAWNSYIPWPEIRGVYHINYRSSPYQVKRFIIPKFIGKRNNPQSISAILKALKALEYARQRRRSLQKKPYYAPLFVGRRNAPSDVQFRLQDNY
>modiolusPhilippinarum.483-0.20  MolluscaBivalvia 4222
MNLLTTLLTFIYLIVRTFANGTGEAALRGFEQSDSDDAELAHSIQVRGAHIPRFVGKRTLDDEVRNLVEKQEAENIDEESLENILKYLLKNYYSEDFSSQAEEDSNPDLTTFERDAKWAPRFVGKRRTPMFVGRRRAPLFVGKRYKPRFVGKRGAPMFIGRRGSPMFVGRRDSPLFIGRRQNALPADTSYLIGGKRSVIAASVAKYPQNSAKFHLTENDLKSKRDGERLILIQKKMLLNDQPVFSHSSKRFVVPEFVGKRTGSGSNVQEFIVPEFIGKRNSMTNTMPDFLVPEFIGKREGLGSNMHYSLVEKRFDTPFFVGRRGADFSLESFEDSNPGLSYAAQEPVRHSDNDRRIVNSATDRTVYYSLLFPHRYYLFYFVDELGESDAVQRALRISADLLTTPDNDSPIDISYLPAVSYLSRAKSPNFKSLQISDSELDENFPTDVNKRYYEFLGKRDKKYAEFLGKRMPQDASPKRTFEFLGKRNMEFLGKRNSDSSDKRTMEFLGKRAMEFLGKRTLEFLGKRNSPYRRRGGDWIG
>A._kurodai BAC41320.1 Mollusca Gastropoda 3262
MCSRPGLAALLVLVMACASSLSRADTQSAGVAALSPASADARAAPQQQEQHLVTQQQQQLQQQQHSNNNEPQQRTPSLDPYYRSLLDGSQGSQLFAPAQPVSQPDLSPDFSKPGGSSLSQSGTPADSDISVDTRGGAPKFFGKKRGQAPRFLGKKRGMAPKFFGKKSSEFPESNADDLVLDTRGSPRFFGKKSLTESDREQRGSPRFFGKKSSDEGGRSFENVNLAERAAPRFFGKKASGDDDYISLASRGSPRFFGKKRDEGIFPDDIMLATRGSPRFFGKKRSDDNVDSISFDLRGSPRFFGKRQPGGLDDDIAVALRGSPRFFGKKRSDDEDILLGVRGSPRFFGKKRSETENISLSLRGSPRFFGKKRSEESDDDNIRLVARGSPRFFGKKRSDGLEDNGNSIDVMTRGSPRFFGKKRSDSDISEESSDSAVSLSSSESGKQTRQAPKFFGKRYSDEHHVSKRAAATAFPYIIEARQAPRFVGKREYRYPPRGSPLFIGKRFGLYRSPGKYSLSSPYMSAKEFKETFRRSDPFFMGKRTAELNEVRSDDFADDDADDEDEYDETVLFKRGAPRFVGKRGAPRFLGRRGAPRFIGRRGAPRFVGKRGPPRFIGKRDLDWYQKAMCEEADILGLDDCEDFVENDDVKRQAPKFIGKKRSDDISDRDYAQLLEALSRLQAIKQIKARIQNDKRLWVPGMVGRRSEYNMEPFDEYVDESMER
>Aplysia kurodai BAC41320 MIP-related peptide precursor Mollusca Gastropoda Mollusca Gastropoda 3330
MCSRPGLAALLVLVMACASSLSRADTQSAGVAALSPASADARAAPQQQEQHLVTQQQQQLQQQQHSNNNEPQQRTPSLDPYYRSLLDGSQGSQLFAPAQPVSQPDLSPDFSKPGGSSLSQSGTPADSDISVDTRGGAPKFFGKKRGQAPRFLGKKRGMAPKFFGKKSSEFPESNADDLVLDTRGSPRFFGKKSLTESDREQRGSPRFFGKKSSDEGGRSFENVNLAERAAPRFFGKKASGDDDYISLASRGSPRFFGKKRDEGIFPDDIMLATRGSPRFFGKKRSDDNVDSISFDLRGSPRFFGKRQPGGLDDDIAVALRGSPRFFGKKRSDDEDILLGVRGSPRFFGKKRSETENISLSLRGSPRFFGKKRSEESDDDNIRLVARGSPRFFGKKRSDGLEDNGNSIDVMTRGSPRFFGKKRSDSDISEESSDSAVSLSSSESGKQTRQAPKFFGKRYSDEHHVSKRAAATAFPYIIEARQAPRFVGKREYRYPPRGSPLFIGKRFGLYRSPGKYSLSSPYMSAKEFKETFRRSDPFFMGKRTAELNEVRSDDFADDDADDEDEYDETVLFKRGAPRFVGKRGAPRFLGRRGAPRFIGRRGAPRFVGKRGPPRFIGKRDLDWYQKAMCEEADILGLDDCEDFVENDDVKRQAPKFIGKKRSDDISDRDYAQLLEALSRLQAIKQIKARIQNDKRLWVPGMVGRRSEYNMEPFDEYVDESMER
>lcl|BAC41320MIP-related peptide precursor [Aplysia kurodai].Aplysia kurodaiAplysiaAplysiidaeAplysioideaAplysiomorphaEuopisthobranchiaEuthyneuraHeterobranchiaGastropodaMolluscaMetazoaEukaryota  length_of_amidated_peptide_6 KFF_amide RFL_amide KFF_amide RFF_amide RFF_amide RFF_amide RFF_amide RFF_amide RFF_amide RFF_amide RFF_amide RFF_amide RFF_amide RFF_amide KFF_amide RFV_amide LFI_amide FFM_amide RFV_amide RFL_amide RFI_amide RFV_amide RFI_amide KFI_amide GMV_amide 3026
MCSRPGLAALLVLVMACASSLSRADTQSAGVAALSPASADARAAPQQQEQHLVTQQQQQLQQQQHSNNNEPQQRTPSLDPYYRSLLDGSQGSQLFAPAQPVSQPDLSPDFSKPGGSSLSQSGTPADSDISVDTRGGAPKFFGKKRGQAPRFLGKKRGMAPKFFGKKSSEFPESNADDLVLDTRGSPRFFGKKSLTESDREQRGSPRFFGKKSSDEGGRSFENVNLAERAAPRFFGKKASGDDDYISLASRGSPRFFGKKRDEGIFPDDIMLATRGSPRFFGKKRSDDNVDSISFDLRGSPRFFGKRQPGGLDDDIAVALRGSPRFFGKKRSDDEDILLGVRGSPRFFGKKRSETENISLSLRGSPRFFGKKRSEESDDDNIRLVARGSPRFFGKKRSDGLEDNGNSIDVMTRGSPRFFGKKRSDSDISEESSDSAVSLSSSESGKQTRQAPKFFGKRYSDEHHVSKRAAATAFPYIIEARQAPRFVGKREYRYPPRGSPLFIGKRFGLYRSPGKYSLSSPYMSAKEFKETFRRSDPFFMGKRTAELNEVRSDDFADDDADDEDEYDETVLFKRGAPRFVGKRGAPRFLGRRGAPRFIGRRGAPRFVGKRGPPRFIGKRDLDWYQKAMCEEADILGLDDCEDFVENDDVKRQAPKFIGKKRSDDISDRDYAQLLEALSRLQAIKQIKARIQNDKRLWVPGMVGRRSEYNMEPFDEYVDESMER
>A._californica NP_001191614 Mollusca Gastropoda 3261
MCTRPGLAALLVLMTSCASSFSRADTQSASAAALSAASADAQAARQQQEQHLVAQQQQQQQQQQQHSNNNEPQQRAPSLDPYYRSLLDGSQGGQLFAPAQPVSQPDLSPDFSNPMGSSLSQSGTPEDSDTKVDTRGAAPKFFGKKRGQAPRFFGKKRAMAPKFFGKKSSEFPTSNSEQLALDTRGSPRFFGKKSFPESNREQRGSPRFFGKKRFDENVDIDERAAPRFFGKKSSGESAGDSGYISVASRGSPRFFGKKQDDDIMIAARGSPRFFGKKRSDDNVALDLRGSPRFFGKRQSSDLDDEISVALRGSPRFFGKKRADDEDILLGERGSPRFFGKKRANDENISFSLRGSPRFFGKKRSDESDDDNIGLVARGSPRFFGKKRSDETDDENIGLMARGSPRFFGRKRSDGLDDGGNIIDVATRGSPRFFGKKRSNSDSSDKSSDSALSSSESGRQTRQAPRFFGKRYVDEHHVSKRAAATAFPLIIEARQAPRFFGKREYRYPPRGSPHFIGKRFSLYRSPGKYSLSSPYMSAKEFKETFRRSDPFFMGKRTAELNEEGSDDFTNDDTDDENEYDETVLFKRGAPRFVGKRGAPRFLGRRGAPRFIGRRGAPRFVGKRGPPRFIGKRDLDWYQKALCAEADILELDDCADFLGNDDVKRQAPRFIGRKRGEDVSERDYAQLLEALSRLQAIKQIKARIQNEKRLWVPGMVGRRSEYNLGPFDEFVDESMER
>Aplysia californica NP_001191614.1| MIP-related peptides precursor Mollusca Gastropoda Mollusca Gastropoda 3329
MCTRPGLAALLVLMTSCASSFSRADTQSASAAALSAASADAQAARQQQEQHLVAQQQQQQQQQQQHSNNNEPQQRAPSLDPYYRSLLDGSQGGQLFAPAQPVSQPDLSPDFSNPMGSSLSQSGTPEDSDTKVDTRGAAPKFFGKKRGQAPRFFGKKRAMAPKFFGKKSSEFPTSNSEQLALDTRGSPRFFGKKSFPESNREQRGSPRFFGKKRFDENVDIDERAAPRFFGKKSSGESAGDSGYISVASRGSPRFFGKKQDDDIMIAARGSPRFFGKKRSDDNVALDLRGSPRFFGKRQSSDLDDEISVALRGSPRFFGKKRADDEDILLGERGSPRFFGKKRANDENISFSLRGSPRFFGKKRSDESDDDNIGLVARGSPRFFGKKRSDETDDENIGLMARGSPRFFGRKRSDGLDDGGNIIDVATRGSPRFFGKKRSNSDSSDKSSDSALSSSESGRQTRQAPRFFGKRYVDEHHVSKRAAATAFPLIIEARQAPRFFGKREYRYPPRGSPHFIGKRFSLYRSPGKYSLSSPYMSAKEFKETFRRSDPFFMGKRTAELNEEGSDDFTNDDTDDENEYDETVLFKRGAPRFVGKRGAPRFLGRRGAPRFIGRRGAPRFVGKRGPPRFIGKRDLDWYQKALCAEADILELDDCADFLGNDDVKRQAPRFIGRKRGEDVSERDYAQLLEALSRLQAIKQIKARIQNEKRLWVPGMVGRRSEYNLGPFDEFVDESMER
>lcl|NP_001191614MIP-related peptides precursor [Aplysia californica].Aplysia californicaAplysiaAplysiidaeAplysioideaAplysiomorphaEuopisthobranchiaEuthyneuraHeterobranchiaGastropodaMolluscaMetazoaEukaryota  length_of_amidated_peptide_6 KFF_amide RFF_amide KFF_amide RFF_amide RFF_amide RFF_amide RFF_amide RFF_amide RFF_amide RFF_amide RFF_amide RFF_amide RFF_amide RFF_amide RFF_amide RFF_amide RFF_amide HFI_amide FFM_amide RFV_amide RFL_amide RFI_amide RFV_amide RFI_amide RFI_amide GMV_amide 3025
MCTRPGLAALLVLMTSCASSFSRADTQSASAAALSAASADAQAARQQQEQHLVAQQQQQQQQQQQHSNNNEPQQRAPSLDPYYRSLLDGSQGGQLFAPAQPVSQPDLSPDFSNPMGSSLSQSGTPEDSDTKVDTRGAAPKFFGKKRGQAPRFFGKKRAMAPKFFGKKSSEFPTSNSEQLALDTRGSPRFFGKKSFPESNREQRGSPRFFGKKRFDENVDIDERAAPRFFGKKSSGESAGDSGYISVASRGSPRFFGKKQDDDIMIAARGSPRFFGKKRSDDNVALDLRGSPRFFGKRQSSDLDDEISVALRGSPRFFGKKRADDEDILLGERGSPRFFGKKRANDENISFSLRGSPRFFGKKRSDESDDDNIGLVARGSPRFFGKKRSDETDDENIGLMARGSPRFFGRKRSDGLDDGGNIIDVATRGSPRFFGKKRSNSDSSDKSSDSALSSSESGRQTRQAPRFFGKRYVDEHHVSKRAAATAFPLIIEARQAPRFFGKREYRYPPRGSPHFIGKRFSLYRSPGKYSLSSPYMSAKEFKETFRRSDPFFMGKRTAELNEEGSDDFTNDDTDDENEYDETVLFKRGAPRFVGKRGAPRFLGRRGAPRFIGRRGAPRFVGKRGPPRFIGKRDLDWYQKALCAEADILELDDCADFLGNDDVKRQAPRFIGRKRGEDVSERDYAQLLEALSRLQAIKQIKARIQNEKRLWVPGMVGRRSEYNLGPFDEFVDESMER
>ennuculaTenuis.36910  MolluscaBivalvia 3756
VAAIMTALCWAHALMAEPTSAGADESLDEASGPLVAVAASLHGGANPAQNLHRRAVVPQFVGKRAMQQDIDFDSSYIDNGNLLEYDEPVKRSPIESLLRHYQGYPIQLLQEALREAQSIHRVSSREFNGPKSKTVDDYLDEIDYPVEPDIRRTSPMFVGKRRVPMFVGRRRAPMFVGRRRAPMFIGKRDEEEEIQFPVDLRKAPMFIGRRRAPMFIGKRPNPMFVGKRDTSLIKQMEGTGPKSSHERQKRSVLQPPMFAEDKRAWGRYVPWKEIQSLIEMPAETGSDVPSKRFIVPEFVGKRYSHQLSSIENALNVLEKAHLEAPGLLAAATKRFQAPLFVGKRSENVIEHDDYYGYPELDMLLNRKRRNSDQDAKHHNTQDAQTEM
>nuculaTumidula.22054  MolluscaBivalvia 4290
MKNLVPAIMTVMCWACAVMAEPTGDADGGSLLESPDEAVAASLHGRNDAKSAQGLYRRAVTPQFVGKRAMQDLETDNRYIDNGNILDTFDLVKRSPILAMLSHYQGDPIQLLQEALREAESVHRVSSREFNGPKSKTVDDFLDDESNYPVEQESRRTSPMFVGRRKVPMFIGRRRAPMFIGRRRAPMFIGKRDDEAEDYSFPVDLRKAPMFVGRRNGPMFLGKRRAPMFIGKRHRPIFVGKRDTTHVQELKANEDNKELRRHKRSALPPQAYAQDKRAWGRYVPWEDIQSLVNAPANAGFDVPDKRFIVPEFVGKRFSTIQNALKVLEKAQLETPELLASATKRFQAPLFVGKRSEQLVNPSYARPEDYYGYPELDMLLNRKRRNSEQDAKLHNLQAAQTEM
>dreissenarostriformis.78144  MolluscaBivalvia 3698
PKPTVILLATFLASLAIQLSHQSGSEDSNAQAAAAAAGVGPHGASKADSENNDTDFKRLVRRYVPRFVGKRTIDSIDSDERDIKLNEEELKELETAVQSYLEDSGMDDNNEVEYELGDNDELFTEESEVNTHEKGVENDVISTDEVNDGSYSSDLPQVEKRYIPQFVGKRSRSGRQYNPMFVGKRYRPMFVGKRYRPMFVGKRYRPMFVGKRYRPMFVGKRYKPMFVGKRYRPMFVGKRYQPKFIGKRYQPKFIGKRDVHAEQNQNQDSTSQNNIRKKRSVYDETVPKRILGTYGPMDSLNYIPAQYTKRFVAP
>dreissenarostriformis.78142  MolluscaBivalvia 3697
MAPKHTGILLATFLASLTLQLSHQSGSDDSNAQAAAALAAVGSHGASETEGESNDTDLIRLVRRYVPRFVGKRTIDSIDSDETENKLNEEELKELEIAVQSYLEDSGLDVKDNFEYNLGDTDELLTDESALEKQVENDEISTDEVNDGEYSSELSQGDKRYIPQFVGKRSRTYGGRQYNPMFVGKRYRPMFVGKRYRPMFVGKRYRPMFVGKRYRPMFVGKRYKPMFVGKRYRPMFVGKRYQPKFIGKRYQPKFIGKRDVHAEQNQNQDSTSQNNIRKKRSVYDETVPKRILGTYGPMDSLNYIPAQYTKRFVAP
>dreissenarostriformis.78143  MolluscaBivalvia 3712
PKPTVILLATFLASLAIQLSHQSGSEDSNAQAAAAAAGVGPHGASKADSENNDTDFKRLVRRYVPRFVGKRTIDSIDSDERDIKLNEEELKELETAVQSYLEDSGMDDNNEVEYELGDNDELFTEESEVNTHEKGVENDVISTDEVNDGSYSSDLPQVEKRYIPQFVGKRSRSGRQYNPMFVGKRYRPMFVGKRYRPMFVGKRYRPMFVGKRYRPMFVGKRYKPMFVGKRYRPMFVGKRYQPKFIGKRYQPKFIGKRDVQAVQNQNYDSTSPNNSRKKRSVYDETETMDSLNYIPARYTKRFVAPEFIGRRDSLSSILSALDALEYGRHPVRSTSKRFEAPMFIGKRSPYVMELNLDPVGPNAGFADEYQRIINEYPSTDIL
>dreissenarostriformis.407634  MolluscaBivalvia 3654
MAPKHTGILLATFLASLTLQLSHQSGSDDSNAQAAAALAAVGSHGASETEGESNDTDLIRLVRRYVPRFVGKRTIDSIDSDETENKLNEEELKELEIAVQSYLEDSGLDVKDNFEYNLGDTDELLTDEIALEKQVENDEISTDEVNDGEYSSELSQGDKRYIPQFVGKRSRAYGGRQYNPMFVGKRYRPMFVGKRYRPMFVGKRYRPMFVGKRYRPMFVGKRYKPMFVGKRYRPMFVGKRYQPKFIGKRYQPKFIGKRDVQAVQNQNYDSTGPNNSRKKRSVYDETETMDSLNYIPARYTKRFVAPEFIGRRDSLSSILSALDALEYGRHPVRSTSKRFEAPMFIGKRSPYVMELNLDPVGPNAGFADEYQRIINEYPSTDIL
>acanthochitonaCrinita.63877  MolluscaPolyplacophora 3430
MWAEYRLFMVGSLLTICCSGIIGGEPSSKDASMSPFLGEKQANAFLTLDQDANDGDSATGGYRRNQRRYEFWGKRSDTVGDQSDDPIMLPVSADMGASGDLKKNSEADKRARYDFIGKRGTGNYDTDKRRYDFIGRRGFGNDDSDKRARYDFIGKRGHDIYQTDKRARYDFIGKRGSVNNIAEKRRYDFIGKRGSQNDGLDKRPRYDFIGKRAVQSYGADKRARYDFIGKRGSMLFVQRSYDLKHGRRENPLSLLRQALYASPSGDVHNVDSRARHDFVGKRGVPDLSPAAPPLADSPSSASAATDRSRWPSAFHPYDIRPDSISKLSNALERISALSEYAGDAQLKRDPERSDDGKRKFWQFHRPSHGLMSRLRPNFRFAVPMPHVLQRMYLSRGSNGRAKSALI
>graptacmeEborea.26783  MolluscaScaphopoda 3896
MQNLVLSLLVGLLLSCSCHGDDQGDAQKLPSTLLSQSSDSKSGKQQTIDGASDASTHAQSSDSHYFAQNDISSLTNLKDLSNSLSNTITKRAAFWIPEVIGKRNPSALEKRSVSYDRSDFDDIDDDSPMFQVMTRIPKFVGKRIPKFIGKRIPKFIGKRIPKFVGKRIPKFVGKRIPKFVGKRIPKFVGKRIPKFVGKRQRIPKFIGKRIPKFVGKRIPKFVGKRLYSDAAEDYINSLNGLLDDVFVEKRIPKFVGKRDGSQEGSDGPGNSDIESEHKNQRQRRSL
>lcl|Q5MAR5_APLCA SubName: Full=Fulicin-like neuropeptide; Aplysia californicaAplysiaAplysiidaeAplysioideaAplysiomorphaEuopisthobranchiaEuthyneuraHeterobranchiaGastropodaMolluscaMetazoaEukaryota  length_of_amidated_peptide_4 EFL_amide EFV_amide DFV_amide DFV_amide DFV_amide DFL_amide EFI_amide DFV_amide DFL_amide DFL_amide DFL_amide EFV_amide EFL_amide 2969
MCTRPGLAALLVLMTSCASSFSRADTTKTGHLKRPTRSSDQFFDRSDTEPLQPPNSDQYLSSLKNKGQFSNEQYPGEYFDGSGFNAEEEERPLHQGDGDSVSLLGDSPPSPAMSKRFTEFLGKRVPLANSGMPGPVEEPHKETVEDSHRSEGLSPSERSYRDMAEKLALLLRSDAKRQWEFVGKRPYDFVGKRYDFVGKRYDFVGKRYDFLGKRNPYEFIGKRYDFVGKRRPYDFLGKKSYDFLGKRYDFLGKRNPYEFVGKRTPAMVHEGVISHNLDGEGQKLAIPSSDAHTADRRYAEFLGKRSEESGQAALTDSARLAALLSNTGLRKRLSRMLLNGQLAEQYPEFIGK
>lcl|FULI_ACHFU RecName: Full=Fulicin peptides; Contains: RecName: Full=Fulicin; Contains: RecName: Full=Fucilin gene-related peptide 1; Short=FGRP-1; Contains: RecName: Full=Fucilin gene-related peptide 2; Short=FGRP-2; Contains: RecName: Full=Fucilin gene-related peptide 3; Short=FGRP-3; Contains: RecName: Full=Fucilin gene-related peptide 4; Short=FGRP-4; Contains: RecName: Full=Fucilin gene-related peptide 5; Short=FGRP-5; Contains: RecName: Full=Fucilin gene-related peptide 6; Short=FGRP-6; Contains: RecName: Full=Fucilin gene-related peptide 7; Short=FGRP-7; Contains: RecName: Full=Fucilin gene-related peptide 8; Short=FGRP-8; Contains: RecName: Full=Fucilin gene-related peptide 9; Short=FGRP-9; Flags: Precursor.Achatina fulicaAchatinaAchatinidaeAchatinoideaSigmurethraStylommatophoraEupulmonataPanpulmonataEuthyneuraHeterobranchiaGastropodaMolluscaMetazoaEukaryota  length_of_amidated_peptide_5 EFV_amide EFV_amide DFV_amide DFL_amide YFL_amide DFI_amide DFI_amide DFV_amide DFV_amide EFL_amide 2980
MQPTVLLILMTSCLTYQVIADKPKGNHLHSRPERSPIVLFSDAPHAAASPADENDNFPVLKTANQYEDNNSATFSHLEEKHDFAEKQSTGDDEESVILNRVTGEVLSDTVDGSQGHLEPKRFNEFVGKRNTLPEEAGSFDADSQPGSLDTVRILAGLSNFGQPQIIDQGNMKNHRTLKNMIHNLYNTMNEDEASKRQYEFVGKRSYDFVGKRTYDFLGKRSPYYFLGKRYDFIGKRSPYDFIGKKNYDFVGKRSPYDFVGKRNQGVFTVSPSSTKISFDDNYLPYLSSVDAGDLSDVNKRYAEFLGKRKRTAEQDETSQRSNERLVALLQNTGFRKRLSRMLQNQRLVEHYPEFIGK
>LRNFVamide_pfu_aug1.0_46.1_21939.t1  Mollusca Bivalvia 3248
MGGTLKSICLKLFAKKTFISCLCVVLLHSFSVTAEVNEDSIREKRDADSPLYGNDETKQTNLNNENNRQTSMDDSGLPNDEFEKRMRYFVGKREDGPAFIDKRTRYFLGKRLMSEAELHKRLRYFLGKRADENDYYKRMRYFVGKRDGDSGYDTAKRMRYFVGKRTGDADDEVEKRMRYFVGKRMRYFVGKRDDEVNDTINDLPEKRMRYFVGKRGEAQDSLADIGENEISKRRRYFLGKRLRYFLG
>ARS01373.1 mytilus inhibitory peptide 2 [Deroceras reticulatum] EukaryotaOpisthokontaMetazoaLophotrochozoaMolluscaGastropodaHeterobranchiaEuthyneuraPanpulmonataEupulmonataStylommatophoraSigmurethraLimacoideaAgriolimacidaeDeroceras 3365
MQRPTLLVFVTSLIVLLVRAETQSAHIASSNADASHALTLSQPQQQPQQQALSPHFTHLASDQPAVGGDGSASAYHSTSNHNVGLDRSLSSLNSGVSSQPNSNIHTDETKNMKTDYGQIKTSSFANDLRNILHLYSSDDSSYSPQEDVLIKDTQRNDHRVDKREAVIYPVVDGHTESDFLDDEYPIYLDRRFQVFLPSSASLSPPYLSAQEFKETFRRSDPYFMGKRATDLVSGEDLLSPVETRAAPKFVGRRQAPFFVGKRESPIDIDSYLASLSSQDDDDSTFLEDRRGAPKFVGRRGAPFMVGKRAAPKFVGKRLPVFDVEDIAFLSAEEKRAAPKFVGRRAAPKFVGKRGATYFEEKREHSDALNELSPEDELNWLLENKNAASKYVGRRGAPYFVGKRGPPMFVGKRDGLFELEDDESPFLNDREEMDNFINRRGAPYFVGKRRAPKFVGKRWANPELQKQTLEVLEDKRGAPKFVGRRASPYFVGKREESTSSEEEDLGLADEDTQLFSDKRRAPKFVGRRGAPRFIGKRKSPMFIGKGKSPMFIGKREGDYDWVGSSLLRSEETRGAPKFVGRRGAPRFVGRRGAPRFVGKRGAPKFVGRRGAPRFVGRRGAPRFVGKRDFYLLNDNTVKALPGDEATDLEQETVGLLDPLLQEGSLNSDKSILSQVKMENKSTEQTLQNHTHLQAKENEHLGGETATENVSEDRTSDEISETALTEESEQIR
>lcl|AEE25640 FLamide neuropeptide precursor [Platynereis dumerilii].Platynereis dumeriliiPlatynereisNereididaePhyllodocidaAciculataPalpataPolychaetaAnnelidaMetazoaEukaryota length_of_amidated_peptide_5 YFL_amide YFL_amide NFL_amide PFL_amide PFL_amide YFL_amide YFL_amide YFL_amide YFL_amide YFL_amide 537
MSTPVEPCMLLALFVLLATGSSHSAQSANVGSDVASCDQERLTLCKACGTPDLLDKCCLDDTTYLICLKEVSKADAPYWEGELQDDDFEEDEKRAKYFLGKRAKYFLGKRPRNNFLGKRDSSLDFEDQYEGYDKRSPSPFLGKRGRSPFLGKRAKYFLGKRENEYDSAPMSDNYFEEGDKRAKYFLGKRAKYFLGKRASWEELLKRAKYFLGKRSEDKRQKYFLGKRSVDAVQQQEQQENSQ
>FLamide_platynereis_dumerilli Annelida 467
MSTPVEPCMLLALFVLLATGSSHSAQSANVGSDVASCDQERLTLCKACGTPDLLDKCCLDDTTYLICLKEVSKADAPYWEGELQDDDFEEDEKRAKYFLGKRAKYFLGKRPRNNFLGKRDSSLDFEDQYEGYDKRSPSPFLGKRGRSPFLGKRAKYFLGKRENEYDSAPMSDNYFEEGDKRAKYFLGKRAKYFLGKRASWEELLKRAKYFLGKRSEDKRQKYFLGKRSVDAVQQQEQQENSQ
>Tpi-LRNFVamide-3  Mollusca Gastropoda 3092
MSPVYRSIFCLFVIIQVISVGLCATNQASSDRSIHDQHLHSASKTDAEQHSIDKRETVGVTADKRLRDFVGKRDPSEPSERQPVTSLHSFPELPLEAAVDYEERQLGNGDDETGTQEEGLEQLSQFPPQQISFGGPLILPPNYKRLRDFVGKRDEKRLRDFVGKRMREFVGKRSNVPYGFINEKRLRDFVGKRSDFIEDPIADESDVSKRLRDFVGKRAREFVGKRDDISKRLRDFVGKRDVYEPSDLLPSYDKRLRDFVGKREAFEIFDEDKRLRDFVGKRDGDDVFDEDKRLRDFVGKRDDKRNREFVGKRAREFVGKRAREFV
>antalisEntalis.100365  MolluscaScaphopoda 3481
MHSLVLSLLVSLLLSCSCHGDEQGDAKNSLSTSHSLSGDSKIASLHDGASSSVSHNFDSKDSDSQQDPNDLSNSKTKRAAFWIPEVIGKRNPAALEKRSVSSMYDESDSNDFNDGSLFKVMTRIPKFVGKRIPQFVGKRIPQFVGKRIPQFVGKRIPQFVGKRIPQFVGKRIPQFVGKRIPQFVGKRIPQFVGKRIPQFVGKRIPQFVGKRIPQFVGKRIPQFVGKRFRKFVGKRLYSDAADDYINGLSGLLGDEVEAKRGIPAFVGKRDESQQGSEANENSEIESDRKHHRQRRSLFEKRAWGHMIPWYDMATIYKNQNLGQSYGDIPGFKKRFIAPQFVGKRGMGGNELWLDALRQLEEIRSKPKRFKPPLFLGKRSDPSLDDLFTDAALAGRFREKRSTDDTSVLDASH
>gadilaTolmiei.33565  MolluscaScaphopoda 3818
MQGLILSSLCGFLLICSCHGDDKGGALHSQISDISDTDGSAAKQASAKHELYSASQIDEQTSDMLSNILDRTFSKRSAFWVPEIVGKRAGNFIEKRSVQNSIEHSDGLAEGKQSKRAIPRFVGKRLSSFEDDQYDEADDNSYSYDEVMDKRLPKFVGKRLPKFVGKRLPKFVGKRLPKFVGKRLPKFVGKRLPKFVGKRLPKFVGKRIPQFVGKRIPQFVGKRIPQFVGKRIPQFVGKRDPQDMIEQNEYNYDQDSLRQRRSVDKRAWGHVIPWRDMANLFNNRRADIENIRNFGKRFMAPHFIGKRGYGGEDLWLDALRQLEEIRSKPKRFRPPLFLGKRSSNEYYLNDEDYETDFRKKRSAAESEETQTDA
>gadilaTolmiei.57294  MolluscaScaphopoda 3776
MQGLILSSLCGFLFICSSYGESKGDALHFDRSDSAATQASNKNLLLSASQQYGQNSDDLLELLDNTFSKRSAFWVPEVIGKRDDDLEQTGLSEDAFDEAKRAIPRFVGKRLPFSENGDDISGDLDDLDDNSVDKRLPKFVGKRLPKFVGKRLPKFVGKRLPKFVGKRLPKFVGKRIPQFVGKRIPQFVGKRIPQFVGKRIPQFVGKRIPQFVGKRIPQFVGKRIPQFVGKRIPQFVGKRIPQFVGKRIPQFVGKRIPQFVGKRIPQFVGKRIPQFVGKRIPQFVGKRIPQFVGKREADFDNVDATSSQENMRERRSVEKRAWGHVIPWQDMLNSRQDEYENIRNFGKRFVAPHFIGKRGYGGEDLWLDALRQLEEIRSKPKRFKPPLFLGKRSSYGLNSVDDYNMDFRKRRSLPESAETNV
>Lottia full sca_43:1667926-1670130 Mollusca Gastropoda 3250
MWSQFLLFLTLTLIIQLKPVIAGDLNDLKETQGDNKNVKTIGVDEEEIKNIKRLRNFVGKREHVNDEDTSFKDRIGRIHSLDLVSSDKRLRNFLGKRSETDSFFQQKRLRNFLGKRLYTSNDKRLRNFVGKREDFTTEDKRLRNFVGKRNDLISEKKRLRNFVGKRDEFTSGEKRLRNFVGKRDEFTSEEKRLRNFVGKRDEFTSEEKRLRNFVGKRSDRDFSEENSLQKVDDNNQKSGQNQEKRLRNFLGKRNVFDVDVKRLRNFLGKRIFTDSSLHKRLRNFVGKRSDDILEKRLRNFLGKRYNVDSSEGPFSYQVKRLRNFLGKRDYFKYGDAVKRLRNFLGKRDNPFKLEYSNFKTGNDLADSFKTSSGAGPVSKRLRNFVGKREYFESKDKRLRNFVGKREKTHDNLNEEKRLRNFLGKRQGQSQSQLESDNITEQKRLGNFVGKKRDIRDSEDDNDEPMQKRLRNFVGKREEDGDIEEEKRLKNFVGIRDSNDDNAVEKRLRNFVGKRSAETVEKQDYPDTFSRKRRSLDDYEEFYNPSKRLRNFVGKRSHSDYFHDISEEKRLRNFVGKRQSSYFSYPEKRLRNFVGKRLRNFVGKRSEYDLNGDFTPWYLEEQKRLRNFVGKRDGPYLSYPKYPVQKRLRDFLGKRSSSLDDTEYSQDQTYGIDKRLRNFVAKRSPSEVYGTLYNEPSVHQPHKRFEEVIRKRVARAVSSQFVPVIHKRLREFIGK*
>lottiaGigantea.Lotgi1233778 MolluscaGastropoda 242
MWSQFLLFLTLTLIIQLKPVIAGDLNDLKETQGDNKNVKTIGVDEEEIKNIKRLRNFVGKREHVNDEDTSFKDRIGRIHSLDLVSSDKRLRNFLGKRSETDSFFQQKRLRNFLGKRLYTSNDKRLRNFVGKREDFTTEDKRLRNFVGKRNDLISEKKRLRNFVGKRDEFTSGEKRLRNFVGKRDEFTSEEKRLRNFVGKRDEFTSEEKRLRNFVGKRSDRDFSEENSLQKVDDNNQKSGQNQEKRLRNFLGKRNVFDVDVKRLRNFLGKRIFTDSSLHKRLRNFVGKRSDDILEKRLRNFLGKRYNVDSSEGPFSYQVKRLRNFLGKRDYFKYGDAVKRLRNFLGKRDNPFKLEYSNFKTGNDLADSFKTSSGAGPVSKRLRNFVGKREYFESKDKRLRNFVGKREKTHDNLNEEKRLRNFLGKRQGQSQSQLESDNITEQKRLGNFVGKKRDIRDSEDDNDEPMQKRLRNFVGKREEDGDIEEEKRLKNFVGIRDSNDDNAVEKRLRNFVGKRSAETVEKQDYPDTFSRKRRSLDDYEEFYNPSKRLRNFVGKRSHSDYFHDISEEKRLRNFVGKRQSSYFSYPEKRLRNFVGKRLRNFVGKRSEYDLNGDFTPWYLEEQKRLRNFVGKRDGPYLSYPKYPVQKRLRDFLGKRSSSLDDTEYSQDQTYGIDKRLRNFVAKRSPSEVYGTLYNEPSVHQPHKRFEEVIRKRVARAVSSQFVPVIHKRLREFIGK
>jgi|Lotgi1|233778|estExt_fgenesh2_pg.C_sca_430119FVamide PRQFV-amide-like Lottia gigantea Lophotrochozoa Mollusca   length_of_amidated_peptide_5 NFV_amide NFL_amide NFL_amide NFV_amide NFV_amide NFV_amide NFV_amide NFV_amide NFV_amide NFL_amide NFL_amide NFV_amide NFL_amide NFL_amide NFL_amide NFV_amide NFV_amide NFL_amide NFV_amide NFV_amide NFV_amide NFV_amide NFV_amide NFV_amide NFV_amide NFV_amide DFL_amide 3032
MWSQFLLFLTLTLIIQLKPVIAGDLNDLKETQGDNKNVKTIGVDEEEIKNIKRLRNFVGKREHVNDEDTSFKDRIGRIHSLDLVSSDKRLRNFLGKRSETDSFFQQKRLRNFLGKRLYTSNDKRLRNFVGKREDFTTEDKRLRNFVGKRNDLISEKKRLRNFVGKRDEFTSGEKRLRNFVGKRDEFTSEEKRLRNFVGKRDEFTSEEKRLRNFVGKRSDRDFSEENSLQKVDDNNQKSGQNQEKRLRNFLGKRNVFDVDVKRLRNFLGKRIFTDSSLHKRLRNFVGKRSDDILEKRLRNFLGKRYNVDSSEGPFSYQVKRLRNFLGKRDYFKYGDAVKRLRNFLGKRDNPFKLEYSNFKTGNDLADSFKTSSGAGPVSKRLRNFVGKREYFESKDKRLRNFVGKREKTHDNLNEEKRLRNFLGKRQGQSQSQLESDNITEQKRLGNFVGKKRDIRDSEDDNDEPMQKRLRNFVGKREEDGDIEEEKRLKNFVGIRDSNDDNAVEKRLRNFVGKRSAETVEKQDYPDTFSRKRRSLDDYEEFYNPSKRLRNFVGKRSHSDYFHDISEEKRLRNFVGKRQSSYFSYPEKRLRNFVGKRLRNFVGKRSEYDLNGDFTPWYLEEQKRLRNFVGKRDGPYLSYPKYPVQKRLRDFLGKRSSSLDDTEYSQDQTYGIDKRLRNFVAKRSPSEVYGTLYNEPSVHQPHKRFEEVIRKRVARAVSSQFVPVIHKRLREFIGK
>Tpi-PXFVamide  Mollusca Gastropoda 3101
MQSITVLFLMTSCLSLIVAADKQSAYRVSSNIDASPAQLPQQLQPSQQQQRQQQQQLSSRLQASDQQQASSRTLSNASHNQLLEANTPSHGWDGSNALSDSSVSDGSVVSDGSHFNQVQSSNEDYDRYNLRNVIEDLLHIPMKSNWLLPQSDNSKHLFKNNYYSEYMPRWLQNHNNDTHQQHDDHHLDKREVTDQLRSGEEQPDPEILDDYYPILLDRRFQVYRSNDPFSSSPYLSAQEFKETFRRSDPYVVGKRTTDLLDDLMIPVSEDKRVAPKFVGRRDPPYFVGKREVFNIPDSYLAHLDLEEYQTPLLENRRAAPKFVGRRGAPYFVGKRRAPMFVGKRVPIMTLENDDSWTLDNKRAAPRFVGKRRAPFFVGKRENPYNLQVSWSDLSSGNNLDWLLEKKGAPKFVGRRGAPYFVGKRGPPMFIGKRSTDSETDSQSAFGYGQSEEASLLGRRGSPYFVGKRGAPRFVGKRWAEHGLQGLASSSTHTKRRAPKFVGRRGSPYFVGKRGLKQFGEDWLKEDGAEEESQTLSQFKRAAPAFVGKRRAPYFVGKRGPPRFVGRRLADSEWSDPSLLALEDKQRPVKFIDRRAAPFFVGKKAAPRFVGKRFLSSLYDNKGEQRLKELLVENNRNQVSDVVGKHSSEDPSSNVNSVSHEQTLSNADDQLMFGDLKAHIQANRIHELNRLRQNED
>leptochitonRugatus.8852  MolluscaPolyplacophora 4126
MRLEKSGIFLSSLLTLSFGIVVLGESNGKEKDVEHAFLDSIESPAIGAYPSHDSSEEIEELSKLKDTLNNKRGFEFLGKRGFEFLGKRDADKRAYDFVGKRRAYDFVGKRRNYDFVGKRDHHDVPDISIDGDKRGFEFMGGKRGFEFLGKRNGDKRGFEFLGKRSDDKRGFEFLGKRVSSDIDDGKRGFEFLGKRRNYDFIGKRGFEFMGGKRGFEFLG
>Tpi-LRNFVamide-2  Mollusca Gastropoda 3091
MTSFSSSLFGLLIAGQALSICVSQAGSNRTESPWTSPSVGSIEQHELYQQGPGTHETQPASAHYSSYRSKRDSGEADDDIYTYKRLRDFVGKRSHSELYQDFLEAPEDVPPSDNILNALESNNVADQLLIPRADKRLRDFVGKRSMSMNAHLWTPDVKRLRDFVGKRAFHAVKRLRDFVGKRALGFLGKRSHGVYEGDNKNEKRLRDFVGKRTQFEDIISPNEIWDEGNNRFVSHINKRPREFVGKRSGIFTYDNRNKRLRDFVGKRTSHFVMVPSAHFGKRLRDFVGKRVVSDIVNEDKPLLQFVGNSNNDEMHADNKRIREFIGKREVKRPREFVGKRSVSLNGENRIELQKKLRDFVGKRSSDGEFEQSKRLRDFVGKRLFNGEFEEDKRLRDFVGKRFSDGEFAEDKRLRDFVGKRTADDEELQEDMRLRDILGKGDIDEEFEENKRLRDFVGKRTPDGVFAEDKRLRDFVGKRAGGGEFEEDKRLRDFVGKRSEFGNESSETLSVMKRLRDFVGKRAFSGDTTLPVYVKRIREFIGRR
>octopusVulgaris.12157  MolluscaCephalopoda 4338
MHSYEIILKLSLAVLASSLLVETHDFKSYSNADKRFRASGDRIKDLLRKRNVNSFMEMESPENYIRELAANRGIEIDYPEHFDKRIRELVGKRYPENFDKRIRELVGKRGTEIDYSDHFDKRIRELVGKRGTEIEYPDHFDKRIRELVGKRGNDVEYSDHFDKRIRELVGKRGSEIEFPDKRIRELIGKRGGEIDYPDKRIRELIGKRGGEVEYPENFEKRIRELIGKRGTEIEFPDKRIRELIGKRGTEVEYPEHFDKRIRELVGKRGNEGENAEHFDKRIRELVGKRSVPSNISKNVVKRNVEKVEG
>octopusBimaculoides.Ocbimv22004644  MolluscaCephalopoda 4309
MHSYEIILKLSLAVLASSLLVETHDFKSYSNADKRFRASGDRIKGLLRKRNVNSFMEMETPENYIRELAANRGIEIDYPEHFDKRIRELVGKRYPENFDKRIRELVGKRGTEIDYPDHFDKRIRELVGKRGTEIEYPDHFDKRIRELVGKRGNEVEYSDHFDKRIRELVGKRGTEVEFPDKRIRELIGKRGGEIDYPDKRIRELIGKRGGEVEYPENFEKRIRELIGKRGTEIEFPEQVDKRIRELIGKRGTEVEYPEHFDKRIRELVGKRGNEAENPEHFDKRIRELVGKRSVPSNISKNVVKRNVEKLEG
>Tpi-LRNFVamide-1  Mollusca Gastropoda 3090
MTSFSSSLFGLLIAGQALSICVSQAGSNRTESPWTSPSVGSIEQHELYQQGPGTHETQPASAHYSSYRSKRDSGEADDDIYTYKRLRDFVGKRSHSELYQDFLEAPEDVPPSDNILNALESNNVADQLLIPRADKRLRDFVGKRSMSMNAHLWTPDVKRLRDFVGKRAFHAVKRLRDFVGKRALGFLGKRSHGVYEGDNKNEKRLRDFVGKRTQFEDIISPNEIWDEGNNRFVSHINKRPREFVGKRSGIFTYDNRNKRLRDFVGKRTSHFVMVPSAHFGKRLRDFVGKRVVSDIVNEDKPLLQFVGNSNNDEMHADNKRIREFIGKREVKRPREFVGKRSVSLNGENRIELQKKLRDFVGKRSSDGEFEQSKRLRDFVGKRLFNGEFEEDKRLRDFVGKRFSDGEFAEDKRLRDFVGKRTADDEELQEDMRLRDILGKGDIDEEFEENKRLRDFVGKRTPDGVFAEDKRLRDFVGKRAGGGEFEEDKRLRDFVGKRSIDGKVVEVKRLRDFVGKRTPDGEFEEVKRLRDFVGKRSVDGEFKADKRLRDFVGKRTPDGEFEEVKRLRDFVGKRSVDGEFKADK
>ARS01371.1 fulicin [Deroceras reticulatum] EukaryotaOpisthokontaMetazoaLophotrochozoaMolluscaGastropodaHeterobranchiaEuthyneuraPanpulmonataEupulmonataStylommatophoraSigmurethraLimacoideaAgriolimacidaeDeroceras 3363
MQRPTLLVFVTSLIVLLVRAEGGNLNYVRGRSERSPDIFVDSPEATATDQGHRLVALAVKNQDGDNTSSRLEGYSQQISEDGGDGTPPYRGNGELLVLSGDNLGVPAVGKRFSEFIGKRAGTGQDTPTAYLDDEGFNSELRSLQKVDQEQENSNQLAADMISNMGLVGGVVNELPSGQLSKREYEFVGKRNYDFVGKKSYDQMSAGGKFHFPGKRYDFLGKRSPYEFVGKKSYDFLGKRSPYEFVGKKSYDFLGKRSPYEFVGKRSYDFLGKRSPNEFVGKSNQDNQGGNSDHRVNPFLPTKDLQNTPFYSWQDLPEHSAQDVGDAGKRYSEFLGKKKRNEGHEYVSNADRLATLLQNSNIGTDKRYSEFLGKRKRSEEHEDLSLSNTERLAALLQNNGLRKRLSRMLLNRRLDDNYPGFIGK
>ARS01374.1 prqfvamide 1 [Deroceras reticulatum] EukaryotaOpisthokontaMetazoaLophotrochozoaMolluscaGastropodaHeterobranchiaEuthyneuraPanpulmonataEupulmonataStylommatophoraSigmurethraLimacoideaAgriolimacidaeDeroceras 3366
MLLISVTLLCLLALSQALTTGLSETHGKVLESQPNQIPSRNVVIAHPKPGQHTFSEHQQHKQASRHDSGYSNVRSKRDSVQLEDGLDLDKRVRDFVGKRSPPEMYSTIPEPLLITPVDISDDVGYPIEVALAPADSSIFGYDVDETENISGDAEEKAWNPFDKRLREFVGKRGESDYLGEISKRVRDFVGKRESLDNYESGMLEKRPREFVGKRADIEDNDDFTLLNNESHFPDPSYRFRDVDKRPREFLGKRDETDESNDIDKRLRDFVGKRADTFLDDPSVDLEKRVREFVGKRQDKRPRQFVGKRPRQFVGKRPRQFVGKRPRQFVGKRPRQFVGKRPRQFVGKRPRQFVGKREDLRPRQFVGKLEEKRPRQFVGKRSTLFDDYEDDNIELAKKLRDFVGKRSSEDELYEEDKRLRDFVGKRSQVGLSLDELSAIKRLRDFVGKETTYLISIQDTLSRELGNLSVEDESLLIMEAAF
>lcl|F8UKT6_PLADU SubName: Full=FVamide neuropeptide; Platynereis dumeriliiPlatynereisNereididaePhyllodocidaAciculataPalpataPolychaetaAnnelidaMetazoaEukaryota length_of_amidated_peptide_3 RFV_amide LFV_amide MFV_amide RFV_amide LFV_amide MFV_amide YFI_amide LWI_amide NFV_amide MFV_amide MFI_amide MFI_amide MFV_amide MFI_amide MFV_amide LYI_amide MFI_amide 529
MSVGGWPLLLLIIAHGSSLQAQDADSENMRQLLQSMMLEDALSANENSLGGQNAAPGYIGDDKRAAHRFVGKRDSEKRRLFVGKREDDEDEEKRAHMFVGKREDDKRAHRFVGKREEEKRRLFVGKRDDDKRNRMFVGKRSDFDDNDFEYDEKRRYFIGKRDGISRDIRRLWIGKRGDGYDYKRPHNFVGKRGHMFVGKRDDFDLAEDKRRMFIGKRMYDDLEDYDDKRARMFIGKRAHMFVGKRYMDDLDDEESKRRMFIGKRNRMFVGKRDDELDQDALSLDKRRQLYIGKKFAVEPAEETRDLEEGEEKRNRMFIGKRSAEVRQPADASVSSQ
>FVamide_platynereis_dumerilli Annelida 466
MHMSVGGWPLLLLIIAHGSSLQAQDADSENMRQLLQSMMLEDALSANENSLGGQNAAPGYIGDDKRAAHRFVGKRDSEKRRLFVGKREDDEDEEKRAHMFVGKREDDKRAHRFVGKREEEKRRLFVGKRDDDKRNRMFVGKRSDFDDNDFEYDEKRRYFIGKRDGISRDIRRLWIGKRGDGYDYKRPHNFVGKRGHMFVGKRDDFDLAEDKRRMFIGKRMYDDLEDYDDKRARMFIGKRAHMFVGKRYMDDLDDEESKRRMFIGKRNRMFVGKRDDELDQDALSLDKRRQLYIGKKFAVEPAEETRDLEEGEEKRNRMFIGKRSAEVRQPADASVSSQ
>lcl|NP_001137202 allatostatin type b [Tribolium castaneum].Tribolium castaneumTriboliumTenebrionidaeCucujiformiaPolyphagaColeopteraEndopterygotaNeopteraPterygotaInsectaHexapodaArthropodaMetazoaEukaryota length_of_amidated_peptide_9 HIW_amide EGW_amide SGW_amide GGW_amide GSW_amide GIW_amide 2209
MMSFAAAIMRDAVAPVLGAVLLTCYSLQATLALSDETPLKSSNDNPQIEDEMSKRDWNKDLHIWGKRGWNNLHEGWGRKRSVPAWEEQQEKRAWQSLQSGWGKRFAPEDEYAIRQLAAMLDSQYDDYNPEIETNDDEKRNWGQFHGGWGKRSKWDNFRGSWGKREPAWSNLKGIWGKRSGEK
>jgi|Lotgi1|57638|gw1.56.21.1 prepro-APGWamide Lottia gigantea Lophotrochozoa Mollusca   length_of_amidated_peptide_4 PGW_amide PGW_amide PGW_amide PGW_amide PGW_amide PGW_amide PGW_amide PGW_amide PGW_amide 2997
KRAPGWGKRNILSSSEKDFLESKRAPGWGKRSLKSFAADKRAPGWGKRAPGWGKRAPGWGKRAPGWGKRAPGWGKRAPGWGKRAPGWGKRSSDECSTVENEFNYYISKAVQV
>RGWamide_platynereis_dumerilli Annelida 503
MKLQGVVASWLFFGLVILEATYAADSGTSQIDKRRGWGKRDSEGEVDKRRGWGKRGALDPELESEADKRRGWGKRSSLEEMEKRRGWGKRTSVEEEKRRGWGKRDFEEEEEMDKRRGWGKRSLEEAEEKRRGWGKRLTIDALEDGIDKRRGWGKRSQMEDEEEKRRGWGKRSWPKDSAEACSEMRQAVVYYINSAIETEGMRVKQCGGDPIVTP
>Pdu-RGWamide 204 1 665  neuropeptide precursor KN-1127-B-83_J20_SP6_longest_clone_B97_K01_RGWamide [Platynereis dumerilii].Platynereis dumeriliiPlatynereisNereididaePhyllodocidaAciculataPalpataPolychaetaAnnelidaMetazoaEukaryota; LEN=1238; translated ; closed=(0/1) ok length_of_amidated_peptide_2 RGW_amide RGW_amide RGW_amide RGW_amide RGW_amide RGW_amide RGW_amide RGW_amide RGW_amide 541
XPGSATDMKLQGVVASWLFFGLVILEATYAADSGTSQIDKRRGWGKRDSEGEVDKRRGWGKRGALDPELESEADKRRGWGKRSSLEEMEKRRGWGKRTSVEEEKRRGWGKRDFEEEEEMDKRRGWGKRSLEEAEEKRRGWGKRLTIDALEDGIDKRRGWGKRSQMEDEEEKRRGWGKRSWPKDSAEACSEMRQAVVYYINSAIETEGMRVKQCGGDPIVTP*
>Tritonia diomedea EV285144 mRNA sequence Mollusca Gastropoda 3109
MRLTKFSQLSVMLAQIVLLISIAVIDLTQSSDSAAAFNSAKKVTSSENSLSPNRHKRRVTDEALFGGDGDTQQAVEALKRAPGWGKRFFDGMAEAEKRDPGWGKRSSDFDDDKRAPGWGKRAPGWGKRSPGWGKRGWGKRAPGWGKRAPGWGKRSDDSDLCQRLDTIADSFLMEARKVNAIFLKECGSLETGNDPFRK
>lcl|NP_001191561 cerebral peptide 1 [Aplysia californica].Aplysia californicaAplysiaAplysiidaeAplysioideaAplysiomorphaEuopisthobranchiaEuthyneuraHeterobranchiaGastropodaMolluscaMetazoaEukaryota  length_of_amidated_peptide_4 PGW_amide PGW_amide PGW_amide PGW_amide PGW_amide PGW_amide PGW_amide PGW_amide PGW_amide 2913
MLLAKISVVVLLLAIDGTSSSESTDNVVLSSSPDSQKAATSRHKRAPGWGKRSSLNDEDLFADSDSAQELLDSVAALKRAPGWGKRFSGLMSEGSSLEAKRAPGWGKRGQEIDVDEDGSEQEKRAPGWGKRAPGWGKRAPGWGKRAPGWGKRAPGWGKRAPGWGKRSGGDYCETLEKMVDAYIYKAVEVDSRRLADCGSGEGTNEPFRK
>Aplysia californica NP_001191561 cerebral peptide 1 Mollusca Gastropoda Mollusca Gastropoda 3108
MLLAKISVVVLLLAIDGTSSSESTDNVVLSSSPDSQKAATSRHKRAPGWGKRSSLNDEDLFADSDSAQELLDSVAALKRAPGWGKRFSGLMSEGSSLEAKRAPGWGKRGQEIDVDEDGSEQEKRAPGWGKRAPGWGKRAPGWGKRAPGWGKRAPGWGKRAPGWGKRSGGDYCETLEKMVDAYIYKAVEVDSRRLADCGSGEGTNEPFRK
>Lottia APGWamide	 Mollusca Gastropoda 3110
MYFSTHLAALFFSLFVLLIQCATSEELSSSLLEAEEEKRAPGWGKRNILSSSEKDFLESKRAPGWGKRSLSALLDDADDWSDDVSQDYSKRGWGKRSLESFAADKRAPGWGKRAPGWGKRAPGWGKRAPGWGKRAPGWGKRAPGWGKRAPGWGKRSSDECSTVENEFNYYISKAVQTQIKLLTNCFESGEKINSPLA
>lcl|CN810472 62 1 670  Ls_J1_12B07_SAC Lymnaea stagnalis J1 Lymnaea stagnalis cDNA clone Ls_J1_12B07 5', mRNA sequence.Lymnaea stagnalisLymnaeaLymnaeidaeLymnaeoideaHygrophilaPanpulmonataEuthyneuraHeterobranchiaGastropodaMolluscaMetazoaEukaryota; LEN=670; translated ; closed=(0/0)  length_of_amidated_peptide_4 PGW_amide PGW_amide PGW_amide PGW_amide PGW_amide PGW_amide PGW_amide PGW_amide PGW_amide 2902
XWSYFSIMFAQLAVIASVMLFDLTASVESASLSGSSTENLQTSSRHKRAPGWGKRNSLNEEILEESDNSQELLESVEELKRAPGWGKRSGELAFDSALAAEKRAPGWRKRSEEFDLDDDSVDQDKRAPGWGKRAPGWGKRAPGWGKRAPGWGKRAPGWGKRAPGWGKRAPGWGKRSGSDYCETLKEVADEYILLSYKIEEQRAADCGGEPPNSQADPDVKHSGG
>gi|228795|prf||1811269A prepro-APGWamide  node is stagnalis, Lymnaea, Lymnaeidae, Lymnaeoidea, Basommatophora, Pulmonata, Gastropoda, Mollusca, Protostome, Metazoa, Eukaryota Mollusca Gastropoda 3063
MRVNSWSYFSIMFAQLAVIASVMLFDLTASVESASLSGSSTENLQTSSRHKRAPGWGKRNSLNEEILEESDNSQELLESVEELKRAPGWGKRSGELAFDSALAAEKRAPGWGKRSEEFDLDDDSVDQDKRAPGWGKRAPGWGKRAPGWGKRAPGWGKRAPGWGKRAPGWGKRAPGWGKRSGSDYCETLKEVADEYILLSYKIEEQRAADCGGEPPNSQG
>biomphalariaGlabrata.BGLB006564-PA  MolluscaGastropoda 3558
MRAHSVSFSSVLLAQIVLLAASLLVELVNSAESSIDTAAQTSSSSESVHTPASRYKRAPGWGKRNGFSEELLEDNENTQELMARLAEYKRAPGWGKRTSSLDIENALSADKKAPGWGKRNAESAFEDDAVDLDKRAPGWGKRAPGWGKRAPGWGKRAPGWGKRAPGWGKRSVDDYCQTLDQIMDEYIHKALEISLKLKLVILNRSYEAMYL
>bathymodiolusPlatifrons.48176-0.2  MolluscaBivalvia 3535
MEILNIFLVIFSLLGTVLVVSSSDDSSDRKKREIDTLDDETNSDFLTAEKRRPGWGKRSYGGTDILNTLDKRRPGWGKRSDVLYDSDDIEKRRPGWGKRDSSLYDVDKRKPGWGKRSPALLDDLNLYNSLVKRRPGWGKRSDSFTVETRRPGWGKRTPGWGKRSGQSICMDLSLEIRQLSQILAEVIN
>Mytilus edulis Q25461 APGW-amide-related neuropeptide Mollusca Bivalvia 3107
METLNIFLVIFSLLGTIIIASSSDESSERKKRDLDTIDDTNNDFLTADKRRPGWGKRSFDDDILNNLDKRRPGWGKRSDMLFDSEEIEKRRPGWGKRSSSLYDDEKRKPGWGKRSSALLDDLSLYNSIVKRRPGWGKRSDTFKVDIRRPGWGKRTPGWGKRSGPNMCMDFQDEILQLYKLLNEAEKLHSECEALNI
>lcl|ARNP_MYTED RecName: Full=APGW-amide-related neuropeptide; Contains: RecName: Full=RPGW-amide; Contains: RecName: Full=KPGW-amide; Contains: RecName: Full=TPGW-amide; Flags: Precursor.Mytilus edulisMytilusMytilinaeMytilidaeMytiloideaMytiloidaPteriomorphiaBivalviaMolluscaMetazoaEukaryota length_of_amidated_peptide_3 PGW_amide PGW_amide PGW_amide PGW_amide PGW_amide PGW_amide PGW_amide 2915
METLNIFLVIFSLLGTIIIASSSDESSERKKRDLDTIDDTNNDFLTADKRRPGWGKRSFDDDILNNLDKRRPGWGKRSDMLFDSEEIEKRRPGWGKRSSSLYDDEKRKPGWGKRSSALLDDLSLYNSIVKRRPGWGKRSDTFKVDIRRPGWGKRTPGWGKRSGPNMCMDFQDEILQLYKLLNEAEKLHSECEALNI
>modiolusPhilippinarum.55613-0.1  MolluscaBivalvia 4216
MEILNIFLVIFSLLGTVFVVSSSDETNDRKKRQIDTLDETNSDFLNPEKRRPGWGKRSYDTDILNDLDKRRPGWGKRSDILSDEIEKRRPGWGKRSNSLYDVDKRKPGWGKRSSTLLDDLSLYNSMVKRRPGWGKRSDTFNVETRRPGWGKRTPGWGKRSGQSMCMELSLEIRQLAQILAEVMAFFVLLHKIKRSFIRFKY
>capitellaTeleta.CapteP100873  Annelida 397
SFWSVISLAMLLNHLILLSLALAFIPAVSFASDELVDEEASEMDKRRGWGKRSDSEMDKRRGWGKRSFDEDSEEVAKRRGWGKRSEAINLDEVEESIAEMDKRRGWGKRSELEAMQSEFAKRRGWGKRADDMEILKRRGWGKRSEDANEMDKRRGWGKRSLEAEKRRGWGKRSPKIEEFSEIVDCQEVKEKIFYHVSLALQVSNHKQHLIISYN
>jgi|Capca1|100873|e_gw1.144.57.1 GWamide precursor  Capitella capitata Annelida Lophotrochozoa  length_of_amidated_peptide_2 RGW_amide RGW_amide RGW_amide RGW_amide RGW_amide RGW_amide RGW_amide RGW_amide 687
SFWSVISLAMLLNHLILLSLALAFIPAVSFASDELVDEEASEMDKRRGWGKRSDSEMDKRRGWGKRSFDEDSEEVAKRRGWGKRSEAINLDEVEESIAEMDKRRGWGKRSELEAMQSEFAKRRGWGKRADDMEILKRRGWGKRSEDANEMDKRRGWGKRSLEAEKRRGWGKRSPKIEEFSEIVDCQEVKEKIFYHVSLALQVSNHKQHLIISYN
>graptacmeEborea.32761  MolluscaScaphopoda 3885
MIGVLTVQRIFYSLGLCLLFVLSAQTEDTDSSREVAKRRPGWGKRSFESSDVDIDTDKRRPGWGKRGIPDVYEMMKRRPGWGKRDGSEEFDMNKRRPGWGKRSPYEDLMKRRPGWGKRSDYPDTVYAELMKRRPGWGKRSLELFEKRAPGWGKRSGGSCALLQQELEYYLAKAVQIQSKRYESCYPAGLSEGGL
>gi|393713350|gb|AFN20271.1| APGWamide prepropeptide [Haliotis asinina] Mollusca Gastropoda 3111
MSSFINSLTLGVVVVLSVLSCSLGEDQVASVTGDKEKSDFSQRTLDSVHVLKKRAPGWGKRSLDEDVDSDDDMSYDSESPEDILSGADLSKRAPGWGKRTLDILEDYTKRAPGWGKRDSLDVKRAPGWGKRDIDMDKRAPGWGKRAPGWGKRAPGWGKRAPGWGKRAPGWGKRAPGWGKRSDTSCAGIDEEVDYYIYRAVQAEARRILECGSKYNGNDVLRK
>patinopectenYessoensis.PY_T17384  MolluscaBivalvia 4367
MDSLTVGILSFILTFNVLSASSDTDIMDKRRPGWGKRDGQSEESTIEEFGEPDKRSPGWGKRDSTDFLDNSLDKRRPGWGKRSDILDRIAMLKRRPGWGKRTVSDFSDLDKRRPGWGKRDSEGIDMEIRAPGWGKRNSIDDREFSLYDKRRPGWGKRSDNIELETRRPGWGKRAPGWGKRSMDVCLSMKEKAEYLINSAIEIETEYASLCGIRDSRS
>idiosepiusNotoides.286899  MolluscaCephalopoda 3977
MKNQQFFCRGAFFGLARHSVLFVLLFLCPVFGANSGAHSSGNPADNEASSSLVPESLTRLLEESVDGTLLTDDENDDYVXLAGLDDKTVKRAPGWGKRAPGWGKRAPGWGKRAPGWGKRAPGWGKRAPGWGKRTSPQLDSQELADMLITLDSLDNAEDSVSVSGADKRAPGWGKRAPGWGKRTVADEEVAMILASLDGAETTDDISKRAPGWGKRAPGWGKRAPGWGKRAPGWGKREQEKRAPGWGKRAPGWGKRDTEKRAPGWGKRDTQGHNAASMN
>ARS01356.1 apgwamide [Deroceras reticulatum] EukaryotaOpisthokontaMetazoaLophotrochozoaMolluscaGastropodaHeterobranchiaEuthyneuraPanpulmonataEupulmonataStylommatophoraSigmurethraLimacoideaAgriolimacidaeDeroceras 3350
MCAARSITSFTDCSLLVVVVVLFFTGASCSAKLASNLIASGTKSSNNAALDSSRHKRAPGWGKRAPGWGKRQNLNDESYDDFQSFNDISNTGESYRPMEFLSDDSLLTDNTDYDWGKRAPGWGKRVPGWGKRAPGWGKRAPGWGKRAPGWGKRFSEEDPDTSNMASYRDVYVPRWVKRSVDTEEDDFAEMDRRAPGWGKRAPGWGKRAPGWGKRAPGWGKRAPGWGKRNDDIDLETNGAETDATFTAWDDKHTTSEELLEKLDLSQELINKNTALRPEEFLPSEVLSTEKRAPGWGKRAPGWGKRNYLTEITKEDLLEGKRAHRWGKRAPGWGKRAPGWGKRAPGWGKRAPGWGKRAPAWGKRDDETTLEDEISPEEVEDDKRAPGWGKRASTIVKRAASHTTHPSHDVCKELQSAETDFLTRLGELAEQRFFGRGSRDVVNKPSRK
>crassostreaGigas.CGI_10018821  MolluscaBivalvia 3615
MESPSLYLIVIALVLGIVSTDEELIDKRRPGWGKRGSLDFGSNNLPNSIIEKRKPGWGKRGMEDEFEMNKRKPGWGKRAPGWGKRSFNEDLNNFIEKRRPGWGKRTSDLMDALNAMEVNKRKPGWGKRSEMEKRKPGWGKRTVPELSETDLSYSSIPTDSFSVLDKRRPGWGKSWRNITDLTAEDNHLRHQILATQSGKNKGVIHYWNSGSFRQSSESRLSPKGIGYTKNDEPDRFYTTTSVNDPACDMQGFNLVILPDPRKSSTEIFMSPRVWVLTLGQGQMDV
>gi|405974338|gb|EKC38991.1| Cerebral peptide 1-APGW [Crassostrea gigas] Mollusca Bivalvia Mollusca Bivalvia 3106
MESPSLYLIVIALVLGIVSTDEELIDKRRPGWGKRGSLDFGSNNLPNSIIEKRKPGWGKRGMEDEFEMNKRKPGWGKRAPGWGKRSFNEDLNNFIEKRRPGWGKRTSDLMDALNAMEVNKRKPGWGKRSEMEKRKPGWGKRTVPELSETDLSYSSIPTDSFSVLDKRRPGWGKSWRNITDLTAEDNHLRHQILATQSGKNKGVIHYWNSGSFRQSSESRLSPKGIGYTKNDEPDRFYTTTSVNDPACDMQGFNLVILPDPRKSSTEIFMSPRVWVLTLGQGQMDV
>chaetopleuraApiculata.31794  MolluscaPolyplacophora 3584
MHLYLPICGICLVLSDRTVYAKAVPADGMGRDSLDIKDLDEIEKPSGAKMEEKRKWADYASWGKRKWDSMPAWGKRWSEGLTGWGKRASDHEDAKRQWNQFVTWGKRSALDDKRKDWSSFTTWGKRGKW
>gadilaTolmiei.63189  MolluscaScaphopoda 3824
MDDLRCILFLLVAAFIVQVYCKPAQISELETSDSKQGLAEKRRWDGLRSWGKKWNEFASWGKRSGLSPSNKRWSEFTSWGKRDGDKHSEEKRKWGNFAVWGKKRSSWSGLHSWGKRGSEFDVAVTKKIMDTLMDILDKNGDDELSREELVGILPAIFGSDDQGATHATQDSV
>gadilaTolmiei.7410  MolluscaScaphopoda 3845
MEDLRCVLFLLVVSFISSAFSKPAHIDGLQSDSNEELSVDKRRWDGIRPWGKKWNEFTSWGKRSGLEPGSKKWSQFNSWGKRTAGSDEKSADDKRKWGNFSVWGKRGSWNSLHSWGKRTSATDEALAIKLINMLDENEDGKVSKEEIHRLIPVFYQREPSHQEQS
>antalisEntalis.191462  MolluscaScaphopoda 3488
MEEVKCLVILIVTACVVQIYCKPADENQLEIKDNSPTDKRGWSDYSSWGKKWGDFATWGKRWGNNNSWSKKWKDFAAWGKRSDPSSESSPDKRKWSSFSSWGKRNNWKSFAAWGKRASVLDKELIEKMLELLDTNGDGQLNREELLGVLPALLLRPMADH
>graptacmeEborea.24675  MolluscaScaphopoda 3890
MEELKCLVILIVSVCVVQIYCKPADETNQLEIKDNSVPDKRGWSDYNSWGKKWGDFATWGKRWGNNNSWSKKWKDFAAWGKRSQPSTESSPDKRKWSSFSSWGKRNAWKSFAAWGKRASVLDKQLTDRMMELFDTNGDSLLSKDELSGVFPAMYSRLLADHYNASQ
>acanthochitonaCrinita.80524  MolluscaPolyplacophora 3441
MKGLQDIMMYGCLITLCSLCLLLSDRTVQAKNIPDDSIHSDSLDIKDLGNIEKPSSSSAEKRKWADYSSWGKRRWDGNASWGKRWSEGLTSWGKRNADKRQWNQFLTWGKRNADADKRKDWSSFATWGKRGKWSNFSSWGKRDLSTDALENAITDAVISRFDDDGDHGLNRDEMLAFVGWLRATGAAAEPVLYSNH
>rhyssoplaxOlivacea.35337  MolluscaPolyplacophora 4497
MKAPQDLIMYASLFTVCGLCLLLSDRTVSAKSVSDENIDRDSLDIKNLDEIEKPPSVKMEEKRKWSDYATWGKRKWEGMPAWGKRWSEGLTSWGKRAADHEEAKRQWNQFVTWGKRSAADDKRKDWSSFTTWGKRGKWSNFNTWGKRDINTDALENAITERVINHFDDDGDHGLNRNEMLAFVNWLRETGGEGPSLDGYIN
>leptochitonRugatus.9226  MolluscaPolyplacophora 4120
MKSAQDLVLYASLFTICSLCLILSDRTVTGKTLIDDNVDRNNLDLKTLNDNEKPIQNNDDKRKWSEYATWGKRKWDGVAAWGKRWSEGLTSWGKRAQDPESMKEAKRQWNQFVTWGKRNADDDKRKDWSSFANTWGKRGKWQNFNTWGKRDVNSEALENAITEKVLNLFDDNGDHGLNRNEMLAFVNWLRTTGGDDQVPEQYRQ
>scutopusVentrolineatus.25695  MolluscaChaetodermomorpha 4524
MLSSTEGVFVLSLVLLACVHSALCSADIDNLKTVAENTASRLREAEASENSLNDKRDWSGFNTWGKRWNNMASWGKRWNNLGTWGKRWNNMASWGKRNPSDIQLSLADLAASKDKRDWSQLSTWGKRNGDQSKRDWQGFSSWGKRQSWSNFNSWGKRDGSLPLFTESQITDRFMDLFDIDGDQVLNKPEMLAFVSWIRGQKAHKSLSTNQQH
>lcl|Sequence 1 ORF:22..858 Frame +1 Lymnaea stagnalis Mollusca  length_of_amidated_peptide_7 SSW_amide AVW_amide PVW_amide GVW_amide GVW_amide 2994
MVVRFFFSPSVSIASRHSRVPLIASYSPFGIVKLLNRTKMYLSGRMPRDSSQFNALRLTLLQIFLLSLTQDTSSAARTLHLPSVINELPSKAITDSTELSQQNTFGNVHSDLAKEPGAYIHTFRDFDDATQETDTSLRGTQNWSELSKWVKGDSYPESDNQSSENNSQNKRQWNAFSSWGKRSAEDENSSGLDEQKRWKQMAVWGKRYADPDHEKKWKDMPVWGKRDMDTDMDKRWSDMGVWGKRGMNTDMDKRWKDMGVWGKRDMDTDMDKRWSDMGV
>dreissenarostriformis.164141  MolluscaBivalvia 3668
MESNIKCPKTVAILTFLVVLFNTCRSETSLSVDGDQKLTTNYPVEDNDDTATKNELKRESWAKFASWGKRGFNGKGFVAWGKRDSVDSDSDNLEEVPDKRAREDWSKFATWGKRSDLHSRQKREWKGFPSWGKRENLGTIDGALDDELKEEAEKRKWNPIATWGKRMNDDGNMEAEKRRWSEFSSWGKRADDQ
>lcl|EFX62990 hypothetical protein DAPPUDRAFT_336091 [Daphnia pulex].Daphnia pulexDaphniaDaphniidaeAnomopodaCladoceraDiplostracaBranchiopodaCrustaceaArthropodaMetazoaEukaryota  length_of_amidated_peptide_10 GEN_amide DEN_amide DEN_amide DEN_amide DEN_amide DEN_amide GEN_amide DEN_amide DEN_amide 2097
MGLSNFGENGKRFMGLSHFDENGKRFMGLSHFDENGKRFMGLSHFDENGKRFMGLSHFDENGKRFKGLSHFDENGKRFKGLSHFGENGKRFMGLSHFDENGKRFMGLSHFDENGKRFMGLSHFHTKTWT
>lcl|XP_001626456 predicted protein, partial [Nematostella vectensis].Nematostella vectensisNematostellaEdwardsiidaeActiniariaHexacoralliaAnthozoaCnidariaMetazoaEukaryota  length_of_amidated_peptide_8 GLW_amide GLW_amide GLW_amide GLW_amide GLW_amide GLW_amide GLW_amide GLW_amide GLW_amide GLW_amide GLW_amide GLW_amide GLW_amide GLW_amide GLW_amide GLW_amide GLW_amide GLW_amide 2197
MPTDTKRQAGAPGLWGKRDAGPPGLWGKRDAGPPGLCRKRSPKPPGLWGKRQAGAPGLWGKRSAGPPGLWGKRDAGPPGLWGKRVAGPPGLWGKRQAGAPGLWGREAGAPGLWGKRQAGAPGLWGKREAGAPGLWGREANAPGLWGKRRAGAPGLWGKREANAPGLWGKRQAGPPGLWGKREANAPGLWGKRQAGPPGLWGKREANAPGLWGKRQAGPPGLWGKRDEDEDEDMDETNGDPLWGRSADAGPPGLWGRKKRAASPQRDLYGIGLWGRNA
>lcl|EHJ68077 prothoracicostatic peptide precursor [Danaus plexippus].Danaus plexippusDanausDanausDanainaDanainiDanainaeNymphalidaePapilionoideaDitrysiaGlossataLepidopteraEndopterygotaNeopteraPterygotaInsectaHexapodaArthropodaMetazoaEukaryota length_of_amidated_peptide_9 SAW_amide SAW_amide TAW_amide TPW_amide SAW_amide SAW_amide GSW_amide GAW_amide GMW_amide GMW_amide 2213
MRCYLAALCAALAALAVAKAAVAAADAPREQTKDLNSAWGKRGWQDLNSAWGKRGWQDLNTAWGKRAWRDLSQTPWGKRGWQDLNSAWGKRGWQDMSSAWGKRAPEKWSNFHGSWGKRSGPEPDYEDYEVVYEHLMPSQLDGDMIESPEKKAWSSLHGAWGKRPVKQGQYNSGSYYWKREPGWTNLRGMWGKRSPQNDLIEENGSYYWKREPGWTNLRGMWGKRSPQNDLIEENDGATDEA
>gadilaTolmiei.38341  MolluscaScaphopoda 3787
MKSCFVVWCIVIASACGSVVKRDTKNFSLPTCPERAVCSIIKETGSGPDGELESTNTCECPGDHVCPKEPGDQTLAVNKGEWFGLCQPTSELSTCTDGEVAQDLFVSADDAETDYYTKVNCICPSASEDSPQSSEVSTFTRDGSDSAGSIQFVCPGTAQKRGRGKPSSFYKRSAGRNSGMSSFYKRGRYGDTDKSGRFYFYKRDSDDEALAGDDDNSMEKRGRYGAKDREGNFYFYKRGQGMSSFYKRSPQNGMSSFYKRGRWGDNPNMSSFYKRQSGDSMSSFYKRGGNYGMSSFYKRADDSNDQNEMDKRGRYGDDSDKGRFYFYKRGRYGQDDKNGRFYFYKRGGRFGNGRDKQKFYFY
>lcl|XP_975364 PREDICTED: similar to preprotachykinin [Tribolium castaneum].Tribolium castaneumTriboliumTenebrionidaeCucujiformiaPolyphagaColeopteraEndopterygotaNeopteraPterygotaInsectaHexapodaArthropodaMetazoaEukaryota length_of_amidated_peptide_9 GVR_amide GMR_amide GMR_amide GMR_amide GMR_amide GMR_amide GMR_amide GVR_amide 2207
MHSTTITTAVVLATIYVVCAAEDHHKRAPSGFTGVRGKKSIPDSAYSTGNSDSDSIPELKAVDIVSDLGAVDKRAPSGFMGMRGKKPFSLWEGTYPDGVFKRAPSGFMGMRGKKDMEFANYDEYIKRAPSGFMGMRGKKDYDSSSSQLDKRAPMGFMGMRGKKDYDEIADEKRAPSGFFGMRGKKMPRQAGFFGMRGKKYPYQFRGKFVGVRGKKASPDDYYNVDLDTVGQELDLNQLMLLLTENEGESDIWNGNNEVGQYSQNTMNNSLSPLFTRLKSTVSVKISHNCTNLEENSAQSNEVFTETVHIFKEMGAHNAWMNRINGDGGKVAVLRRLESLCRNQRCERRSGGRPPVKSRKGQVKPSKKTPVRALRWLAFSCEQSGHGFNNKFVMALQVTKFVSMSLNLKLGAAFMNGTEVWMTGRVMSTISLRFSIATLSLRVIQIR
>lcl|NP_508640 Neuropeptide-Like Protein family member (nlp-1) [Caenorhabditis elegans].Caenorhabditis elegansCaenorhabditisPeloderinaeRhabditidaeRhabditoideaRhabditidaChromadoreaNematodaMetazoaEukaryota length_of_amidated_peptide_10 MSF_amide MSF_amide MSF_amide MSF_amide MSF_amide VGL_amide 2203
MKATFVLACLLVIAAVSHADLLPKRMDANAFRMSFGKRSVSNPAEAKRMDPNAFRMSFGKRSAEQNEQANKEDKATSDKLYDDTKFEEMKRMDANAFRMSFGKRSDAHQAADDQVEYVNDDFSLPEQKRMDANAFRMSFGKRVNLDPNSFRMSFGKRSTVGYNLDARNYFVGLGRR
>laevipilinaHyalina.53498  MolluscaMonoplacophora 4061
MNTGLLIAVIGMTTLCIINAHGGHGGGSHGHSHGGKGQDSGHVRHGHSHDHSHGGKGQDSGHGRHGHSHAGGGGHGHSHAGGHGHSHGGHGHSHGGGFNKPPAKPQWGGSSFSGGHKPAPKPPKDGGFGSFKKLPPAFGSSSDGGFNKAPPKSKMDGSFGRGFKKPPPAFGSSFGGGFKKPPPSPWGGRSFGGRFKKPAPWDGSRGSGSFGRSSFGGGFNKPPPKAPWGGSSSGSFKKAPPKSNWRGNSFGGGFNKPPPKAPLGGRSFGSFKKAPPKSNWGGNSFGGGFNKPPPKAPWGGSSFDSFMKPPEKSAWGRNSNRGGFNKPPPKASRGSNSFHGGFGKPSHHKTRVDILVNNKRIAKEYFPSKGSSKPSDVRVVVSKDKEKEADLKMQIPKKPKPEWEG
>acanthochitonaCrinita.92831  MolluscaPolyplacophora 3416
MFWYKLAVCVAFLCTLDGSVGLPLNEEARNELKDVVSSIISKSRDKADDDVLIVPAQVADVTSEFHQQLDEPGYAPEAKRSNFDSISHYSDFGKFEKRKNGESNDVLSGLLHRLKRGGFDSIHHYSDFGRFNKRSVDRAYFARGYADVPAWKRRAFDSIHHYSDFGRFNRRK
>acanthochitonaCrinita.72959  MolluscaPolyplacophora 3422
MWHKLTACVTFVFFFGTSVAFPASETKDDLNGIVSSLLNEGQRNLVNKPPAVPGEVNEDTSEHDRKVDAYQTGNVPEGMAKRAPWYRDYYDGAKRFGGSFDSISHYSDFGKFQKRKKEESKSVSGNLLNRLKRGGFDSIHHFSDFGRFNKRSVDRAYFARGYANEPAWKRRAFDSIHHYSDFGRFNRRK
>dreissenarostriformis.466868  MolluscaBivalvia 3711
MYTRLLATHILTTLIISLSLGEEHKTNTDNGIDRVRRDLVEPNDGVSEETFDPDEDIDMEKKWSERPKYKTFDSLASSLIKRFGDGRSFDSLASGLIGKRYGDGRSFDTLASGLIGKRYEDGRSFDTLAS
>APGWamide_pfu_aug1.0_1342.1_65962.t1  Mollusca Bivalvia 3105
MEVTKFLLLCTAIAQHLILVSSDGELIDKRRPGWGKRNVDNLVDDEDDYVEAEKRKPGWGKRSDIDSQMDKRKPGWGKRDFSEIGEIDKRKPGWGKRSMDDLNNIIKRRPGWGKRSGDLYDALQMYKRRPGWGKRSFPESLILDKRRPGWGKRSFVDIFDTAEDNDTSDINKRRPGWGKRSDIFSVERRRPGWGKRAPGWGKRSDLVDNCELIDLEVERLLQEIQKIEEYRLQQCGTPSEDGITVPAYN
>MIP/allatostatin-B_platynereis_dumerilli Annelida 520
MDRVTITCFSLCLASVLIPLVHSEENVDLDEDKRAWMKNNIAWGKRGWKQGASYSWGKRDSEGDGLMSDEEKRAWNKNNMRVWGKRSDEDDKRGWKDSSMRVWGKRAGEDDNNKRWGKNNLRVWGKRADDLEVLEDKRAWGDNNMRVWGKRSDLEDDKRAWNKNSMRVWGKRDMEEDEDNKRAWKGQSARVWGKRADEDDKRGWNGNSMRVWGKRGWHGNGVRQWGKRLHLDDVEPILDDEESKRAWAKNNMRVWGKRSTDNVRNMKAVVAEPAEVAADAESAKSS
>C. gigas EKC22697.1 Mollusca Bivalvia 3123
MLCHLEQLLLSCIVLCLVKVCASLKAQDEASVNDHDIVRRQAMGHSFGDELEGFDLDPKRVNNWNQFPAWGKRLSKRRWSSLGAWGKRSWLDRLISANNNWGKRWKSMSNSWGKRQAPSEFDGLSDDYINIKKRSVDSKFSHNSRNKRSIPTELSPEQNEEKRRWSSLSAWGKRSDDDEKRRWSSLSAWGKRSNPEAIDDNDSDNISKRKWSSFSSWGKRGDPVDLSKRLYSYWQNRLMTNNPWMERRGWNAFSSWGKRSMD
>C._gigas EST CU97729 Mollusca Bivalvia 3253
MIWVFCTPKEDQKGHLEPGIMLCHLEQLLLSCIVLCLVKVCASLKAQDEASVNDHDIVRRQAMGHSFGDELEGFDLDPKRVNNWNQFPAWGKRLSKRRWSSLGAWGKRSWLDRLISANNNWGKRWKSMSNSWGKRQAPSEFDGLSDDYINIKKRSVDSKFSHNSRNKRSIPTELSPEQNEEKRRWSSLSAWGKRSDDDEKRRWSSLSAWGKRSNPEAIDDNDSDNISKRKWSSFSSWGKRGDPVDLSKRLYSYWQNRLMTNNPWMERRGWNAFSSWGKRSMD
>gi|405955676|gb|EKC22697.1| hypothetical protein CGI_10001623 WWamide [Crassostrea gigas] Mollusca Bivalvia Mollusca Bivalvia 3336
MIWVFCTPKEDQKGHLEPGIMLCHLEQLLLSCIVLCLVKVCASLKAQDEASVNDHDIVRRQAMGHSFGDELEGFDLDPKRVNNWNQFPAWGKRLSKRRWSSLGAWGKRSWLDRLISANNNWGKRWKSMSNSWGKRQAPSEFDGLSDDYINIKKRSVDSKFSHNSRNKRSIPTELSPEQNEEKRRWSSLSAWGKRSDDDEKRRWSSLSAWGKRSNPEAIDDNDSDNISKRKWSSFSSWGKRGDPVDLSKRLYSYWQNRLMTNNPWMERRGWNAFSSWGKRSMD
>patinopectenYessoensis.PY_T18497  MolluscaBivalvia 4381
MKFQMSITRLLCLTLLVLKTAYCMAKSLDGIDKTTGAVDASREKRGVLNSDSKEEALSKFINTLNASPADESEVAKRGWQKFNSWGKRVLVNLSPWGKRRWARLQSWGKRSIDPSAIDETGKDDIDSEITPEQALLYNEGDKRGWKDMGTWGKRDPTDELTDAGLEDVDKRKWTGYASWGKRDDENVSDDLLPKRKWNQLSAWGKRAEALTADQLEAIKRKWSSMASWGKRSNWSGFNSWGKRNPWSNLATWGKRSKWSGFNSWGKRNAADDLEQ
>A californica NP_001191611.1 Mollusca Gastropoda 3124
MTLHLASPFILLFTIAYSLTSAVQGLEPLPAASLSDSPASGADVPPLPSSAATNAAVDKEWLRQKLEEGQFLPQQDKRWGGINSWMTHRLGGPSERDSSQDSLDKQLLVNNVQNYDDSSKRKWSKFSSWGKRDASEETPEGGEGEDGLGAVKKWKNMAVWGKRAEDGLDKRWKQMATWGKREDGDVLGLGTDKRWKQMASWGKRLDDSDRDKKWKQMSVWGKREDNGEPLDKKWKEMSVWGKRDTLDDPEKRWKQMAVWGKRQGLDDRNDKRWKQMATWGKRNSSENYDKRWKQMSVWGKRDGDGDLDKRWKQMSVWGKRDGDGDLDKRWKQMSVWGKRNGDGDLDKRWKQMSVWGKRDGDEDVEKRWKQMSVWGKRDGDADLDKRWKQMSVWGKRDEDGNLDKRWKQMSVWGKRDEDGNLDKRWKQMSVWGKRDGDDNLDKRWKQMSVWEREREREWV
>A._californica NP_001191480.1 Mollusca Gastropoda 3254
MTLHLASPFILLFTIAYSLTSAVQGLEPLPAASLSDSPASGADVPPLPSSAATNAAVDKEWLRQKLEEGQFLPQQDKRWGGINSWMTHRLGGPSERDSSQDSLDKQLLVNNVQNYDDSSKRKWSKFSSWGKRDASEETPEGGEGEDGLGAVKKWKNMAVWGKRAEDGLDKRWKQMATWGKREDGDVLGLGTDKRWKQMASWGKRLDDSDRDKKWKQMSVWGKREDNGEPLDKKWKEMSVWGKRDTLDDPEKRWKQMAVWGKRQGLDDRNDKRWKQMATWGKRNSSENYDKRWKQMSVWGKRDGDGDLDKRWKQMSVWGKRDGDGDLDKRWKQMSVWGKRNGDGDLDKRWKQMSVWGKRDGDEDVEKRWKQMSVWGKRDGDADLDKRWKQMSVWGKRDEDGNLDKRWKQMSVWGKRDEDGNLDKRWKQMSVWGKRDGDDNLDKRWKQMSVWEREREREWV
>lcl|NP_001191611 PTSP-like peptide neurotransmitter precursor [Aplysia californica].Aplysia californicaAplysiaAplysiidaeAplysioideaAplysiomorphaEuopisthobranchiaEuthyneuraHeterobranchiaGastropodaMolluscaMetazoaEukaryota  length_of_amidated_peptide_7 SSW_amide AVW_amide ATW_amide ASW_amide SVW_amide SVW_amide AVW_amide ATW_amide SVW_amide SVW_amide SVW_amide SVW_amide SVW_amide SVW_amide SVW_amide SVW_amide 2916
MTLHLASPFILLFTIAYSLTSAVQGLEPLPAASLSDSPASGADVPPLPSSAATNAAVDKEWLRQKLEEGQFLPQQDKRWGGINSWMTHRLGGPSERDSSQDSLDKQLLVNNVQNYDDSSKRKWSKFSSWGKRDASEETPEGGEGEDGLGAVKKWKNMAVWGKRAEDGLDKRWKQMATWGKREDGDVLGLGTDKRWKQMASWGKRLDDSDRDKKWKQMSVWGKREDNGEPLDKKWKEMSVWGKRDTLDDPEKRWKQMAVWGKRQGLDDRNDKRWKQMATWGKRNSSENYDKRWKQMSVWGKRDGDGDLDKRWKQMSVWGKRDGDGDLDKRWKQMSVWGKRNGDGDLDKRWKQMSVWGKRDGDEDVEKRWKQMSVWGKRDGDADLDKRWKQMSVWGKRDEDGNLDKRWKQMSVWGKRDEDGNLDKRWKQMSVWGKRDGDDNLDKRWKQMSVWEREREREWV
>pfu_aug1.0_5029.1_59683.t1  Mollusca Bivalvia 3122
MKCLIHCAIVITTLTFSLCEIYDEHKEADELDNISPNLQKDLHLKSSLSDSRTADKRAWQTSSWGKRKWPGTNVWGKRKWMNVWGKRKWASMGTWGKRSDPLIDNGLENIHKRDTEHSFPLKRKWNQFVTWGKRSMPIQRKWASVSLWGKRSQDNYNEPEKRKWSALTSWGKRDDVGDINSDKNKRKWAMSAWGKRTNPIDGDNDMNKKWALASWGKRNDIYNTPSLQDNDAKSDNTVDKRKWSNFSSWGKRMSIQNWRKRPWLWAKRRRGWSAMSSWGKRSSLDTKENDDRQLLSV
>WWamide pfu_aug1.0_5029.1_59683.t1 Mollusca Bivalvia 3334
MKCLIHCAIVITTLTFSLCEIYDEHKEADELDNISPNLQKDLHLKSSLSDSRTADKRAWQTSSWGKRKWPGTNVWGKRKWMNVWGKRKWASMGTWGKRSDPLIDNGLENIHKRDTEHSFPLKRKWNQFVTWGKRSMPIQRKWASVSLWGKRSQDNYNEPEKRKWSALTSWGKRDDVGDINSDKNKRKWAMSAWGKRTNPIDGDNDMNKKWALASWGKRNDIYNTPSLQDNDAKSDNTVDKRKWSNFSSWGKRMSIQNWRKRPWLWAKRRRGWSAMSSWGKRSSLDTKENDDRQLLSV
>pinctadaFucata.59683_t1  MolluscaBivalvia 4420
MKCLIHCAIVITTLTFSLCEIYDEHKEADELDNISPNLQKDLHLKSSLSDSRTADKRAWQTSSWGKRKWPGTNVWGKRKWMNVWGKRKWASMGTWGKRSDPLIDNGLENIHKRDTEHSFPLKRKWNQFVTWGKRSMPIQRKWASVSLWGKRSQDNYNEPEKRKWSALTSWGKRDDVGDINSDKNKRKWAMSAWGKRTNPIDGDNDMNKKWALASWGKRNDIYNTPSLQDNDAKSDNTVDKRKWSNFSSWGKRMSIQNWRKRPWLWAKRRRGWSAMSSWGKRSSLDTKENDDRQLLSV
>rotariaTardigrada.60004  Rotifera 63
MQTKFVLIFGLLAVLFLFHFNTVVESKFLEHSDEQWDDLSSEDFDFDKRLASAKFASGLGKRLASAKFASGLGKRLASAKFASGLGKRLASAKFASGLGKRSVNK
>rotariaSordida.21397  Rotifera 78
MQTKFILIVGLLAVLFLFHFSTVVESKSLEHSDEQWDDVSSEDFDFVKRLASAKFASGLGKRLASAKFASGLGKRLASAKFASGLGKRLASAKFASGLGKRSINK
>rotariaTardigrada.48069  Rotifera 57
MNTKLILFVGLLAVLFLFHFNTVESTVFINSDEQWDNLSSEDSSELDKRLTSAKFASGLGKRLTSAKFASGLGKRLASVKFASGLGKRLAAAKFASGLGKRLASAKFASGLGK
>rotariaTardigrada.60005  Rotifera 60
MQTKFVFIVGLLAVLLLFHFNTVVESTSLEHSDEQWDDESSEDFDFDKRLASAKFASGLGKRLASAKFASGLGKRLASAKFASGLGKRLASAKFASGLGKRSVNK
>lcl|CF544356 -20 83 607  Hd_mx17_64F10_T7 Hypsibius dujardini mixed stage (fraction 7) Hypsibius dujardini cDNA clone Hd_mx17_64F10 5' similar to O96500 (O96500) Allatostatin neuropeptide, mRNA sequence.Hypsibius dujardiniHypsibiusHypsibiidaeParachelaEutardigradaTardigradaMetazoaEukaryota; LEN=607; translated ; closed=(1/1)  MGL_amide FGL_amide FGL_amide FGL_amide FGL_amide 2388
MSISPSQTMAIATVVLLSLQLVCVTQGASSNGQRFYYSMGLGKRMYTPYSFGLGKRSGVIGDDLYVPVRDTRGRHAYSFGLGKRGGDEILLPEPMLLDGEDSDYFADPWDKRGGRAGAYSFGLGKRAGESGKSFYSFGLGKRDVAVEEEKSPVVSVADNKSSKGKGQA
>lcl|ABS29318 prepro-A-type allatostatin [Calanus finmarchicus].Calanus finmarchicusCalanusCalanidaeCalanoidaCopepodaMaxillopodaCrustaceaArthropodaMetazoaEukaryota  length_of_amidated_peptide_7 FGI_amide FGI_amide FGI_amide FGI_amide FGI_amide FGI_amide QMW_amide FGV_amide 2231
MLLWILLCQLTLTYGARPYNGQQGTMLANLAFNDNNSNGLDYEIGEDGPDTDIDVSKREPYGFGIGKRAPYGFGIGKRALYGFGIGKRAPYGFGIGKRAPYGFGIGKREPYNFGIGKRSQMWGKRQPYNFGVGKRGMLAL
>lcl|ADD20145 allatostatin [Glossina morsitans morsitans].Glossina morsitans morsitansGlossinaGlossinidaeHippoboscoideaMuscomorphaBrachyceraDipteraEndopterygotaNeopteraPterygotaInsectaHexapodaArthropodaMetazoaEukaryota  FGL_amide 2224
MMTINFTCLLVLLICWLNMFCCQPNYGDDDTNRNDIHDASQLNSLFSINAGTNMEMDDHDEKNNYDKRVERYAFGLGRRGYTYTNGNGMKRLPVYNFSLSKRAPYTFDLDKRSGYNRLDDELLAKQELDKAFNTATMLSKREPSEDVSHRASYPMRYGFGLSR
>lcl|CAH61197 allatostatin, partial [Drosophila subobscura].Drosophila subobscuraSophophoraDrosophilaDrosophilidaeEphydroideaMuscomorphaBrachyceraDipteraEndopterygotaNeopteraPterygotaInsectaHexapodaArthropodaMetazoaEukaryota length_of_amidated_peptide_8 FGL_amide FGL_amide FGL_amide 2229
MNTLNAHLLLLALCCVGYIACSPAIGQDQRSQVSGEGDVDGLLGADEMADNGADIDKRVERYAFGLGRRAYMYNNGGPGMKRLPVYNFGLGKRSRPYSFGLGKRSDSVYDQDNEIDYRVPP
>lcl|XP_002053026 GJ23562 [Drosophila virilis].Drosophila virilisDrosophilaDrosophilidaeEphydroideaMuscomorphaBrachyceraDipteraEndopterygotaNeopteraPterygotaInsectaHexapodaArthropodaMetazoaEukaryota length_of_amidated_peptide_8 FGL_amide FGL_amide FGL_amide FGL_amide 2233
MNIVHAQLLLLALYCLGYVCCSPAIGHEARNQVTSDGDGEGDNDLLLSAGEDAPDNGGDIDKRVERYAFGLGRRAYMYTNGGAGMKRLPVYNFGLGKRSRPYSFGLGKRSDYDYDQENEIDYRALPPGFMAAAGRASRQNKRTTRPQPFNFGLGRR
>lcl|XP_001990055 GH19129 [Drosophila grimshawi].Drosophila grimshawiHawaiian DrosophilaDrosophilaDrosophilidaeEphydroideaMuscomorphaBrachyceraDipteraEndopterygotaNeopteraPterygotaInsectaHexapodaArthropodaMetazoaEukaryota length_of_amidated_peptide_8 FGL_amide FGL_amide FGL_amide FGL_amide 2230
MNTMLHAQLLLLALCCLGYVCCSPVIGQESRSQGTNDGDGDGDLLLSAAEDMPDNGGDIDKRMERYAFGLGRRAYMYSNGGAGMKRLPVYNFGLGKRSRPYSFGLGKRSDYDYDQENEIDYRVLPPGYLSVAAGRGQGRQNKRTTRPQPFNFGLGRR
>lcl|XP_002073260 GK13247 [Drosophila willistoni].Drosophila willistoniSophophoraDrosophilaDrosophilidaeEphydroideaMuscomorphaBrachyceraDipteraEndopterygotaNeopteraPterygotaInsectaHexapodaArthropodaMetazoaEukaryota length_of_amidated_peptide_8 FGL_amide FGL_amide FGL_amide FGL_amide 2236
MNTLHAHTLLLLAICCLGYISCSPVIGQEPRNPVASDGDAENDAVDALIGTAIDDGGDIDKRVERYAFGLGRRAYMYTNAGPGMKRLPVYNFGLGKRSRPYSFGLGKRNDYDYDPDSEMDFRMAPANYIPAERAARPGRQSKRTTRPQPFNFGLGRR
>lcl|XP_001357714 GA12425 [Drosophila pseudoobscura pseudoobscura].Drosophila pseudoobscura pseudoobscuraSophophoraDrosophilaDrosophilidaeEphydroideaMuscomorphaBrachyceraDipteraEndopterygotaNeopteraPterygotaInsectaHexapodaArthropodaMetazoaEukaryota length_of_amidated_peptide_8 FGL_amide FGL_amide FGL_amide FGL_amide 2242
MNTLNAHLLLLALCCVGYIACSPVIGQEQRSPVSGEGDADGLLGADEMADNGADIDKRVERYAFGLGRRAYMYNNGGPGMKRLPVYNFGLGKRSRPYSFGLGKRSDYDYEQDNEIDYRVPPANYMGVERAVRPGRQNKRTTRPQPFNFGLGRR
>lcl|XP_001964448 GF23184 [Drosophila ananassae].Drosophila ananassaeSophophoraDrosophilaDrosophilidaeEphydroideaMuscomorphaBrachyceraDipteraEndopterygotaNeopteraPterygotaInsectaHexapodaArthropodaMetazoaEukaryota length_of_amidated_peptide_8 FGL_amide FGL_amide FGL_amide FGL_amide 2248
MNSLHAHILLLAVCCVGYIACSPVIGQDQRSPASGDADAEVMLAADEMADNNGDNIDKRMERYAFGLGRRAYMYTNGGAGMKRLPVYNFGLGKRSRPYSFGLGKRSDYDYEQDNEVAYRVPPANYLAAERGVRPGRQNKRTTRPQPFNFGLGRR
>lcl|XP_001981945 GG12326 [Drosophila erecta].Drosophila erectaSophophoraDrosophilaDrosophilidaeEphydroideaMuscomorphaBrachyceraDipteraEndopterygotaNeopteraPterygotaInsectaHexapodaArthropodaMetazoaEukaryota length_of_amidated_peptide_8 FGL_amide FGL_amide FGL_amide FGL_amide 2244
MNSLHAHILLLAVCCVGYIASSPVIGQDQRSGDTDADVLLAADEMADGGDNIDKRVERYAFGLGRRAYMYTNGGPGMKRLPVYNFGLGKRSRPYSFGLGKRSDYDYEQDNEIDYRVPPANYLAAERAGVRPGRQNKRTTRPQPFNFGLGRR
>lcl|XP_001998531 GI23586 [Drosophila mojavensis].Drosophila mojavensisDrosophilaDrosophilidaeEphydroideaMuscomorphaBrachyceraDipteraEndopterygotaNeopteraPterygotaInsectaHexapodaArthropodaMetazoaEukaryota length_of_amidated_peptide_8 FGL_amide FGL_amide FGL_amide FGL_amide 2247
MNMLHTQLLFLALCCLGYVCCTPVIAQDEARNHVSSVNDGDNDMLLNAGEDVQEAGGDIDKRMERYAFGLGRRAYMYNNGGPGMKRLPVYNFGLGKRSRPYSFGLGKRSDYEDEEDNEIDYRALPPGFMAALGRGGSRQNKRTTRPQPFNFGLGRR
>lcl|XP_313511 AGAP003712-PA [Anopheles gambiae str. PEST].Anopheles gambiae str. PESTAnophelesAnophelinaeCulicidaeCulicoideaNematoceraDipteraEndopterygotaNeopteraPterygotaInsectaHexapodaArthropodaMetazoaEukaryota  FGL_amide FGL_amide FGL_amide FGL_amide FGL_amide 2235
MRSYIWMLALSAYVTLSLCLSVSWSLPAGGGTAGSSSSSSNDLDMDDLSRDRVSGQGEISTSQFQHMLAVRSPKYNFGLGKRRYIIEDVPGAKRLPHYNFGLGKRGSPMGGNDYEYDGLMGGNQLGWNDNDYTNLITKDGQFDYDAEKEKDAAKRTASGNGAGSAYRYHFGLGKRRAYDFGLGKRYFDAEDFNKRLPNRYNFGLGKR
>Allatostatin A (DappuASTA) estExt_fgenesh1_pg.C_60085 [Dappu1:221712].Daphnia pulexDaphniaDaphniidaeAnomopodaCladoceraDiplostracaBranchiopodaCrustaceaArthropodaMetazoaEukaryota scaffold_6:459428-461464; {FE359774.1}   FGL_amide FGL_amide FGL_amide FGL_amide FGL_amide PNL_amide 2825
MRPKNEMLFLSTALFLLVALLQSSQCTDVNNDSSVIEAVGAGGGDSQAKAESLASAEDKLSALTADGMATRARYFKSFGGNPTGDPNLNIYSFGLGKRTSRSYSINPYSFGLGKRGGNAKSYPQQIPYSFGLGKRNPTKYNFGLGKRPDRFGFGLGKRNLKDDDLDQWLNDEEYSQFDDTEEEIEGREDDSQEIMDVNKRSQMAAGQQQQQQQQAFFPSHLQSAFYGGPFMSNLARANTHALGKSRTFNQQAATHDLPNLGKRLPVYNFGLGK
>lcl|XP_001850046 preproallatostatin [Culex quinquefasciatus].Culex quinquefasciatusCulexCulexCuliciniCulicinaeCulicidaeCulicoideaNematoceraDipteraEndopterygotaNeopteraPterygotaInsectaHexapodaArthropodaMetazoaEukaryota length_of_amidated_peptide_9 FGL_amide FGL_amide FGL_amide FGL_amide FGL_amide 2238
MYLRTSPVMLVSSVAMVLCMACAAYGSPAPSSSGSSDLLRAAAASSGGGESGLDGRGQREISASTFQHLLAVRSPKYNFGLGKRRYVIENAPGAKRLPQYNFGLGKRGRMDLFDYEEDSIPDWKDDYQTLLGNDIEEYDQDQDKSAEKRASGRYHFGLGKRRNYNFGLGKRSYQQGEKRLPNRYNFGLGRR
>lcl|AAB08870 preproallatostatin [Aedes aegypti].Aedes aegyptiStegomyiaAedesAediniCulicinaeCulicidaeCulicoideaNematoceraDipteraEndopterygotaNeopteraPterygotaInsectaHexapodaArthropodaMetazoaEukaryota  FGL_amide FGL_amide FGL_amide FGL_amide FGL_amide 2240
MRPSTTPMVLLSYLAFVLCLACVAYGSSALGSSSGSSDQSLFGGGAGGGGGSASAESDIGDDRGQREISQATFQHMLAVRSPKYNFGLGKRRYIIEDVPGAKRLPHYNFGLGKRARNNLLEYDDDSAPSWSEDYSSLIPRDGLDYDGDKDKSAEKRASAYRYHFGLGKRRVYDFGLGKRVYEDKRLPNRYNFGLGKR
>lcl|EFR21462 hypothetical protein AND_17029 [Anopheles darlingi].Anopheles darlingiAnophelesAnophelinaeCulicidaeCulicoideaNematoceraDipteraEndopterygotaNeopteraPterygotaInsectaHexapodaArthropodaMetazoaEukaryota  FGL_amide FGL_amide FGL_amide FGL_amide 2245
MKGITVAVALLMFGCLVASQSHNYFWGVRDPRDVLLNRTIAVRSGTILQVKSIDLVYPLKGQQGRNISAITVLDQYINGNGGYASLYAGGVGYNYTTVHLKSQRGHGYNFIVRSRSPGIKRLKPISAGMRYYTWTPVLVAYITLSCLSGTWSLPASGSSGAAGNSASELDMDDLTRDRTSPGQGEISTSQFQHMLAVRSPKYNFGLGKRRYIIEDVPGAKRLPHYNFGLGKRGSPIGAPSDYEYDGGMVANQLGWNDNDYNLITKDGQYDYETDKDAAKRATSGNGAGGAYRYHFGLGKRRTYDFGLGKRYFEAEEFNKRLPNRYNFGLGLAVIAALLLFGCLVASQSNNFYWGVRDPRDVLLNRTIAVRSGTILQVKSIDLVYPLKGQQGRNISAITVLDQYINGKGGYASLYAGGVGFNYTTIHLKSQRGQGYNFIVEIYGR
>Allatostatin A (NV_13011) Nasonia vitripennisNasoniaPteromalinaePteromalidaeChalcidoideaApocritaHymenopteraEndopterygotaNeopteraPterygotaInsectaHexapodaArthropodaMetazoaEukaryota  length_of_amidated_peptide_8 IVG_amide FGL_amide FGL_amide FGL_amide FGL_amide FGL_amide 2838
MSSSNLSGTAMSLTIFCVLSILGGTSVAMDEQPSASSSSGVSSSSSSSSHGPHFSPLVDPREQIVGGKRAYTYRSEYKRLPIYQFGLGKRWVDDKRSQPFSFGLGKRTRPYSFGLGKRSSYSEDDDSRYGLDLSYLIQPSDLYEQLAQRDALENYLQQQQAIKRTGGFNFGLGKRDAEMNEGMMREDGLHEKVPVKHSRDKYLFGLGKRFYEPATMQDDEDEEMLEDA
>lcl|EGI57352 Allatostatin [Acromyrmex echinatior].Acromyrmex echinatiorAcromyrmexMyrmicinaeFormicidaeVespoideaAculeataApocritaHymenopteraEndopterygotaNeopteraPterygotaInsectaHexapodaArthropodaMetazoaEukaryota length_of_amidated_peptide_8 FGI_amide FGI_amide FGI_amide FGI_amide TVS_amide 2239
MKTTTSLITMRIIMFYLLSVVGRAVAIEEAASSSLHIQQLHPLLNNMEYEEPIKKAYIAEYKRLPLYTFGIGKRWIDNNEDKRSRQFSFGIGKRLRNYDFGIGKRNNEYHPLNLDYFDNMGDYQSHEDNSNDFMENKRSNHQFGFGIGKRVWKLATGETTVSGRRLNDAIVPKYWFSILAKELENENLNQ
>lcl|EFN68211 Allatostatins [Camponotus floridanus].Camponotus floridanusCamponotusFormicinaeFormicidaeVespoideaAculeataApocritaHymenopteraEndopterygotaNeopteraPterygotaInsectaHexapodaArthropodaMetazoaEukaryota length_of_amidated_peptide_8 FGI_amide FGI_amide FGI_amide FGI_amide AVS_amide 2234
MKTSSLIAMRLIIFYLLSVVGRSTAAVEEAPASSLHIPRLNPLSSNLEYDEPSEKRAYAYISEYKRLPLYNFGIGKRWIDNSEDKRTRPFSFGIGKRLRDYRFGIGKRNSGYRPLGMDFSVDNMDFHSREDNLDDFIDDKRGGQPFSFGIGKRGWKLPMGEMAVSGRRLNDVVGPKYLLGLGKGLSENENLIQ
>lcl|EFN80332 Allatostatins [Harpegnathos saltator].Harpegnathos saltatorHarpegnathosPoneriniPonerinaeFormicidaeVespoideaAculeataApocritaHymenopteraEndopterygotaNeopteraPterygotaInsectaHexapodaArthropodaMetazoaEukaryota length_of_amidated_peptide_8 FGI_amide FGI_amide FGI_amide FGI_amide 2232
MLCLLSVVGESTAAMEDMPSSSLHMPRLNPLLNHVEYEEPSEKRSYAYVSEYKRLPLYNFGIGKRWVDDNEDKRTRPFSFGIGKRLRDYRFGIGKRNSHPLNLDYLPADNLEAYHSREDNADDLMEEKRSNQPFSFGIGKRGWKLAGATARRPNADVVAAPRYLLSLGKGIGEDEEMAQ
>lcl|XP_003397004 PREDICTED: allatostatins-like [Bombus terrestris].Bombus terrestrisBombusBombusApidaeApoideaAculeataApocritaHymenopteraEndopterygotaNeopteraPterygotaInsectaHexapodaArthropodaMetazoaEukaryota length_of_amidated_peptide_8 FGI_amide FGL_amide FGL_amide FGL_amide FGL_amide 2237
MKIRTGLLTSSVAFLYLIGIVERPVLAMEEAPPYSMNLHDYNSMLNSMEFDDSVPEKRAYTYVSEYKRLPVYNFGIGKRWVDTNDNKRGRDYSFGLGKRRQYSFGLGKRNDNPDYPVRLNMDYLPVDNLAYHSQENLDDLLEAKRSRPYSFGLGKRAAHPNNGQPIGPKRPNDLMSQRYHFGLGKRMSEDEEDSSQ
>lcl|XP_003489958 PREDICTED: allatostatins-like [Bombus impatiens].Bombus impatiensPyrobombusBombusApidaeApoideaAculeataApocritaHymenopteraEndopterygotaNeopteraPterygotaInsectaHexapodaArthropodaMetazoaEukaryota length_of_amidated_peptide_8 FGI_amide FGL_amide FGL_amide FGL_amide FGL_amide 2241
MKIRTGLLTSSIAFLYLIGIVERPVLAMEEAPPYSTNLHDYNAMLNSMEFDDSVPDKRAYTYVSEYKRLPVYNFGIGKRWIDTSDNKRGRDYSFGLGKRRQYSFGLGKRNDNSDYPVRLNMDYLPVDNLAYHSQENLDDLLEAKRSRPYSFGLGKRAAHPNNGQPIGPKRPNDLMSQRYHFGLGKRLPEDEENSSQ
>lcl|XP_003691481 PREDICTED: allatostatins-like [Apis florea].Apis floreaApisApidaeApoideaAculeataApocritaHymenopteraEndopterygotaNeopteraPterygotaInsectaHexapodaArthropodaMetazoaEukaryota length_of_amidated_peptide_8 FGI_amide FGL_amide FGL_amide FGL_amide FGL_amide 2228
MRTRTSVLTSSLAFLYFVGMVGRSALAMEETPASSMNLQHYNNMLNPMAFDDTVPEKRAYTYVSEYKRLPVYNFGIGKRWIDTNDNKRGRDYSFGLGKRRQYNFGLGKRNDNTDYPLRLNLDYLPVDNPAFHSQENTDDFLEEKRGRQPYSFGLGKRAVHYSGGQPLGSKRPNDMLSQRYHFGLGKRMPEDEEDSPQ
>AST Apis melliferaApisApidaeApoideaAculeataApocritaHymenopteraEndopterygotaNeopteraPterygotaInsectaHexapodaArthropodaMetazoaEukaryota  length_of_amidated_peptide_8 FGI_amide FGL_amide FGL_amide FGL_amide FGL_amide 2714
MRSRTSVLTSSLAFLYFFGIVGRSALAMEETPASSMNLQHYNNMLNPMVFDDTMPEKRAYTYVSEYKRLPVYNFGIGKRWIDTNDNKRGRDYSFGLGKRRQYSFGLGKRNDNADYPLRLNLDYLPVDNPAFHSQENTDDFLEEKRGRQPYSFGLGKRAVHYSGGQPLGSKRPNDMLSQRYHFGLGKRMSEDEEESSQ
>lcl|XP_003703704 PREDICTED: allatostatins-like [Megachile rotundata].Megachile rotundataMegachileMegachilinaeMegachilidaeApoideaAculeataApocritaHymenopteraEndopterygotaNeopteraPterygotaInsectaHexapodaArthropodaMetazoaEukaryota length_of_amidated_peptide_8 FGI_amide FGL_amide FGL_amide FGL_amide VAT_amide FGL_amide 2243
MDTRTSLITTSVAVLYVVGMVGMSVAAVEETPSSSMNVQPYNTMLNSVGFDDPIPDKRAYTYVSEYKRLPVYNFGIGKRWADNSDDKRGRPYSFGLGKRLKQYSFGLGKRSDNTDYPIRLNLDYLPVDGLTLHSQENVDDFLEEKRNRQPYSFGLGKRGVHYASGQSVATGKRPNDVFSQRYHFGLGKRMSEDEEDMQ
>lcl|ACX47066 allatostatin A precursor [Rhodnius prolixus].Rhodnius prolixusRhodniusTriatominaeReduviidaeCimicomorphaPanheteropteraHeteropteraEuhemipteraHemipteraParaneopteraNeopteraPterygotaInsectaHexapodaArthropodaMetazoaEukaryota length_of_amidated_peptide_12 LGL_amide FGL_amide FGL_amide FGL_amide FGL_amide FGL_amide FGL_amide 2246
MMLPFIVLLVVDVFALGAQAINDREDDFNKKLTELGLGKRAAYSYVSEYKRLPVYNFGLGKRAHNEGRLYSFGLGKRDYDSGEEMEYLDDELAIRDELAKRAAKMYSFGLGKRLPSIKYPEGKMYSFGLGKRVPFADQAYFLDDNDSSEESKRSNPNGHRFSFGLGKRDEQEMNEKRKGERSMQYSFGLGKRTQLDPANNLHN
>lottiaGigantea.Lotgi1235983 MolluscaGastropoda 224
MKVTICLLLLVGLAVVNANVDLRPPGRRRRNVGSVDEELAQVTFNVAPPGGRRRNVDSVDEELAQVTFNASPPNGGRRRNVDSVDEELAQVTFNVAPPSGRRRNVDSVDEELAQVTFNASPPNAGRRRNVDSVDEELAQAAVNANVDLRPPGRRRRNVGSVDEELAQDVRGLVAYV
>lcl|XP_002426014 hypothetical protein Phum_PHUM231810 [Pediculus humanus corporis].Pediculus humanus corporisPediculusPediculidaeAnopluraPhthirapteraParaneopteraNeopteraPterygotaInsectaHexapodaArthropodaMetazoaEukaryota length_of_amidated_peptide_8 FGL_amide FGL_amide FGL_amide FGL_amide MGL_amide FGL_amide FGL_amide FGL_amide 2249
MMMHQVKGFVPFVAFMQGIIILLPSVSGGPVEFHNALVDSGNEFNLGPHDLERMYTSEYKRLPVYDFGLGKRGSEIDQTIGGRGVGGGGGGGSLGEYDEYSYAEDDDDSLPELELYHDDIMQAMDKRQKLYNFGLGKRQRYDFGLGKRGRGYDFGLGKRSLEMFHPRDRLYNMGLGKRNRQYSFGLGKRPYNPNVAASRFNFGLGKRSDNIDSSKNPISKREIHEKNMSIQNNNEEHVSDEKNTKGKNTEQQQQQTNDVQSRSFKRSYSYGAINNPNYRSSIGFSRQFRKPIYNFGLGKRTNLSAETINN
>lcl|EFR22376 hypothetical protein AND_15346 [Anopheles darlingi].Anopheles darlingiAnophelesAnophelinaeCulicidaeCulicoideaNematoceraDipteraEndopterygotaNeopteraPterygotaInsectaHexapodaArthropodaMetazoaEukaryota  RFN_amide AAI_amide 1564
MVATSGGGYKTKRSLNNSDRRTLLYNYYSRGLAPMYEKRNFDEIDRFARFNGKRNLDYEPSYVGTMDHGYSGRMSKRNFDEIDRFNAGFNYRLNGDEVAAIGKRNFDEIDRFGRFSFNKRFFPEVNELSVPARNGLKHDLSEDMAVINEYAQ
>lcl|XP_001859488 LWamide neuropeptides [Culex quinquefasciatus].Culex quinquefasciatusCulexCulexCuliciniCulicinaeCulicidaeCulicoideaNematoceraDipteraEndopterygotaNeopteraPterygotaInsectaHexapodaArthropodaMetazoaEukaryota  RTW_amide RDW_amide RTW_amide RTW_amide RDW_amide 1406
MKITPAIAILAAFAFVCVAANPRTWGKRNVAEEQPRDMDERSVAEEQPRSWEKRSVAEEQPRSWEKRSVAEEQPRDWEKRSVAEEQPRDWGKRSIAEEQPRSWEKRSVAEEQPRDWEKRSVAEEQPRDWEKRSVAEEQPRDWAKRSVAEEQPRDWEKRSVAEEQPRDMDERSVGEEQPRSWEKRSVAEEQPRSWEKRSVAEEQPRDWEKRSVAEEQPRDMDERSVGEEQPRSWEKRSVAEEQPRSWEKRSVAEEQPRDWEKRSVAEEQPRDWAKRSVAEEQPRTWGKRNVAEEQPRDMDERSVAEEQPRTWGKRSIAEEQPRDWEKRSVAEEQTRSWEKRSVAEEQPRDWGKRSVAE
>lcl|AAC46998Antho-LWamidII preprohormone [Anthopleura elegantissima].Anthopleura elegantissimaAnthopleuraActiniidaeNynantheaeActiniariaHexacoralliaAnthozoaCnidariaMetazoaEukaryota  length_of_amidated_peptide_7 GLW_amide GLW_amide GLW_amide GLW_amide GLW_amide GLW_amide LWG_amide GLW_amide LWG_amide GLW_amide GLW_amide GLW_amide GLW_amide GLW_amide GLW_amide GLW_amide GLW_amide GLW_amide GLW_amide GLW_amide 653
MALKCHLVLLAITLLLAQCSGSVDKKDSTTNHLDEKKTDSTEAHIVQETDALKENSYLGAEEESKEEDKKRSAAPQQPGLWGKRQKIGLWGRSADAGQPGLWGKRQSPGLWGRSADAGQPGLWGKRQNPGLWGRSADAGQPGLWGKRQNPGLWGRSADAGQPGLWGKRQNPGLWGRSADARQPGLWGKREIYALWGGKRQNPGLWGRSADPGQPGLWGKRELVGLWGGKRQNPGLWGRSAEAGQPGLWGKRQKIGLWGRSADPLQPGLWGKRQNPGLWGRSADPQQPGLWGKRQNPGLWGRSADPQQPGLWGKRQNPGLWGRSADPQQPGLWGKRQNPGLWGRSADPQQPGLWGKSPGLWGRSADPQQPGLWGKRQNPGFWGRSADPQQPGLWGKRQNPGLWGRSADPQQPGLWGKRQNPGLWGRSADPQQPGLWGKRQNPGLWGRSADPQQPGLWGKRQNPGLWGRSAGSGQLGLWGKRQSRIGLWGRSAEPPQFEDLEDLKKKSAIPQPKGQ
>lcl|XP_002422676 hypothetical protein Phum_PHUM005290 [Pediculus humanus corporis].Pediculus humanus corporisPediculusPediculidaeAnopluraPhthirapteraParaneopteraNeopteraPterygotaInsectaHexapodaArthropodaMetazoaEukaryota  GGW_amide MGW_amide NGW_amide GSW_amide GGW_amide GQW_amide GSW_amide GLW_amide GGW_amide 2216
MHHAFVLSIFSSTFLVLTILSETTGDPGSQTLSHLQQDDMPSSSSSIQGSTQQQSAMIPNDVEEEKQFWKNGWTKKGWKDLQSGGWGKRGWKDMQSMGWGKRSWGDLRNGWGKRTWPLAQDSWSKRAWNDLKGGSWGKRDWNQFRGGWGKRNDNRYYYNDEQLSSDIYDDLDNNNNNFDDDDDVMDDDDYINNNDDTTKRAWNNLKGQWGKRDWNNFRGSWGKRDPAWHNLKGLWGKRSVDSKWAKLQGGWGKRSTGGGNIIIII
>capitellaTeleta.CapteP197880  Annelida 375
MASCRLLLTVITLVICSLVVLADDPETEEQAQDLVPHDMDQDLMDKRKWGSNSMRVWGKRDGDDEMEMDGGAEKRKWGGNNNMRVWGKRKWGANSMRVWGKRSELPEEEKRKWGGSNTMRTWGKRADDNEEDELAKRKWGSNSMRVWGKRADDNKRKWGSNSMRVWGKRADDDMDESKRGWKNNNMRVWGKRADDEIDEDKRKWGSNSMRVWGKRSADDDAELAAAVPHAIVKRSLDSEEFTDDMEKRRWGGNDMRVWGKRRSRADGPKRSWKTNVMRVWGKRGWADNNMRVWGKRADEGAEKRAWVGDKSLSWGKRSDNEVIRNLLAEQVMMISIISPTKYLRDVAICVGGVLGGFSRDPLSE
>jgi|Capca1|197880|fgenesh1_pg.C_scaffold_37000004 VWamide PTSP-like peptide-like Capitella capitata Annelida Lophotrochozoa  length_of_amidated_peptide_9 RVW_amide RVW_amide RVW_amide RTW_amide RVW_amide RVW_amide RVW_amide RVW_amide RVW_amide RVW_amide RVW_amide LSW_amide 680
MASCRLLLTVITLVICSLVVLADDPETEEQAQDLVPHDMDQDLMDKRKWGSNSMRVWGKRDGDDEMEMDGGAEKRKWGGNNNMRVWGKRKWGANSMRVWGKRSELPEEEKRKWGGSNTMRTWGKRADDNEEDELAKRKWGSNSMRVWGKRADDNKRKWGSNSMRVWGKRADDDMDESKRGWKNNNMRVWGKRADDEIDEDKRKWGSNSMRVWGKRSADDDAELAAAVPHAIVKRSLDSEEFTDDMEKRRWGGNDMRVWGKRRSRADGPKRSWKTNVMRVWGKRGWADNNMRVWGKRADEGAEKRAWVGDKSLSWGKRSDNEVIRNLLAEQVMMISIISPTKYLRDVAICVGGVLGGFSRDPLSE
>laevipilinaHyalina.72164  MolluscaMonoplacophora 4088
MPHEVHCILLAFVISYIASSASAHPPLDLKTAKSDQALLTDPSIADELLVDLGSNKDIDSAPEEEWTELSPLQKKWADSKFSTWGKRWGNAKFNTWGKKRWGNSNFNTWGKRWGKSNFNTWGKRSDDEKPEADKRWSSSNFNTWGKRNDDSKRQWHQFMTWGKRSGNNWSGFSTWGKRGGDWKFNTWGKRADTATGANEIELALKQFDKDEDNTLNKEEMYAFVSWIAKNIQEEGKAAN
>ennuculaTenuis.31130  MolluscaBivalvia 3736
MVQDVKCLLVIVVLSIWQLQTVTCTPLKSDVGIGKSSDELSSHSLTDFSGDENLLDKKDWGSKFATWGKRGWNDASFAPWGKREGRLARLAAWGKRRPWSNFNSWGKRTWSNFNTWGKRWPNSFQTWGKRVDAEQPSDEESNDNTMDKRQWNQFVTWGKRSPVDVTDKRKWSSLGTWGKRTDELSEDDISKRKWASLNTWGKRDWKGFASWGKRSNWKGFSSWGKRSDDTDKIMNYISNTVPVHIAKYFDKNGDGALDEYEASDLIASIYGPGDH
>DENamide fgenesh1_pg.C_scaffold_852000003 [Dappu1:119638].Daphnia pulexDaphniaDaphniidaeAnomopodaCladoceraDiplostracaBranchiopodaCrustaceaArthropodaMetazoaEukaryota scaffold_852:10116..12972 (+ strand); {-}   length_of_amidated_peptide_10 QEQ_amide DEN_amide DEN_amide DEN_amide DEN_amide DEN_amide GEN_amide DEN_amide DEN_amide 2820
MTTGRINQEQGKRFNLNGGFAERFPNEIFFTGHLKPPLAERFPNEIFFMGHLKPPIAEQFPNEINFMGHLKLPIAEQFPNEINFMGHLKPPLAERFPNEIFFMGHLKPTIAEQFPVTLNLDLVKFWRKCHFDENGKRFMGLSHFDENGKRFMGLSHFDENGKRFMGLSHFDENGKRFKGLSHFDENGKRFKGLSHFGENGKRFMGLSHFDENGKRFMGLSHFDENGKRFMGLSHFHTKTWT
>allatostatin A Tetranychus urticae Arthropoda, tetur06g00870   FGL_amide FGI_amide FGL_amide FGL_amide FGI_amide 2796
MVYPKISETFLKRFTSLLILVNIIFTSTWLQVASAHLASVNQDETLLLPNTYHGNINIQSLASPSNRVEKRSLPYTDEALTRSWNIVNPSASSFVGQTSLTDTSASSSSPSSSSSSLLPHSSSLTSLNDEYETDLDSSSEPFVGDSEYKRDGSRYAFGLGKRASPESRYSFGIGKRLPEMSRYLAGSKRLPNRFQFGLGKKSRYAFGLGKRDLYEYIKRRYNFGIGKRAPSQRYTFGLG*
>EY642502 21 1 268  CAWW6328.fwd CAWW Capitella sp. I ECS-2004 Subtracted Late Library, Embryos 48hr after egg deposition Capitella teleta cDNA clone CAWW6328 5', mRNA sequence.Capitella teletaCapitellaCapitellidaeCapitellidaScolecidaPolychaetaAnnelidaMetazoaEukaryota; LEN=598; translated ; closed=(0/1) 670
XPIGSSLLRKRMLDPIGSSLLRKRVLDPIGSSLIKRGDSEDFSKYFEDSEFEDQIEKELYENRRQLDEIADGVIGRDLSGVKSEHEDNN
>capitellaTeleta.CapteP228502  Annelida 387
MRMNRAWLAGLVLNSVLIAFLQAAAPEVPDDIAAHSIKKRFSSFRADLGKRSDGEETLVDSSDEFEPLNDDLEKRYSPFRADLGKRSEDDDMDMAAEMAKRFSAFRADLGKRFSAFRADLGKRSSYGFRADLGKRSYERRFLDDDDDMDQVDNKRAAFRADLGKRASSFRADLGKRFQMLRPYWKQPNYLRDIGKRLQQFRADLGKRASPSSFRSDLGKRAAFRADLGKRSTDQLVA
>jgi|Capca1|228502|estExt_fgenesh1_pg.C_1260005 DLamide allatostatin-like Capitella capitata Annelida Lophotrochozoa  length_of_amidated_peptide_8 ADL_amide ADL_amide ADL_amide ADL_amide ADL_amide ADL_amide ADL_amide RDI_amide ADL_amide SDL_amide ADL_amide 685
MRMNRAWLAGLVLNSVLIAFLQAAAPEVPDDIAAHSIKKRFSSFRADLGKRSDGEETLVDSSDEFEPLNDDLEKRYSPFRADLGKRSEDDDMDMAAEMAKRFSAFRADLGKRFSAFRADLGKRSSYGFRADLGKRSYERRFLDDDDDMDQVDNKRAAFRADLGKRASSFRADLGKRFQMLRPYWKQPNYLRDIGKRLQQFRADLGKRASPSSFRSDLGKRAAFRADLGKRSTDQLVA
>ARS01352.1 allatostatin b [Deroceras reticulatum] EukaryotaOpisthokontaMetazoaLophotrochozoaMolluscaGastropodaHeterobranchiaEuthyneuraPanpulmonataEupulmonataStylommatophoraSigmurethraLimacoideaAgriolimacidaeDeroceras 3346
MEMKHLAVIIVTLLQATMASLAKDLSVAAKLLDTQQSSFSQQINPDPLGVASIEVPEDSSFVIETANAKLHLSNAELEKQQMSAGSIKEVVPNVLHESVWSSLEDLEEARLHSLLNDLQRTAETDNVDNDDQQLGNDKRWKEMSVWGKREDGDLNKKWKEMSVWGKREDGDLNKKWKDMSVWGKRADGDPDKRWKDMSVWGKRADGDQDKRWKDMSVWGKRADGDQDKRWKDMSVWGKRADGDQDKRWKDMSVWGKRADGDQDKRWKDMSVWGKRADGDQDKRWKDMSVWGKRADGDLDKKWKDMSVWGKRGDSIDKKWKEMSVWGKRVPRDIGKRWKDMSVWGKRQNDLNRKWTDVAVWGKPEPDDPNMKWRSMATWGKRDADTVVDKRWKDMGVWGKRSIDYLNRRLRQMSVWGRRLPITVNDKRWKQMAVWGKRENKDLNKKWKDMAVWGKRSSELYEGSHNGQSNGVSKRSFRNVQSWRDMDMWGKRPSWTKTGFTSWGKRSADVNPEAVKGYLQGTHSSLDSQKGNKTESADAIIPLPASAIIQTVM
>wireniaArgentea.52615  MolluscaNeomeniomorpha 4613
MMTYLGLLTLCLVTIHATRSDLTQTGAKADEENPTRALHRRSSPLVPAQSSPQQLTNTDNLWTKSDSIATDSGANSKLSNSNTNDENKHIDPRSSSRDFLDKRSMSRDFLGKRSMSRDFLGKRSMSRDFLGKRSMGRDFLGKRSMSRDFLGKRSMSRDFLGKRSMSRDFLGKRSMSRDFLGKRSMGRDFLGKRSMSRDFLGKRSKRSLDFLDKGNMGRDFLRKRSMSRDFLGKRSLGRDFLGKRSMSRDFLGKRSMSRDFLGKRSMSRDFLGKRSMSRDFLGKRSMSRDFLGKRSMSRDFLGKRSMSRDFLGKRSMSRDFLGKRSMSRDFLGKRNIARSMVGKRNNERDFTSKRSIDREFVGKRNAHSTITPEELQDIIDIYNQEQAVSNNMFEYVPNDDQLTDSDLLDIIESEQLPSTVYKQRAVLASGDDDEPESLPVLPAQSVLDGAA
>gymnomeniaPellucida.41384  MolluscaNeomeniomorpha 3937
MTYFGLLTLCLVTIHASQSDMAPSGAEAVHGPAALRALQRRSSPAEPAALASPQQLSDINDIRTKHAAVSSAISELSNKGDANSIHTSVDFIEKRSRNRDFLGKRSMSRDFLGKRNIARDFLGKRSMSRDFLGKRSITQDFLGKRNKRSITRDFLGKRSMNRDFLGKRSMNRDFLGKRSMNRDFLGKRSMKRDFLGRRSMNRDFLGKRSMNRDFLGKRSMNRDFLGKRSMNRDFVGKRSMNRDFLGKRSMIRDFVDKRNVERDFVGKRSIDREFIGKRQSSTLDNYTISPAVLQDIFASYNVDTTTSDLEGYDTNDNVLSDPDLVSILRPSELYKQLDVINNDDGLSDLPNRELLIAA
>APLCA Q86MA7 PRQFV APLYSIA Mollusca Gastropoda 3249
MSSQLLICSVFVLFTFGPNSFPSCLAQEQAGNSDATQLSADAKAPESAKDKSGDVQNDGTKSVRSKRDLEIDFGSGDVQKRAREFVGKRAAPPVFQTPLVQDKISGFIPSETESPVIGEFAFPGSVFMDDEEALGAEEEPMDDEDLEFYKRPRQFVGKRGIDDYLLQEKLKDFIEKRPRQFVGKRPRQFVGKRPRQFVGKRPRQFVGKRPRQFVGKRPRQFVGKRPRQFVGKRPRQFVGKRPRQFVGKREADPSFLFEDKRVRDFVGKRSLDFLGGANWYNPYDVTMEPQSEGSDLQGFSKRPRQFVGKRDAFDMFEFSKRPRQFVGKRDQDEMFDFSKRPRQFVGKRDLQEFFDLSKRPRQFVGKREFDDEIDFSKRPRQFVGKRENDDDFDLSKRPRQFVGKRENDDEFDLSKRPRQFVGKRENDDELEFSKRPRQFVGKREDDEIDFSKRPRQFVGKRENDGEIDFSKRPRQFVGKRENDDEIDFSKRPRQFVGKREDGEIDFSKRPRQFVGKRENNDDLDFSKRPRQFVGKREVDDEIDFSKRPRQFVGKRENDDDLDFSKRPRQFVGKRENDDDLEFSKRPRQFVGKRENDPLLDFSKRPRQFVGKRENDDDLDFSKRPRQFVGKRENDPLIDFSKRPRQFVGKRESDGDFELSKRPRQFVGKRDVDGPGLSKRPRQFVGKREDYDIDFAKRPRQFVGKRGNEDEFEMSKRPRQFVGKRNFEELDQDFLRHMHDILDKRIPQFVSLPSLTAAKRVREFVGKRSDAAFLETLRHLRDYVGGQDEQNVSEFSYQHPYPSDLNDVGLIQQKRIREFVGKRGGDVDDINTTYRLGDFVSQPMSFVEEPSWLCRQLNAFGIS
>lcl|PRQFV_APLCARecName: Full=Protein PRQFV-amide; Contains: RecName: Full=AREFV-amide; Contains: RecName: Full=PRQFV-amide; Short=PRQFVa; Contains: RecName: Full=VRDFV-amide; Contains: RecName: Full=VREFV-amide; Contains: RecName: Full=IREFV-amide; Flags: Precursor.Aplysia californicaAplysiaAplysiidaeAplysioideaAplysiomorphaEuopisthobranchiaEuthyneuraHeterobranchiaGastropodaMolluscaMetazoaEukaryota  length_of_amidated_peptide_5 EFV_amide QFV_amide QFV_amide QFV_amide QFV_amide QFV_amide QFV_amide QFV_amide QFV_amide QFV_amide QFV_amide DFV_amide QFV_amide QFV_amide QFV_amide QFV_amide QFV_amide QFV_amide QFV_amide QFV_amide QFV_amide QFV_amide QFV_amide QFV_amide QFV_amide QFV_amide QFV_amide QFV_amide QFV_amide QFV_amide QFV_amide QFV_amide QFV_amide QFV_amide QFV_amide EFV_amide EFV_amide 3022
MSSQLLICSVFVLFTFGPNSFPSCLAQEQAGNSDATQLSADAKAPESAKDKSGDVQNDGTKSVRSKRDLEIDFGSGDVQKRAREFVGKRAAPPVFQTPLVQDKISGFIPSETESPVIGEFAFPGSVFMDDEEALGAEEEPMDDEDLEFYKRPRQFVGKRGIDDYLLQEKLKDFIEKRPRQFVGKRPRQFVGKRPRQFVGKRPRQFVGKRPRQFVGKRPRQFVGKRPRQFVGKRPRQFVGKRPRQFVGKREADPSFLFEDKRVRDFVGKRSLDFLGGANWYNPYDVTMEPQSEGSDLQGFSKRPRQFVGKRDAFDMFEFSKRPRQFVGKRDQDEMFDFSKRPRQFVGKRDLQEFFDLSKRPRQFVGKREFDDEIDFSKRPRQFVGKRENDDDFDLSKRPRQFVGKRENDDEFDLSKRPRQFVGKRENDDELEFSKRPRQFVGKREDDEIDFSKRPRQFVGKRENDGEIDFSKRPRQFVGKRENDDEIDFSKRPRQFVGKREDGEIDFSKRPRQFVGKRENNDDLDFSKRPRQFVGKREVDDEIDFSKRPRQFVGKRENDDDLDFSKRPRQFVGKRENDDDLEFSKRPRQFVGKRENDPLLDFSKRPRQFVGKRENDDDLDFSKRPRQFVGKRENDPLIDFSKRPRQFVGKRESDGDFELSKRPRQFVGKRDVDGPGLSKRPRQFVGKREDYDIDFAKRPRQFVGKRGNEDEFEMSKRPRQFVGKRNFEELDQDFLRHMHDILDKRIPQFVSLPSLTAAKRVREFVGKRSDAAFLETLRHLRDYVGGQDEQNVSEFSYQHPYPSDLNDVGLIQQKRIREFVGKRGGDVDDINTTYRLGDFVSQPMSFVEEPSWLCRQLNAFGIS
>antalisEntalis.128229  MolluscaScaphopoda 3482
MNVRLLNVRGSYICLLLCCTLAATLDIQGKHLQDNRHRTVKRSTGEEVRELDHLEHKRQQGWFSGFGKRSTDFLKRSQGFYSGFGKRQQLSEDGVGESKTIEPELIKKSQSWYSGFGKHVPGSLRLKRPQGWYSGFGKRTPGIDKRNQFLYSGFGKRSQGWFSGFGKRDPLPEEEKRHQGWHSGFGKRSQGWFSGFGKRDPLDEPNYIA
>leucokinin_platynereis_dumerilli Annelida 474
MSSAKSTLYSSNGFLHFLLLLCTHLLHSIDATDYPSLLRTGGGSARLTDSLTHAQYRRGAFNPWKGKRSFSPWAGKRDLSEVDADDKRAFSPWSGKRSELEDDKRAFSPWSGKRSELENDKRAFSPWSGKRSELENDKRAFSPWSGKRSELDNDKRAFSPWSGKRSELDNDKRAFSPWSGKRSELEDDKRAFSPWSGKRSELEDDKRAFSPWSGKRSELENDKRAFSPWSGKRSELDADKRAFSPWSGKRSDLDAEKRKFTPWAGKRSDNNDEVVDKRKFTPWAGKRSDDSSLEEKRKFTPWAGKRISELVEEKEKRKFNPWSGKRSHALDDIEEDKRTFSPWAGKRAFQAWAGKRAFNSWAGKRDGLDTSDLEKLSEEQDEEKRGFNPWSGKRSIGGLTEEDLKAVLHGLTKRSVDSEDDSLSDKEQNGQPKKERMAVRHAPGKDSSGYHDSKHFNSLNELHQHKPEGEVVDPTHIENPHHQIHKRSTGTNQKKFNPWA
>solemyaVelum.24590  MolluscaBivalvia 4596
YVHHFIVLICLTRTPALAKTRRNPPVKVEMTSDAKCLALIFLFPVLISLTLCDDSSHLGLSEDSDEAIDSSEYKDNPQKRDWRKFATWGKRKWSGLSTWGKRNWAGLSTWGKRDFDKQDDLDKRWSNFATWGKRWSPSSALNTWGKRTMDTDDSDMDKRKWSQFATWGKRSPSKWASFSTWGKRDGDEDNVDKRKWSSFSTWGKRGKWMGLSTWGKRSDLMNNEVPVKVMKLFDHDGNNQMDEVELMAFLSWLASAPE
>wireniaArgentea.50135  MolluscaNeomeniomorpha 4615
GSIVRLIKSVITMWWGHWAVYILLSLTSLLAAPSDTRPTTDNNSDKNLEKTEVSGDNDLSKRRWAKYSWWKRGPGSQWTSMTSWGKRDAPDKRKWGLSSWGKRSFDDNVDFDDLAKRKWGMSAWGKRDKDADNVDKRKWGMSAWGKRHGDGENSMTKRKHHTVSSTRRKRLATLISPMKKRAAGGNWRGISTWGKRDGWRGISSWGKRGAGTWSSLNSWGKRSVKPSWSSLNSWGKRGANPSWSSLNSWGKRGTNPSWSSLNSWGKRGTNPSWSSLNSWGKRGTNPSWSSLNSWGKRGTNPSWSSLNSWGKRPAGPNWSSLNSWGKRAAGNNWSSLNSWGKRTPELNEDSSLDLVYKRMVVDRDSDDSGDVKRLVVPDHDTGVDAVISNRIRRDA
>lcl|XP_001619761 hypothetical protein NEMVEDRAFT_v1g223851, partial [Nematostella vectensis].Nematostella vectensisNematostellaEdwardsiidaeActiniariaHexacoralliaAnthozoaCnidariaMetazoaEukaryota  length_of_amidated_peptide_7 DGL_amide DGL_amide DGL_amide DGL_amide DGL_amide DGL_amide DGL_amide DGL_amide 2217
PTGHILLQYTHASIHQVVYQSDHLHKAHNAFLQRSCSYPDKRVFWCTKRLRFSDGLGKRVFWCTKRLRFSDGLHKRVFWCTKRLRFSDGLGKRVFWCTKRLRFSDGLGKRVFWCTKRLRFSDGLGKRVFWCTKRLRFSDGLGKRVFWCTKRLRFSDGLRKRVFWCTKRLRFSDGLGKRVFWCTKRLRFSDGLGKRVFWCTKRLRFSDGLGKRVFWCTKRLRFSDGLDKRVLWCAKRLRFSDGLDQREFWCT
>mesodasysLaticaudatus.11180  Gastrotricha 159
MNSKFSLLATVTMAMCWSVARTKNEYKWRSLFNDDEADDAPEDFTTAPDKTLYGYSGNWPSYENDLYAKRVGSNGNIAALWKEIQNVRGLELALEARYKSFYDTPYYWSGPNEMKKKSFEFEELFWDKKRRLDAGTKKGSKKPLYKGFKKAVHEMDKSSSPWDKGIIELGDRLDNGNKGSQLEKDHTNVEKESAPQSAPREKKPSKDTKKVKVPNLTGKKRDGTKVPNLSGKRALIWQQSTKTFSDANDRYIDPRLHAADNPGKRMIRRPSSEKIPSLGKRRLGEKLPGLGKGEQDKLPGLSKRGNDKLPGLGKRPTLDRKRQRKLEGMEKKHRENIAGKRKRYQEKLPGLGKRYREKLPGLGKRYREQLPGLGKRYREKLPGLGKRYREKLPGLGKRYREKLPGLGKIYRERLPMFGNRYMEKLPGLGKREEQESDYQKKWRRKILKGMAQALAKQMNLCDKSGLESECPTDDELEASLAHLGGEYLKEMLNAA
>gymnomeniaPellucida.45806  MolluscaNeomeniomorpha 3938
MANGGPIRLCAVASLIVAAVNSIILSSSGTALHTATSDDSAADSVVIRQILHNIVNKILLAHINGRNVKKSPTFDRRTHNGWGIGFGKRSYEPIQEKRAHNGWNVGFGKRETIEDFIKRAHNAWAVGFGKRRGVRWMNEFKKRVATDLPGSKSDQNAWIFGYSKLREKRKHNGWNMDFGKRTPSFGYKRVHNGWDVGFGKRSVDNADGVPGDNDFRPFYNYVSNNYKRGHNSWAIGFGKRENGFSDTDKASENRAHNSWGMGFGKRNSVVSVFKRSIKMSDNSNDDRIKDESNSIDNNNNDVRNNDHDNNRVGEKRAHSAWGMTYGKRHNSMLLDNSVTGKSEKRAHNGWGMAYGKRDIKPENALNDESEKRAHNGWGMAYGKRDIKPENALNDESEKRAHNGWGMAYGKRDINSENALNDEGEKRAHNGWGMAYGKRDIKSENAFNDESEKRAHNGWGMAYGKRDIKSENALNDESEKRAHNGWGMAYGKRDINSENALNDEGEKRGHNGWGMAYGKRDTIIRDDDGANNDDVDNSWSTDNDRKINGNRKNNDKRGHNGWNVGFGKRDYVKDAGNNHSLYESNSKIQEKDDISNRKNDDREDNNFKNELANLGEMIRDVSSLVNRDKRETKTDNENRDGNNLQGTKR
>graptacmeEborea.22227  MolluscaScaphopoda 3862
MKLRLMNIRQSYLCLLLCCTLAASQGIPGKEDQDHLHGTVKRSASDGFQNSQIDNLSVASKRQQGWYSGFGKRSTDYLKRNQGFYSGFGKRNNRLVSSDGDNNVDPELDKKSQGWYSSFGKRILDPLLSKRTQAWYSGFGKRTPGFAQLSLDKKNQFFHSGFGKRSQAWYSGFGKRGLGSDDEKRNQGWYSGFGKRTQAWYSGFGKRNTGDLQDYLAKRGQGWYSGFGKRGDSDLNSFLNNEAQTTKHYASQPPFFVDSNEHVPKVFAGTTDV
>DLamide_platynereis_dumerilli Annelida 452
MAAGRQCLLTALVIFCACSQLTHALNENSVPLEKEDLLLTGDDEKRYAFNADLGKRSQLEELYEDEDADDKRSYGFRSDLGKRRMGFNADLGKRFAAFNTDLGKRYYGFNNDLGKRYYGFNNDLGKRYSGFRADLGKRYMGFNADLGKRFSSFRADLGKRLRDLDESHKRYSSFRADLGKRSVPSEDLDKRFMFRQDLGKRYSSFRADLGKRAMFRGDLGKRFSDSSDDA
>lcl|AEE25639 DLamide neuropeptide precursor [Platynereis dumerilii].Platynereis dumeriliiPlatynereisNereididaePhyllodocidaAciculataPalpataPolychaetaAnnelidaMetazoaEukaryota  length_of_amidated_peptide_7 ADL_amide SDL_amide ADL_amide TDL_amide NDL_amide NDL_amide ADL_amide ADL_amide ADL_amide ADL_amide QDL_amide ADL_amide GDL_amide 538
MTHSIALQKQASKFTGKLRTNFFAQSSSYQSMAAGRQCLLTALVIFCACSQLTHALNENSVPLEKEDLLLTGDDEKRYAFNADLGKRSQLEELYEDEDADDKRSYGFRSDLGKRRMGFNADLGKRFAAFNTDLGKRYYGFNNDLGKRYYGFNNDLGKRYSGFRADLGKRYMGFNADLGKRFSSFRADLGKRLRDLDESHKRYSSFRADLGKRSVPSEDLDKRFMFRQDLGKRYSSFRADLGKRAMFRGDLGKRFSDSSDDA
>lcl|ALLP_HELAM RecName: Full=Helicostatins; Contains: RecName: Full=Helicostatin-1; AltName: Full=Helicostatin I; Contains: RecName: Full=Helicostatin-2a; AltName: Full=Helicostatin IIa; Contains: RecName: Full=Helicostatin-2b; AltName: Full=Helicostatin IIb; Contains: RecName: Full=Helicostatin-3; AltName: Full=Helicostatin III; Contains: RecName: Full=Helicostatin-4; AltName: Full=Helicostatin IV; Contains: RecName: Full=Helicostatin-5; AltName: Full=Helicostatin V; Contains: RecName: Full=Helicostatin-6; AltName: Full=Helicostatin VI; Contains: RecName: Full=Helicostatin-7; AltName: Full=Helicostatin VII; Contains: RecName: Full=Helicostatin-8; AltName: Full=Helicostatin VIII; Contains: RecName: Full=Helicostatin-9; AltName: Full=Helicostatin IX; Flags: Precursor.Helicoverpa armigeraHelicoverpaHeliothinaeNoctuidaeNoctuoideaDitrysiaGlossataLepidopteraEndopterygotaNeopteraPterygotaInsectaHexapodaArthropodaMetazoaEukaryota  length_of_amidated_peptide_8 FGL_amide FGL_amide FGL_amide FGL_amide FGL_amide FGL_amide FGL_amide FGL_amide FGL_amide 2261
MLYSSLPVCFLVLGAALCAPERMQNEAEPHDLQPHEAEPHSDHVAPLAKRSPHYDFGLGKRAYSYVSEYKRLPVYNFGLGKRSRPYSFGLGKRSVDEDQSNDEQQLTTSDLDQAALAELFDQYDDAEKRARPYSFGLGKRFADDETSEEKRARAYDFGLGKRLPMYNFGLGKRARSYNFGLGKRYSKFNFGLGKRERDMHRFSFGLGKRSGDDVSADDSDNYFDV
>lcl|EHJ64275 Helicostatins [Danaus plexippus].Danaus plexippusDanausDanausDanainaDanainiDanainaeNymphalidaePapilionoideaDitrysiaGlossataLepidopteraEndopterygotaNeopteraPterygotaInsectaHexapodaArthropodaMetazoaEukaryota  length_of_amidated_peptide_8 FGL_amide FGL_amide FGL_amide FGL_amide FGL_amide FGL_amide FGL_amide FGL_amide FGL_amide 2259
MISTSVIIMLMFGAAVCMPETAGDHEHQDVHDNLALEKRSPHYNFGLGKRAYSYVSEYKRLPVYNFGLGKRSRPYSFGLGKRSVEDDQSDEEFPMDIDQPTLTDIFEQYDEMPVYDAKRARPYSFGLGKRLSENTDDVDEKRTRMYDFGLGKRPQLYSFGLGKRARNYNFGLGKRYSGKFNFGLGKRERDLHRFSFGLGKRSADSVDDADNYMDV
>lcl|NP_001037036 allatostatin A preprohormone [Bombyx mori].Bombyx moriBombyxBombycinaeBombycidaeBombycoideaDitrysiaGlossataLepidopteraEndopterygotaNeopteraPterygotaInsectaHexapodaArthropodaMetazoaEukaryota length_of_amidated_peptide_8 FGL_amide FGL_amide FGL_amide FGL_amide FGL_amide FGL_amide FGL_amide FGL_amide 2258
MLSACLPLLLVLGAALAAEQVAEHGAEQVAEHAAPLEKRSPQYDFGLGKRAYSYVSEYKRLPVYNFGLGKRSRPYLFGLGKRSAGAEQLDDDISNEADQNTLDELFDQYDDSAAVPTGYVEKRARPYSFGLGKRFAEEPAEDKRARMYSFGLGKRARSYSFGLGKRLSSKFNFGLGKRQRDMHRFSFGLGKRSEDDTSENYIDA
>lcl|CAA91232 schistostatin precursor [Schistocerca gregaria].Schistocerca gregariaSchistocercaCyrtacanthacridinaeAcrididaeAcridoideaAcridomorphaCaeliferaOrthopteraOrthopteroideaNeopteraPterygotaInsectaHexapodaArthropodaMetazoaEukaryota length_of_amidated_peptide_13 FGV_amide FGL_amide FGL_amide FGL_amide FGL_amide FGL_amide FGL_amide FGL_amide FGL_amide FGL_amide 2251
MGMTSRSSSSEAARLPLPALVLLLLCTSPATPQEVPGDAMTGGGPASAPVSTASEAAAASPPGSASTGAAPMDAESEYDLYKRLCDFGVGKRAYTYVSEYKRLPVYNFGLGKRATGAASLYSFGLGKRGPRTYSFGLGKRGDDEPNDYSEQELFADVDGDSEDALPVAVEADERELPEAAEEEMPGVFTELMDKRGRLYSFGLGKRARPYSFGLGKRAGPAPSRLYSFGLGKREGRMYSFGLGKRPLYGGDRRFSFGLGKRAPAEHRFSFGLGKRDARSADSQ
>phoronisVancouverensis.13515  Phoronida 129
MPTMNEPSLLFLFMLVLVCNVPGAQFHSDGIQGLDVTGEGTHGSLNKNHGLTPQYVGSDDLFRSNKRAAGSWMYRVGLGKRDSDESEKEKRTKNWMYTVGLGKRNNDGMEDEKRSSSWMYKVGLVKRNNDEREDEKRSSSWMYKVGLGKRNGDDEDEEKRTNGWMYKVGLGKRDSDVKEDEKRLNNWMYKVGLGKREDKGTPILDDTDLSHRSWKSDDVENDAGQRDAGSWTHGVGLRKQASENEIKRAITSWMYRVGLGKREANDDYKRSNGWMYRVGLGKRDRNEGERTTKSWLYHVGLGKRDNDNAKRTSGWMYRVGLGKRSGGEKRAASWMYRVGLGKRSDVDASSKDDKNSWMYRVGLGKRGSGVNVG
>lineusLongissimus.3258  Nemertea 321
MGVYDKRWLVSWHNMVLAALYCLFLATTAVTSSEVSNGENWDTVLSDSEMANSPAESQENSIEDSLNLTNNDYDMDIENDSAEFPIGGANDESSAAKRFSLTAPSLGKRFSLTAPSLGKRFSLTAPSLGKRFSLVTPSLGKRFSLTAPSLGKRFNLVSPSLGKRLRHALVSPAFGKRDEEEYADRLDSDDEPRDESKRYSLVTPSLGKKMSGIVAAALGKRDAEKRFSLTAPSLGKRFSLTAPSLGKRFSLTAPSLGKRFSLTAPSLGKRFSLTSPSLGKRFSLTAPSLGKRFSLTSPSLGKRFSLTAPSLGKRFSLTSPSLGKRFSLTSPSLGKRFSLTSPSLGKRFSLTAPSLGKRWSLTSPSLGKKSFGLTSPSLGKRFSLTAPSLGKRFSLTAPSLGKKNAEREIDDLADELSRNKRNADDKLRHSLIRRSSGWRLPSRQHLFRAGALGKRASQ
>phoronisPsammophila.46654  Phoronida 146
MNSRKQLGIALCAFFINVIVVCSEDVQPSNEERDSALDKRMDSRFFGPGFGKRDDGEVGDALLNEAKRMDSRFFSSGFGKRAGDVMKRLDSRFYSAGFGKRAENSKRLDSRFYGPGFGKRLDSRFYSAGFGKRDNDEKRMDSRFFSSGFGKRLDGRFYGPGFGKRDEEH
>lcl|ENPP_APLCARecName: Full=Enterin neuropeptides; Contains: RecName: Full=ENa; Contains: RecName: Full=ENb; Contains: RecName: Full=ENc; Contains: RecName: Full=ENd; Contains: RecName: Full=ENe; Contains: RecName: Full=ENf; Contains: RecName: Full=ENg; Contains: RecName: Full=ENh; Contains: RecName: Full=ENi; Contains: RecName: Full=ENj; Contains: RecName: Full=ENk; Contains: RecName: Full=ENl; Contains: RecName: Full=ENm; Contains: RecName: Full=ENn; Contains: RecName: Full=ENo; Contains: RecName: Full=ENp; Contains: RecName: Full=ENq; Contains: RecName: Full=ENr; Contains: RecName: Full=ENs; Contains: RecName: Full=ENt; Flags: Precursor.Aplysia californicaAplysiaAplysiidaeAplysioideaAplysiomorphaEuopisthobranchiaEuthyneuraHeterobranchiaGastropodaMolluscaMetazoaEukaryota  length_of_amidated_peptide_9 NFV_amide SFV_amide EAP_amide SFL_amide NFV_amide SFV_amide KFV_amide NFV_amide SFV_amide SFV_amide SFV_amide SFV_amide SFV_amide SFV_amide SFV_amide SFV_amide SFV_amide SFV_amide SFV_amide SFV_amide SFV_amide SFV_amide SFV_amide SFV_amide SFV_amide SFV_amide AFV_amide AFL_amide SFV_amide SFV_amide SFV_amide AFV_amide AFV_amide SFV_amide AFV_amide SFV_amide 3023
MAKHDVTVMTLLLVVCALHVFDAQGTDVKLNDGFLRSGIMNIPFQRRVSPKYGHNFVGKRSGFQSPVSPSDYFIPDELNDEDESPNMDTYALFRELLGEYPSSELSDDDVIRPYPVVPWAWDRFENKRFSKENEKRGSPGFSHSFVGKRMDLSALEKELIAKLKAADLLSPLETEAPGKRRLPSYGHSFLGKRMPVDVFPRAIPSYSHNFVGKRSGNGENYFDDLDTFGDISQRADLGFTHSFVGKRGNTDFSRNPLARLSQVQNRAIPNFVHKFVGKRSVHNIVKRSSPFYGHNFVGKRDFEDASEGLDEEEGDIDGYSDDLDVKRVPGYSHSFVGKRIPGYSHSFVGKRTPGYSHSFVGKRVPGYSHSFVGKRVPGYSHSFVGKRVPGYSHSFVGKRVPGYSHSFVGKRVPGYSHSFVGKRTPGYSHSFVGKRAPGYSHSFVGKRTPGYSHSFVGKRAPGYSHSFVGKRAPGYSHSFVGKRAPGYSHSFVGKRVPGYSHSFVGKRAPGYSHSFVGKRVPGYSHSFVGKRAPGYSHSFVGKRELGEDEINFLKEVDAADISRQLAEEDEKEAMVSVDDKETLSNEEDASEDDFEKRELNFQHAFVGKKDEEGDMGVEMEEEMESEKGQPGYGNAFLGKRQPSYGHSFVGKRQPGYSHSFVGKRVPSFGHSFVGKRQPSYTHAFVGKRDPGFNHAFVGKRQPSFGHSFVGKRQPSFTHAFVGKRQPSFGHSFVGKRSGAEDIDNTFTDNFVVKGSDPLEDVLDFYSDSQLIGQPAAANEEELQQEAAEESENQTGTKQLDDKSNVPASSLGDDLPSPVSLSKQEDAEDSHIMATSST
>lcl|CAD87596 statin [Spodoptera frugiperda].Spodoptera frugiperdaSpodopteraAmphipyrinaeNoctuidaeNoctuoideaDitrysiaGlossataLepidopteraEndopterygotaNeopteraPterygotaInsectaHexapodaArthropodaMetazoaEukaryota  length_of_amidated_peptide_8 FGL_amide FGL_amide FGL_amide FGL_amide FGL_amide FGL_amide FGL_amide FGL_amide FGL_amide 2260
MLYPSIPVCFLVIGVALCAPERMQNEPDPHDTPVHEGTEPHSDHIAPLEKRSPHYDFGLGKRAYSYVSEYKRLPVYNFGLGKRSRPYSFGLGKRSVDEDQSSESQPLTSDLDQAALAEFFDQYDDAGYEKRARPYSFGLGKRFADDETSEEKRARAYDFGLGKRLPMYNFGLGKRARSYNFGLGKRLSSKFNFGLGKRERDMHGFSFGLGKRVHKFTAEIWTSVEVLNKIL
>mesodasysLaticaudatus.20379  Gastrotricha 169
MKCIILMMIFTLAVVLVRPGESVIPPGRGRETLSITDDSDNGDDLDDYSFPDRMQSGFNAKSNELYRRGRRADTLEDEEEEKRGEDDMNWRDYFDGKRYAGIDVREGRHWRDLLEDIKRNVDFPNRFGKKSAAVQFPDRFGKRSDGAQFPERFGKREVNFPDRFGKRKVDVPDRFGKRKVDFPDRFGKRKVDFPDRFGKRKVDLPDRFGKRKVDFPNRFGKKSAAVQFPDRFGKRTVDFPNRFGKKSAAVQFPDRFGKKSAAVQFPDRFGKKSDAVQFPNRFGKKNNGNEGVPFPEGRFGKKSGVDRPDRFGKKNSDSAEDKKVGIQ
>ennuculaTenuis.36909  MolluscaBivalvia 3763
MKSLVAAIMTALCWAHALMAEPTITQQEAHIYHRPAGESSLSDYETPSLKSRVNFISELNGNPPLAGLSDVPILQASFLKWPQDKRFSEFVGKRYPIKRFSEFIGKRYPNAPYVRTPQLKRYSEFLGKRATDDWYSEFLGKRDMDKRFSEFLGKRNEKKWSEFLGKRSDDESAIQWNPVSTKRWSEFLGKRSDKRFSDPEFLGKRESRDLNKRFTEFLGKR
>lottiaGigantea.Lotgi1167943 MolluscaGastropoda 229
MKSILVTSVVVVAGTLLTLVQALGADKFAEPATQKHSKIPTAALSHSGDTLLNTDAHQTNPSNIWKSKSKFDLDALPVVNRQDVQSHYAQHRRSYDTPMFLGKRDLKNLSLRFKRATDLEDLDATEFSDDFDKRGVDIPQFIGRRRYDTPQFIGRRGYGVPAFVGKRAFRAPAFIGKKAFGAPAFIGKKAFDAPSFVGKRKLTAPSFIGKRGLDVPAFVGRRAYAPPQFIGRRGMDVPAFVGKREFQTPMFLGKRAFSAPSFVGKRGLDAPTFIGKRKEESFRDLLATLQAYREYRRLMQTDKRFDAPLFVGKRSDYENDNLAAETLSRRFQCIPQWVFRMRLNVVDLNMSFIGGYKQNYFSLNILDDVQTKILLPLDDLHKVDSSKMDVPTVQLWDADMPRPNGARFLKLDPAHALGFLGQEASPVSKRYLEFVGKRDNDKRYAEFVGKRAGFGEKRYSRGSLSEYLSKRLRIRRPEFVGKRSNQKRYLEFIGR
>jgi|Lotgi1|167943|fgenesh2_pg.C_sca_71000005 PRQFV-amide-like Lottia gigantea Lophotrochozoa Mollusca   length_of_amidated_peptide_5 MFL_amide QFI_amide QFI_amide AFV_amide AFI_amide AFI_amide SFV_amide SFI_amide AFV_amide QFI_amide AFV_amide MFL_amide SFV_amide TFI_amide LFV_amide EFV_amide EFV_amide EFV_amide 3004
MKSILVTSVVVVAGTLLTLVQALGADKFAEPATQKHSKIPTAALSHSGDTLLNTDAHQTNPSNIWKSKSKFDLDALPVVNRQDVQSHYAQHRRSYDTPMFLGKRDLKNLSLRFKRATDLEDLDATEFSDDFDKRGVDIPQFIGRRRYDTPQFIGRRGYGVPAFVGKRAFRAPAFIGKKAFGAPAFIGKKAFDAPSFVGKRKLTAPSFIGKRGLDVPAFVGRRAYAPPQFIGRRGMDVPAFVGKREFQTPMFLGKRAFSAPSFVGKRGLDAPTFIGKRKEESFRDLLATLQAYREYRRLMQTDKRFDAPLFVGKRSDYENDNLAAETLSRRFQCIPQWVFRMRLNVVDLNMSFIGGYKQNYFSLNILDDVQTKILLPLDDLHKVDSSKMDVPTVQLWDADMPRPNGARFLKLDPAHALGFLGQEASPVSKRYLEFVGKRDNDKRYAEFVGKRAGFGEKRYSRGSLSEYLSKRLRIRRPEFVGKRSNQKRYLEFIGR
>L._gigantea ESO85156.1 Mollusca Gastropoda 3263
MKSILVTSVVVVAGTLLTLVQALGADKFAEPATQKHSKIPTAALSHSGDTLLNTDAHQTNPSNIWKSKSKFDLDALPVVNRQDVQSHYAQRRSYDTPMFLGKRDLKNLSLRFKRATDLEDATEFSDDFDKRGVDIPQFIGRRRYDTPQFIGRRGYGVGVPAFVGKRAFRAPAFIGKKAFDAPSFVGKRKLTAPSFIGKRGLDVPAFVGRRAYAPPQFIGRRGMDVPAFVGKREFQTPMFLGKRAFSAPSFVGKRGLDAPTFIGKRKEESFRDLLATLQAYREYRRLMQTDKRFDAPLFVGKRSDYENDNLAAETLSRRFQCIPQWVFRMRLNVVDLNMSFIGGYKQNYFSLNILDDVQTKILLPLDDLHKVDSSKMDVPTVQLWDADMPRPNGARFLKLDPAHALGFLGQEASPVSKRYLEFVGKRDNDKRYAEFVGKRAGFGEKRYSRGSLSEYLSKRLRIRRPEFVGKRSNQKRYLEFIGR
>Lottia PXP Vamide Mollusca Gastropoda 3331
MKSILVTSVVVVAGTLLTLVQALGADKFAEPATQKHSKIPTAALSHSGDTLLNTDAHQTNPSNIWKSKSKFDLDALPVVNRQDVQSHYAQRRSYDTPMFLGKRDLKNLSLRFKRATDLEDATEFSDDFDKRGVDIPQFIGRRRYDTPQFIGRRGYGVGVPAFVGKRAFRAPAFIGKKAFDAPSFVGKRKLTAPSFIGKRGLDVPAFVGRRAYAPPQFIGRRGMDVPAFVGKREFQTPMFLGKRAFSAPSFVGKRGLDAPTFIGKRKEESFRDLLATLQAYREYRRLMQTDKRFDAPLFVGKRSDYENDNLAAETLSRRFQCIPQWVFRMRLNVVDLNMSFIGGYKQNYFSLNILDDVQTKILLPLDDLHKVDSSKMDVPTVQLWDADMPRPNGARFLKLDPAHALGFLGQEASPVSKRYLEFVGKRDNDKRYAEFVGKRAGFGEKRYSRGSLSEYLSKRLRIRRPEFVGKRSNQKRYLEFIGR
>lcl|BAE45266allatostatin precursor protein [Procambarus clarkii].Procambarus clarkiiProcambarusCambaridaeAstacoideaAstacideaPleocyemataDecapodaEucaridaEumalacostracaMalacostracaCrustaceaArthropodaMetazoaEukaryota  length_of_amidated_peptide_8 FGL_amide FGL_amide FGL_amide FGL_amide FGL_amide FGL_amide FGL_amide FGL_amide FGL_amide FGL_amide FGL_amide YGL_amide FGL_amide MGL_amide FGL_amide FGL_amide FGL_amide FGL_amide FGL_amide FGL_amide FGL_amide FGL_amide FGL_amide FGL_amide FGL_amide FGL_amide FGL_amide FGL_amide FGL_amide YSL_amide FGL_amide FGL_amide 668
MLGRHGAGAASLLLLLSVTATVAAYDYYLDDQDDASRLLQVLQAAATDPSYVDDYGNHQNNYGFGLGKRTPNYAFGLGKRQGMYSFGLGKRPDMYSFGLGKRPDLYSFGLGKKADMYSFGLGKRADLYSFGLGKKSGNYNFGLGKRSVSEALSSQDVSKADDLSPTIRKKRDTSPSEDIQDDKTSKHYGVGVEKREIDEDKRSRQYSFGLGKREDDDAEKRSGQYSFGLGKREPDMDLYKRPRNYAFGLGKRTSDEEDDEDDQYYPYGLGKRPRVYGFGLGKRSDDGLDDYDDLDDEEVEGLSELEEYGEDLKRADSYGLAFGNGGDALEMGLGRRSYDFGLGKRTAGPYAFGLGKRAGPYAFGLGKRAGPYAFGLGKRAGPYAFGLGKRAGPYAFGLGKRSGPYAFGLGKRSGPYAFGLGKRSGPYAFGLGKRTGPYAFGLGKKADPYAFGLGKRPNPYAFGLGKRDGMYSFGLGKKAGQYSFGLGKRSGPYSFGLGKREDYDSSDQYSLGRRSGAYSFGLGKRAGPYSFGLGKRESGDESHQDEIQGSVEETSS
>FVMamide_mRNA1_platynereis_dumerilli Annelida 454
MSLLWVHVAAFSLVATAVVLAYSDDKRFRKPEYQDFVLGKRDRPSYIDFLMGSKRSRRIYPEFVDFLLGSSKRPSYSDFVLGKRSRPSFNDFYMGRRAERPSFSEFFMGKKRNDAFHDFYMGKRDAPNYLDFMTLDDQHVRKRRSANEEQTSESHNEANDAAVDKKDNDYGKFVMGKKNSQQQDFQAFSLGKRQEEKQNYDSFVMGKKKDKDYSKFVMGKKSDKDYSNFVMGKKNGDDYSKFVMGKKDNKDYSNFVMGKKNAKDYSNFVMGKKDGQDYSKFVMGKKNDGDYSKFVMGKKNDGDYSKFVMGKKNDDYSKFVMGKKNDDDYSKFVMGKKNDKDYSNFVMGKKNDG
>gnl|Pdu_trscr_assembly_1|273332; 449 1 1108  cDNA; Platynereis dumeriliiPlatynereisNereididaePhyllodocidaAciculataPalpataPolychaetaAnnelidaMetazoaEukaryota;; LEN=1108; translated ; closed=(0/0) new from lophotrochozoan blast,-2 79% identity to1 length_of_amidated_peptide_10 FVL_amide FVL_amide FYM_amide FFM_amide FYM_amide FVM_amide FSL_amide FVM_amide FVM_amide FVM_amide FVM_amide FVM_amide FVM_amide FVM_amide FVM_amide FVM_amide FVM_amide FVM_amide FVM_amide 540
XRVRGETLRVHSPVATMSLLWVHVAAFSLVATAVVLAYSDDKRFRKPEYQDFVLGKRDRPSYIDFLMGSKRSRRIYPEFVDFLLGSSKRPSYSDFVLGKRSRPSFNDFYMGRRAERPSFSEFFMGKKRNDAFHDFYMGKRDAPNYLDFMTLDDQHVRKRRSANEEQTSESHNEANDAAVDKKDNDYGKFVMGKKNSQQQDFQAFSLGKRQEEKQNYDSFVMGKKKDKDYSKFVMGKKSDKDYSNFVMGKKNGDDYSKFVMGKKDNKDYSNFVMGKKNAKDYSNFVMGKKDGQDYSKFVMGKKNDGDYSKFVMGKKNDGDYSKFVMGKKNDDYSKFVMGKKNDDDYSKFVMGKKNDKDYSNFVMGKKNDGX
>lcl|AAY82901type-a pre-proallatostatin [Macrobrachium rosenbergii].Macrobrachium rosenbergiiMacrobrachiumPalaemonidaePalaemonoideaCarideaPleocyemataDecapodaEucaridaEumalacostracaMalacostracaCrustaceaArthropodaMetazoaEukaryota  length_of_amidated_peptide_8 WDY_amide FGL_amide FGL_amide FGL_amide FGL_amide FGL_amide FGL_amide FGL_amide FGL_amide FGL_amide FGL_amide FGL_amide FGL_amide FGL_amide FGL_amide FGL_amide FGL_amide FGL_amide FGL_amide FGL_amide FGL_amide FGL_amide FGL_amide FGL_amide FGL_amide FGL_amide FGL_amide FGL_amide FGL_amide FGL_amide FGL_amide FGL_amide FGL_amide FGL_amide NGL_amide FGL_amide FGL_amide 667
MVVRYGGFRAYSVIAAFVLLLGGCVRSQEDYYDNDIEEIYEGNDAQYEPQSNYGWDYGKRHNDYVFGLGKRSPGYSFGLGKRDRTYSFGLGKREGLYAFGLGKKSGTYNFGLGKRSAREAIPEDTNSSQPAESSAIRTKREAVPDQEIDEEKRGQYAFGLGKREDEEKRSKTFSFGLGKRVPDDEKRDRSYSFGLGKRESESDIDKKSQQYAFGLGKRDFDQDGDVQNLDSSKAEADVEKRPRHYAFGLGKRDDYFVKRPSSYAFGLGKREDFNLDKRPKNYAFGLGKRDSDIQTRPGQYAFGLGKRNSDLDLSKRPQHYAFGLGKRGTDLDKRPQQYAFGLGKRESDTDLQKRPQHYAFGLGKRDSDLDLNKRPQHYAFGLGKRESDFDLSKRPQHYAFGLGKRESDLDLSKRPQHYAFGLGKRDLDEELEKRAQQYAFGLGKRSGEYDSIFDDEDDEEYEIYDDEEGEENDAIDNEDDDNLSEYQEELKRASSYSFGLGKRAGQYAFGLGKRGGPYAFGLGKRSPYSFGLGKRPDAYSFGLGKRSRTYQFGLGKRAGPYAFGLGKRENQYAFGLGKKAGHYSFGLGKRSSPYAFGLGKKSRPYAFGLGKRSSPYAFGLGKRSSPYAFGLGKKSGSFTDGAGAHDDDSFSSSLNGLGRRSGSYSFGLGKRVPGSYGFGLGKREATDDKQELQEPEQNGSS
>lcl|ACN42938 allatostatin precursor [Reticulitermes flavipes].Reticulitermes flavipesReticulitermesReticulitermesRhinotermitidaeIsopteraDictyopteraOrthopteroideaNeopteraPterygotaInsectaHexapodaArthropodaMetazoaEukaryota  FGL_amide FGL_amide FGL_amide FGL_amide FGL_amide FGL_amide FGL_amide FGL_amide FGL_amide FGL_amide FGL_amide FGI_amide FGL_amide FGL_amide 2253
MPGLQPCSRYSQVVFVCVLLLQLSVLALGTVPPNSGSHGTPEESSSGSGSGVGLLPHNEETSAADNTELDFVKRLYDFGLGKRAYSYVSEYKRLPVYNFGLGKRNKIYGFGLGKRAGADGRLYSFGLGKRDYDDYIQEDEDVIDDEEDLDDADVDLMEKRDRLYSFGLGKRAKPYSFGLGKRSPSSGNQRLYGFGLGKRGGSLYSFGLGKRGGRLYSFGLGKRPVNSGRQSGSRFNFGLGKRSDESDWDEYEEDIAEDEKRSPQGHRFAFGLGKREVAPGELEAIRNEERDKETKNNNESRKNGTAESSHHSGERVKRSLHYAFGIGKRAYDSELSTPDSDEDNEAGVEEFARIVRRPYNFGLGKRLPMYDFGLGKRSEY
>lcl|BAF64528allatostatin precursor protein [Panulirus interruptus].Panulirus interruptusPanulirusPalinuridaePalinuroideaAchelataPleocyemataDecapodaEucaridaEumalacostracaMalacostracaCrustaceaArthropodaMetazoaEukaryota  length_of_amidated_peptide_8 YEY_amide FGL_amide FGL_amide FGL_amide FGL_amide FGL_amide FGL_amide FGL_amide LAR_amide DNV_amide FGL_amide FGL_amide FGL_amide FGL_amide FGL_amide FGL_amide FGL_amide FGL_amide FGL_amide FGL_amide NGL_amide FGL_amide FGL_amide FGL_amide FGL_amide FGL_amide FGL_amide FGL_amide FGL_amide FGL_amide FGL_amide FGL_amide FGL_amide FGL_amide FGL_amide FGL_amide FGL_amide FGL_amide FGL_amide FGL_amide FGL_amide FGL_amide FGL_amide FGL_amide FGL_amide FGL_amide FGL_amide YIL_amide FGL_amide FGL_amide 669
MLRHHGGLGVCVLAAVLLLVAPASTNADDYYLDDPVDDARLLDVLEFLESEPNYAYEYGKRHNNYAFGLGKRTPDYAFGLGKREGMYSFGLGKRADLFSFGLGKKSGNYNFGLGKRSVSNPFLPQVSEEEETSGTRTKRDVSTTDDTQEDKRSQYAFGLGKRDPTEEKRNRQYSFGLGKREGDGAEERSRQYALARGKRESDNVGKRPNNYAFGLGKRDSNEDVDKRSRQYAFGLGKRESNMDLEKRPRNYAFGLGKRESDMDLEKRPRNYAFGLGKRESDMDLEKRPRNYAFGLGKRESDVDLEKRPRNYAFGLGKRESDVDLEKRPRNYAFGLGKRTSDEKVSDLDAFGLGKRPTTYSFGLGKRSFTDMDDYADVDDNEEDEMELSDLEQYGEDLKRTASYGFGLGKRSDSYDNGLGRRSYDFGLGKRSGPYAFGLGKRADLYSFGLGKRADPYAFGLGKRADPYAFGLGKRADPYAFGLGKRADPYAFGLGKRADPYAFGLGKRADPYAFGLGKRADPYAFGLGKRADPYAFGLGKRADPYAFGLGKRADPYAFGLGKRADPYAFGLGKRADPYAFGLGKRADPYAFGLGKRADPYAFGLGKRADPYAFGLGKRADPYAFGLGKRADPYAFGLGKRADPYAFGLGKRADPYAFGLGKKADPYAFGLGKRDGMYAFGLGKKAGQYSFGLGKRADPYSFGLGKREDSSASDPYILGRRSGSYSFGLGKRAGPYSFGLGKRQVTSDEVHEDEEQETGVDQTSS
>lcl|CAC83078 allatostatin A prohormone precursor, partial [Gryllus bimaculatus].Gryllus bimaculatusGryllusGryllinaeGryllidaeGrylloideaEnsiferaOrthopteraOrthopteroideaNeopteraPterygotaInsectaHexapodaArthropodaMetazoaEukaryota  length_of_amidated_peptide_8 FGV_amide FGL_amide FGL_amide FGL_amide FGL_amide FGL_amide FGL_amide FGL_amide FGL_amide FGL_amide FGL_amide FGI_amide FGL_amide FGI_amide 2250
PASDAAAAQEAAGELLERLENEAGSGATPDDELEFYKRLYDFGVGKRAYSYVSEYKRLPVYNFGLGKRAGGRQYGFGLGKRAGGRQYGFGLGKRTPGDEDDYYFPDEEEEDVPEDNLDDSDSVDKRDRLYSFGLGKRSRPFGFGLGKRAGMYSFGLGKRAQHQYSFGLGKRGEGRMYSFGLGKRPNYERMAGSRFNFGLGKRADANPAYLLSDLGEEKRGPDHRFAFGLGKREVSPNELEAVREEQLHHDKEAQQHELAEAAPAPEREPNDAHANGKHAVKRSLHYGFGIGKRTSDAFGLDVDPEEDDRDAISEDFTRYIRRPYSFGLGKRVPMYDFGIGKRADR
>lcl|AAC72894 allatostatin neuropeptide precursor [Supella longipalpa].Supella longipalpaSupellaPlectopterinaeEctobiidaeBlaberoideaBlattodeaDictyopteraOrthopteroideaNeopteraPterygotaInsectaHexapodaArthropodaMetazoaEukaryota  FGL_amide FGL_amide FGL_amide FGL_amide FGL_amide FGL_amide FGL_amide FGL_amide FGL_amide FGL_amide FGL_amide FGL_amide FGI_amide 2252
MPDSRTCISLQAVLLLALLLQLANSAFGTATAPAGSPEEASSNAGSELLSHLEDSENPELDFVKRLYDFGLGKRAYSYVSEYKRLPVYNFGLGKRSKMYGFGLGKRAGSDSRLYSFGLGKRDYDDYYEEDEDEDQQSSGEDIDDSDAVDLVDKRERLYSFGLGKRARPYSFGLGKRAPSSGVQRLYGFGLGKRGGSLYSFGLGKRGGGRLYAFGLGKRPVNSGRQTGSRFNFGLGKRSEDFDLEEDKRFPQDHRFAFGLGKRKLHPVSIEAVRDEEKDNESESKDVSVQEKKNSTTGERVKRSLSASPYDTSASEEDVDEFARLIRRPFNFGLGKRIPMYDFGIGKRSER
>lcl|AAC72892 allatostatin neuropeptide precursor [Blattella germanica].Blattella germanicaBlattellaBlattellinaeEctobiidaeBlaberoideaBlattodeaDictyopteraOrthopteroideaNeopteraPterygotaInsectaHexapodaArthropodaMetazoaEukaryota  FGL_amide FGL_amide FGL_amide FGL_amide FGL_amide FGL_amide FGL_amide FGL_amide FGL_amide FGL_amide FGL_amide FGI_amide 2254
MPGPRTWYSLQAALVLSLLLKLSSSAFATTTSAGTHAVQEESSAGGGAEILPRLEELADNSELDLVKRLYDFGLGKRAYSYVSEYKRLPVYNFGLGKRSKMYGFGLGKRAGSDGRLYSFGLGKRDYDDYYGDDDEEDHQTSADEDIEDADSVDLMDKRDRLYSFGLGKRARPYSFGLGKRAPSSAQRLYGFGLGKRALYSFGLGKRAGGRLYSFGLGKRPVNSGRQSGSRFNFGLGKRSDDFDIRELEGKFAEEDKRSPQEHRFSFGLGKREVAPSELEAVKNEEKDSVSNQEKKNNTNDAHIHNGERVKRSLHYPFGFGKQDSGFDLHSSSLSSEENDDIGPEEFARMVRRPFEYARQKQVPMYDFGIGKRSER
>lcl|ALLS_DIPPU RecName: Full=Allatostatins; Contains: RecName: Full=Allatostatin-1; Short=AST1; Contains: RecName: Full=Allatostatin-2; Short=AST2; AltName: Full=ASA5; AltName: Full=ASB2; Contains: RecName: Full=Allatostatin-3; Short=AST3; Contains: RecName: Full=Allatostatin-4; Short=AST4; AltName: Full=ASA7; Contains: RecName: Full=Allatostatin-5; Short=AST5; AltName: Full=ASA4; Contains: RecName: Full=Allatostatin-6; Short=AST6; Contains: RecName: Full=Allatostatin-7; Short=AST7; AltName: Full=ASA1; Contains: RecName: Full=Allatostatin-8; Short=AST8; AltName: Full=ASA3; Contains: RecName: Full=Allatostatin-9; Short=AST9; AltName: Full=ASA2; Contains: RecName: Full=Allatostatin-10; Short=AST10; Contains: RecName: Full=Allatostatin-11; Short=AST11; AltName: Full=ASA6; Contains: RecName: Full=Allatostatin-12; Short=AST12; Contains: RecName: Full=Allatostatin-13; Short=AST13; Flags: Precursor.Diploptera punctataDiplopteraDiplopterinaeBlaberidaeBlaberoideaBlattodeaDictyopteraOrthopteroideaNeopteraPterygotaInsectaHexapodaArthropodaMetazoaEukaryota  FGL_amide FGL_amide FGL_amide FGL_amide FGL_amide FGL_amide FGL_amide FGL_amide FGL_amide FGL_amide FGL_amide FGL_amide FGI_amide 2256
MSGPRTCFCLPSALVLVLLSLSTSALGTAPEPSGVHEESPAGGGTDLLPHPEDLSASDNPDLEFVKRLYDFGLGKRAYSYVSEYKRLPVYNFGLGKRSKMYGFGLGKRDGRMYSFGLGKRDYDYYGEEDEDDQQAIGDEDIEESDVGDLMDKRDRLYSFGLGKRARPYSFGLGKRAPSGAQRLYGFGLGKRGGSLYSFGLGKRGDGRLYAFGLGKRPVNSGRSSGSRFNFGLGKRSDDIDFRELEEKFAEDKRYPQEHRFSFGLGKREVEPSELEAVRNEEKDNSSVHDKKNNTNDMHSGERIKRSLHYPFGIRKLESSYDLNSASSLNSEENDDITPEEFSRMVRRPFNFGLGKRIPMYDFGIGKRSER
>lcl|CAA62500 Pea-allatostatin precursor [Periplaneta americana].Periplaneta americanaPeriplanetaBlattinaeBlattidaeBlattoideaBlattodeaDictyopteraOrthopteroideaNeopteraPterygotaInsectaHexapodaArthropodaMetazoaEukaryota  FGL_amide FGL_amide FGL_amide FGL_amide FGL_amide FGL_amide FGL_amide FGL_amide FGL_amide FGL_amide AEE_amide FGL_amide FGL_amide FGL_amide FGI_amide 2255
MGFLQLILLSIILLHLSTGSLATAPANSGHNGAPEETPSGAATGSGLLPHLEESSVNDNSELDFVKRLYDFGLGKRAYSYVSEYKRLPVYNFGLGKRSKMYGFGLGKRSGNDGRLYSFGLGKRDYDDYIQEDEDEDISSGDDDVDNSEYEDLMDKRDRMYSFGLGKRARPYSFGLGKRSPSGMQRLYGFGLGKRGGSMYSFGLGKRADGRLYAFGLGKRPVSSARQTGSRFNFGLGKRSDEIDLKEIEEEIAEEGKRSPQGHRFSFGLGKREVAPSELEAVRNEERDKGKHQDETRKNGTSESYHHTGERVKRSLHYAFGLGKRGGSPYDFESSPSFESDEDEEMGTDEFSRLIRRPYNFGLGKRIPMYDFGIGKRSEH
>lcl|AAC72893 allatostatin neuropeptide precursor [Blaberus craniifer].Blaberus craniiferBlaberusBlaberinaeBlaberidaeBlaberoideaBlattodeaDictyopteraOrthopteroideaNeopteraPterygotaInsectaHexapodaArthropodaMetazoaEukaryota  FGL_amide FGL_amide FGL_amide FGL_amide FGL_amide FGL_amide FGL_amide FGL_amide FGL_amide FGL_amide FGL_amide FGL_amide FGI_amide 2257
MPGPRTYITLPAALLLVLLSLSTTALGTATEPSGVHEESPAGGGAELLPHPEELSASDNSDLEFVKRLYDFGLGKRAYSYVSEYKRLPVYNFGLGKRSKMYGFGLGKRDGRMYSFGLGKRDYDYYGEDEDDQLANGDEDIEDSEVGDLIDKRDRLYSFGLGKRARPYSFGLGKRAPSGTQRLYAFGLGKRAGSSLYSFGLGKRGEGRLYGFGLGKRPVNSGRSSGSRFNFGLGKRSEDIDIRDLEEKFAEEEKRYPQEHRFAFGLGKREVAPSELEAVKNEERDSASVHDKRNNTNDLHSGERIKRSLHYPFGIRKQESSYDLNSASSLNSEENDDITPEEFSRMIRRPFNFGLGKRIPMYDFGIGKRSER
>acanthochitonaCrinita.76596  MolluscaPolyplacophora 3409
MMSAGWRWFSVCLVACGLWIGAQAASDDADALDSPSASRLDKKGMDNMQYFGRLGKRVYGDDGDKRLDPSMFGRLGKRADTGDLMDESSLLENFEDSAARKRYDSRAYFGRLGKRHDSLQFLGKLGKRNIGKEELSQLLADLSKRGVDGMAYIGRLGKRPYDFKQFYGRLG
>lingulaAnatina.g3829.t1  Brachiopoda 253
MAAITADSLTITFFLTLMVLSSPLVHCVINSQMLRDAQNLDQAPYGRYIEEDIVIPNDSQEEENSHRYQSQAVSLKRLEYLFNKLENNIMRNEPLKRQWSKSMTMWGKRSPYFYSEDMEDPHALRLRRRSLEKTDDNNKTKEKTDFQLTNNVIRSWKSGGMKLWGKRPFDKEMEESRDADLKKLGENMDWKQKERDLKRSWSGNAMKLWGKRDNTFDDQHDKKSWSSKNMKLWGKREDDKRSWNSKSLKVWGKRDVDQDEEENNKRSWSSKNMKLWGKRNEQKDGLEYEKRPWSSKSMKLWGKRDNSVEADINEKRQWNSNGMKVWGKRMDGEIIDELSNKRKWNSKEMKLWGKRDSVQHNALNEKRGWNAKGMKLWGKRSENDEKRPWNGKGMKLWGKRDSSGYESESNNYPYLYRKHSIDVDSKRSWKSGGIKLWGKRDMVDDDVDLVSNTAGGVKRPWNSGMKLWGKKRASDSLRDLDSAKSDSWIQDGKRSWIGKNPWATKIGFDPSKRWRSMKLWGKRDSGQSQHDYEDAFNKWNSMKLWGKDLTSLIKAEVGNNPNTKTLSNEFEEKVFDHGVDNETNTETGSSPLNKEISNEHVTTRAHTLSKRSGWMPREGLRNMWG
>Orcokinin-II (DappuOKII) SNAP_00024763 [Dappu1:256705].Daphnia pulexDaphniaDaphniidaeAnomopodaCladoceraDiplostracaBranchiopodaCrustaceaArthropodaMetazoaEukaryota 5’incomplete scaffold_95:459630-460403; {FE416856.1} 2809
MPFKEKTRKTPRLFADKSRTGLVSSGASFVIEKRFDSLTGLGINSQKKNLDEIDRSNFGTFAKRNLDEIDRSDFSRFVKKRETMEAESSQQQH
>antalisEntalis.134067  MolluscaScaphopoda 3508
MNQPFVYILGLVLILIKTTFSAPTELQSDKSQEPDQIKKLIDSLQNFYSLSFLQPFLDSSNTAGSDDRRQLDILGGTNVHNGRRQLVDIPNVRDRRFAIDSPNKRWLDTLGGMNVHYFKKRSLDTLGGFNVHDAYKRNL
>gi|196015915|ref|XP_002117813.1| hypothetical protein TRIADDRAFT_61843 [Trichoplax adhaerens] Trichoplax adherens Placozoa neuropeptide precursor with signal peptide SITFamide , similar to FMRFamide, pedal peptide   length_of_amidated_peptide_14 LGF_amide IMF_amide ITF_amide ITF_amide ITF_amide ITF_amide ITF_amide IMF_amide 543
MATNSIFLSYTILMIAVVVATTPGNARFISSAKRHTLREQPTFIPLGFGRRNLEDIKVSRQSHNSDVLDRRNSESIQQGMPSIMFGKRNSESTQQGIPSITFGKRNSESTQQGIPSITFGKRNSASTQQGIPSITFGKRNSESIQQGIPSITFGKRNGKSIQQGIPSITFGKRNSESIRQNIPPIMFGKRDSKRMEFRMPTLTFSNRDNEPKLYGLPSINLHKRDAWTKQTIVPRDNLLARQLYNYGPEMYTMPEDIAYLTSMTEPSSLDYQLSFAQSTPDSKAFGKYNLPIWNLDSTGLASGGFVDVPTVYLESGNEIPMAMLKRRSSERFTKDMSTSYDQKKKLFLGLPRFGDQDRSAKSALKDELRLINRKREYKQPPPIIYEGK
>lcl|XP_003247439 PREDICTED: allatostatins-like [Acyrthosiphon pisum].Acyrthosiphon pisumAcyrthosiphonMacrosiphiniAphididaeAphidoideaAphidiformesSternorrhynchaHemipteraParaneopteraNeopteraPterygotaInsectaHexapodaArthropodaMetazoaEukaryota  length_of_amidated_peptide_10 FGL_amide FGL_amide FGL_amide FGL_amide FGL_amide FGL_amide FGL_amide FGL_amide 2227
MHHSCCMWILVIATAVWTDAITGHEDKVGIKSQQAQQQQQSDIMQTMVDGGGHQSIQMTSPAESYFNDPLGPLGYLAKRAHKQYGFGLGKRLYRQYEFGLGKRSASKQYGFGLGKRAALKQYEFGLGKRASPTFYSFGLGRRASPQYSFGLGKRVSHPSFLNVDDRESDYTYNDLSEEKKRTADDMGHGQRFAFGLGKRGAGAEWDDGDGDGDDAAPIWHPAVRRARLQYGFGLGKRADRDYDATTGTEYTDTLQLADDAADINN
>patinopectenYessoensis.PY_T18496  MolluscaBivalvia 4397
MTNGQHKSQPLTTLFAFLCLVIAVHCSKESLTSRDTKLVNSIQKREADTAAGNAGLDYNTFHEEPVKRSTNDMHIDDLLLSNSPDKRGRGGNRYGFYGALGKRMDSEEMEKRRMRKMFFGSLGKRRPSFFAGLGKRDGDETHEETFGDDLDKRGRRNKYFFGSLGKRDLDEGEEDDEEEDVDKRRMPFFGSLGKRGRSRNFRFYGNLGKRDGTSTDDSTDFDGSDDMEKRRFKQQFFGTLGKRVDDLDLEKRRRYAFASLGKRFDDDDYEENDDMEKRRMKLRPSFYGSLGKRRPMFYGSLGKRSAPSPDNEMYNEQPEDIHSRRKRSPSSFNLSRALRDGSSYGRARRINRIALGRRLIRRTQDFRFFPMLGKRSFDTSDGPEDNGEY
>lcl|XP_001949765 PREDICTED: similar to prothoracicostatic peptide [Acyrthosiphon pisum].Acyrthosiphon pisumAcyrthosiphonMacrosiphiniAphididaeAphidoideaAphidiformesSternorrhynchaHemipteraParaneopteraNeopteraPterygotaInsectaHexapodaArthropodaMetazoaEukaryota  AGW_amide TTW_amide SSW_amide GGW_amide GGW_amide GSW_amide GSW_amide 877
MDRAKTTGQKSRINLSGGMQNVLGRIAATLVILCPVIVFTIPESAIQASSIKSSQTEQDNSDYTRSFDEDQEEKRAWRDLQTAGWGKRGWQNLKTTWGKRAQDWQNLHSSWGKRQGWQKLHGGWGKRGWKDMQSGGWGKRFKDQPASSQLSQFDEYLDKYEEENPNEAEKRSWDNFQGSWGKRAADWTSFRGSWGKRNPVDYMNEYSGYGDNDNYKAYIFPPGYNSYLPNFQTEYEK
>neomeniomorphaSP.31239  MolluscaNeomeniomorpha 4263
MGRTIGLVAIFLLCFHSCIAASLSKDSELSATENENALRNRRSLDDAEDAKRKWSALSSWGKRGNNKWSSFSSWGKRPGGWQGLSSWGKRDGDAIPFHAESDKQSHLDGEKRAWSGLTSWGKKRAWQGLNSWGKRPAGGNGWSKFSSWGKRDGNNWNSLSSWGKRGNNNWNSLSSWGKRGANNWNSLSSWGKRLSRNMDWSPFSSWGKKNLGNWNSFSSWGKRNGELLEPTALDSVFEKRGQSGHTDDTQFILHLLKYFDNN
>antalisEntalis.132229  MolluscaScaphopoda 3463
MKIVWILWCFVYGTGITHGTVFKPDAKSYPLTTCPERAVCSEITEDESENGENILFSTDMCECPSGHTCPKEPNDQTIAVNKGKWYGVCQPIAELPTCKPGDIAEELLLSPAAYELDYKRVNCICPAAKDGEVDGWVTEFSNMEESAPEAEEIYQSSCAADIDKRGGRLSSFYKRAIPGLSSFYKRGRYGNSDKNGRFYFYKRGSDDGLSDDIESEVDKRGRYGSKPDKNKFYFYKRGRDGISSFYKRYFGGDNLSSFYKRGRYGSSQDGLSSFYKRRMDGLSSFYKRGVNGMSSFYKRDNEAVDGDLAENEKRGRYGSSRGNSGKFYFYKRGGRYGQNDSKGRFYFYKRGGRYGSGRDRQKFYFY
>lcl|ORCK1_APIME RecName: Full=Orcokinin peptides; Contains: RecName: Full=Orcokinin-like peptide-1; AltName: Full=Brain peptide NIDEIDRTAFDNFF; Contains: RecName: Full=Orcokinin-like peptide-2; AltName: Full=Brain peptide IDEIDRTAFDNFF; Contains: RecName: Full=Orcokinin-like peptide-3; AltName: Full=Brain peptide EIDRTAFDNFF; Contains: RecName: Full=Brain peptide NLDEIDRVGWSGFV; Contains: RecName: Full=Brain peptide LTNYLATTGHGTNTGGPVLT; Flags: Precursor.Apis melliferaApisApidaeApoideaAculeataApocritaHymenopteraEndopterygotaNeopteraPterygotaInsectaHexapodaArthropodaMetazoaEukaryota  ERF_amide 1567
MPRHSVFALSILALSITATVWIPTVQAETNLLRREFYGPVNPELFAAFLDDHDARGRENQRDFSSGSGTNELVDELSPVSERETLERFGKRNIDEIDRTAFDNFFKRNLDEIDRVGWSGFVKRLTNYLATTGHGTNTGGPVLTRRFG
>lcl|EGI63916 Orcokinin peptide [Acromyrmex echinatior].Acromyrmex echinatiorAcromyrmexMyrmicinaeFormicidaeVespoideaAculeataApocritaHymenopteraEndopterygotaNeopteraPterygotaInsectaHexapodaArthropodaMetazoaEukaryota 1560
MPNHGGEQYKMKKENGMGSYNIDGIGHPLRLGHQKGFDSLSGIFGQSKRFIPFRRPSVMNVRPGNFDEIDRSVFDHFSKRNIDEIDTAFDSLFKRNFDEIDRAGWGGFVKRLNNYLTDRQRR
>acanthochitonaCrinita.101891  MolluscaPolyplacophora 3443
MRTYTCGLLFMTVAVSMTSGTLAGVRQKGIENGRLTDSRPRRDVMGYGMPGDEEYGGRFTPLNKRPFGSLFNKGVGKRSEFREEEEEEIIPEEDNDSPVPVKRLQSILGGGFKLGKRPSRGNDRGSSFSLGRRHLGGILGGGYKFGKRSYGGVLGGGYKFGKRGFGGILGGGYKFGKRGMGGVLSGGYKFGKRDDESDDMDIEPEMDDRLELAKRPWGNLFNKGFQLGKRDSSGRDFSMADIYRALMSRRYPGEGSYESGPERANVMRNAVSVAKRLFGSVLSNGYKLG
>mesodasysLaticaudatus.16880  Gastrotricha 175
MKLTKLIICSLAVLCALLVTATNSLSKRGFGYTWHGGGDSKRFQRFYQPGLSDPIEERDASDAHAVDEDESDERLSNPYEEDNLPIVLVVKKRSAELLKRPKRHVDRDSQKRIWRGMPMGGLESEIIDDDKRHTGSERFDFPRFSRHAGEENKRVPEETFELTENDDDNDDDADDADDDDDNDANDDADDDTEEKRHLENDVHAEAQQQAAMKLFAGKRHFEHKRHRLDKKHLEHKRHGLDKKHLEKRHGLDKKHLEHKRHGMDKKHLEHKRHGLDKKHLEKRHGLDKKHLEHKRYGLDKRHFEKRHGLDKKHFEHKRHGLDKKHLEKRHRLDKRHFEHKRHGFDKKHLEHKRHGLDKKHLEKRHLEKKHLERKRHNLDKKHMEHKRHALDKRHLDKRHRSFKRYRPFGKRLHFSHKKMMTSPDNRSDSENEGWWDFKRSNKRPELPPGGLFGVGDKKFGDDEIGNEEELESDPWVIA
>lcl|ORCK_RHOPR RecName: Full=Orcokinin peptides; AltName: Full=Orcoquinin; Contains: RecName: Full=Orcokinin-3; Short=Rhopr-OK-3; Contains: RecName: Full=Orcokinin-3(1-11); Short=Rhopr-OK-3(1-11); Contains: RecName: Full=Orcokinin-2; Short=Rhopr-OK-2; Contains: RecName: Full=Orcokinin-2(1-12); Short=Rhopr-OK-2(1-12); Contains: RecName: Full=Orcokinin-1; Short=Rhopr-OK-1; Contains: RecName: Full=Orcokinin-1(1-10); Short=Rhopr-OK-1(1-10); Flags: Precursor.Rhodnius prolixusRhodniusTriatominaeReduviidaeCimicomorphaPanheteropteraHeteropteraEuhemipteraHemipteraParaneopteraNeopteraPterygotaInsectaHexapodaArthropodaMetazoaEukaryota 1570
MSFFYSSAYAADKRNFDEIDRSGFNSFIKKKKNFDEIDRSGFDGFVKRNFDEIDRVGFGSFIKKSEPHH
>gi|262320415|gb|GT281393.1|GT281393 pmaximaP0014K14_687 Adult silver lipped oyster (Pinctada maxima) Pinctada maxima Mollusca Bivalvia 3190
MKRGFGIHGGFKRGLSSLGGFGLHGALKRGLNSLGGLSLHSGFKRGLSSLGGFGLHGGFKRSSDSEDEAFNGEEKRALSSLGGMRLQQYKRDVSSDSNKLNTNKDTEEKLKSKRSVDSNDNLLTKDSEHINKVYMK
>lcl|XP_001638584 predicted protein [Nematostella vectensis].Nematostella vectensisNematostellaEdwardsiidaeActiniariaHexacoralliaAnthozoaCnidariaMetazoaEukaryota 887
MDMAERGLLNGVPIDMAKRRLLNGVPIDMAKRGLLNGVPIDMAKRGLLNGVPIDMAKRGLMNDGLLNDVPIDMAKRGLLNGVPIDMAKRGLMNGVPIDMAKRGLMNGVPIDMAKRRLLNGVPIDMAKRGLLNGVPIDMAKRGLLNGVPIDMAKRGLLNGVPIDMAKRGLMNGVPIDMAKRGLMNGVPIDMAKRRLLNGVPIDMAKRRLLNGVPIDMAKRGLLNGVPIDMAKRGLLNGVPIDMAKRGLLNGVPIDMVKRGLLNGVPMDMAIEGTHECVPMDRG
>lingulaAnatina.g805.t1  Brachiopoda 263
MRIKGKKMVCLQLFLLLVVSSVTDSYEQSSSIDNGPLKEDPDGSTYDIFESLDDSNMNPALLKPKDGADTFFFKIKRYCSWCLRQTPPCSDAWKCMMYMEAMKWKRCIPCPSTLPGIQCDPSCQDTDTFKLPAKHSVYENSGAPAPDIAHCWNNCSATDGRIGCLYLCLAHQEIFNEIQEALLQSDENDMMNDKNEQKSLDRSDKKRGFPVFSGKRGFPVFSGKRGFPVFSGKRGFPVFSGKRGFPMFNGKRGFPMFSGKRGFPVFSGKRGFPVFSGKRGFPMFSGKRGFPMFSGKRGFPVFSGKRGFPIFGGKRGFPMFSAAGKRSFTPFVNEKGMELDKRGFPIFSAAGKRSFPLFLNEDGVELDKRGFPIFQKIKRGFPVFLHRRSLNEENKDQKQFLSNESREIEMVDTDQSTKNAAPTQNMSYDDSEPLSTLKRGFPISQLVLHHRGVGRMNKVTLPKPNIALSTIKGCLDVCKATSSAVFWLKNKVDCTSICSLHGSLTYRK
>siphonariaPectinata.36395  MolluscaGastropoda 4557
MVISRLAVFCIFVFCVYAADEQVRDIVSGEEILQTDKRSSDSDNDNFVEEELEKRPFDKISGSHGLSGFVKRPFDEISGSHGLSGFVK
>lcl|EFZ16485 hypothetical protein SINV_12003, partial [Solenopsis invicta].Solenopsis invictaSolenopsisMyrmicinaeFormicidaeVespoideaAculeataApocritaHymenopteraEndopterygotaNeopteraPterygotaInsectaHexapodaArthropodaMetazoaEukaryota 1559
QCVYYCRRPTMINVRTRNFDEIDRSPFDHFSKRNIDEIDTAFDSFFKRNFDEIDRASWDGFVKRFNNYLADRQR
>dreissenarostriformis.150791  MolluscaBivalvia 3702
MYTRLLATQILTTFIISLCLGEEQTTYTDNGPDRVRRDLVEPNDEVSEITFDPDEDTEIEKKWSGRSKYKTFDSLASSLIKRYGDGRGFDTLASGLIGKRYGDGRSFDTLASGLIGKRSDGRYGSRYFDTLASGLVGNSRSR
>Spnp7 (SpPPLNP2)[Strongylocentrotus purpuratus].Strongylocentrotus purpuratusStrongylocentrotusStrongylocentrotidaeEchinoidaEchinaceaEuechinoideaEchinoideaEchinozoaEleutherozoaEchinodermataMetazoaEukaryota 2858
MNNYAFLFCLACAIGQVWTLPIEDKDGLDIEDQEEAEKRFGSMNMEPLVSGFYKRFGSGLDSMQSGFYKKNFGSGLNMEPMQSGFYKKNFGGSMEPMQSGFYKRFGGAMEPMSSGFYKRFGSGSLEPMSSGFYKKNFGGSLEPMQSGFYKRFGGANEPMRSGFFKRFGSGSLEPMSSGFYKKNFGGSLDAMQSGFYKRSQEETD
>lcl|C3Z0S8_BRAFL SubName: Full=Putative uncharacterized protein; Branchiostoma floridaeBranchiostomaBranchiostomidaeCephalochordataChordataMetazoaEukaryota  length_of_amidated_peptide_14 GFP_amide GFP_amide GFP_amide GFP_amide GFP_amide GFP_amide GFP_amide GFP_amide GFP_amide 1239
MMTQVGVVLVLVGLQLVQTSALPVDQPRQILDNPREEQVMRQFQDPQESLGNGFPGKRQFQDPQENLGNGFPGKRQFQDPQENLSNGFPGKATVSKSPGEPRQRLSRKRQFHDPQENLGNGFPGNDSFKIPRRASATAFLAKRQFQDPQENLGNGFPGKRQVQDPQESLGNGFPGKRQFHDPQETLGNGFPGKRQFQDPQENLGNGFPGKRQVQDPQESLGNGFPGKRQFQDPQENLGNGFPGKRQFKDPQEDLGNGFPGKRQFQDPQESLGNGFPGK
>lcl|CB175657 -210 1 573  pk75a05.y1 Ancylostoma ceylanicum L3 Ancylostoma ceylanicum cDNA 5' similar to TR:Q20114 Q20114 F37A8.4 PROTEIN. [1] ;contains element XTR repetitive element, mRNA sequence.Ancylostoma ceylanicumAncylostomaAncylostomatinaeAncylostomatidaeAncylostomatoideaStrongylidaRhabditidaChromadoreaNematodaMetazoaEukaryota; LEN=573; translated ; closed=(1/0) length_of_amidated_peptide_10 GMY_amide GMY_amide GVY_amide GVY_amide GVY_amide GLY_amide 2402
MLVPSILFLVAVAYANEDEETTATPDVILLEVPDYTPDLGRASRLAIKRAAIPFSGGMYGKRAAMPFSGGMYGKRGPILPFSGGVYGKRSEAPEDVYEEERQPLPLSAGWFEKRAVMPFSGGVYGKRAPVLPFSGGVYGKRTAMPFSGGLYGKRSSDRYIRIPMPISGGFFG
>P. fucata scaffold25752.1 Mollusca Bivalvia 3136
MDPYMFRGYLGKRMDSRMFSGQLGKRALDRKMFISQLGKRLDNRMFFGRLGKRMDYRMFSGQLGKRGLDNHMFVGHLGKRLIPVRNSAYYYRYGSRGRPIYTQTRGMDRFSFAARLGKRDAQNGTLTFSRQVFFP
>chaetopleuraApiculata.33610  MolluscaPolyplacophora 3583
MISTGWRRFAVCFVLCVFWVGIHAVSDDTVVESEDPLELTKKRVDNMQYFGRLGKRMYDDNEEKRLDPSIFGRLGKRDSEDLDATLFNRLNNEQNLQRKRFDAHAYVGRLGKRFDTRMFMGRLGKRSSQAEQISRQLSELAKRQLDTMAYIGRLGKRGLDYKQFFGRLG
>allatostatin-A-1_platynereis_dumerilli Annelida 483
KTKNCLESFECGKGSNDNLMISDSFTFPRFKSGEDGSIKLSQLPNVTINDLTNISKYLGLRKMIDYGLKFHGNGRQTDNTLKFYGPGKRINEILGYSGSGKRTDNGFKLPRRPNNIFKFSGLVKRTDRARSGIKMRLSGKRVDDISKFSGLGKRDDNIFRFSELGKRVNNALKFSGLGKRIDDGLRSSGSEKRTNDALEFSGLGKRGNDALQFSGLGKRGNDA
>capitellaTeleta.CapteP220231  Annelida 409
MLSLLSLLAALLVACSAVGPTNPRQQLYESLMSRHGNGPLSLSPAEKRFYGDDIPENYWDFVMGKEQKRDRFTDFLLGGKKRMDLESFMLGPGHAKRRRRSAEEADDPKRSDDFNSFFSGKRNDADFNSFFTGKRNDADFQSFFTGKRNGDDWANFIQGKRAMNPGYVDFIQGKRSPMNYADFIQGKRNPYAYADFIHGKRDSQGYLDFLQGKRNQMGYADFVQGKRNPSFEDFLHGKRMSDPTASMLGKKNDQFNDFVSGKRNNAYESFVLGKRDSSSDDPASSASKKDDADDLNSFILGKKSLDTDEAAQNE
>jgi|Capca1|220231|estExt_fgenesh1_pg.C_151100001 Enterin-like Capitella capitata Annelida Lophotrochozoa   length_of_amidated_peptide_9 LLG_amide FFS_amide FFT_amide FFT_amide FIQ_amide FIQ_amide FIQ_amide FIH_amide FLQ_amide FVQ_amide FLH_amide SML_amide FVS_amide FVL_amide FIL_amide 676
MLSLLSLLAALLVACSAVGPTNPRQQLYESLMSRHGNGPLSLSPAEKRFYGDDIPENYWDFVMGKEQKRDRFTDFLLGGKKRMDLESFMLGPGHAKRRRRSAEEADDPKRSDDFNSFFSGKRNDADFNSFFTGKRNDADFQSFFTGKRNGDDWANFIQGKRAMNPGYVDFIQGKRSPMNYADFIQGKRNPYAYADFIHGKRDSQGYLDFLQGKRNQMGYADFVQGKRNPSFEDFLHGKRMSDPTASMLGKKNDQFNDFVSGKRNNAYESFVLGKRDSSSDDPASSASKKDDADDLNSFILGKKSLDTDEAAQNE
>lcl|AEE25643 FVMamide neuropeptide precursor, partial [Platynereis dumerilii].Platynereis dumeriliiPlatynereisNereididaePhyllodocidaAciculataPalpataPolychaetaAnnelidaMetazoaEukaryota  length_of_amidated_peptide_10 FVM_amide FVM_amide FVM_amide FVM_amide FVM_amide FVM_amide FVM_amide FVM_amide FVM_amide FVM_amide FVM_amide FVM_amide FVM_amide FVM_amide FVM_amide FVM_amide FVM_amide FYM_amide FLL_amide FVM_amide FVM_amide FVF_amide FVL_amide FVL_amide FVL_amide FVM_amide FVM_amide FVL_amide FVL_amide FVL_amide FVL_amide 536
NADDYSKFVMGKKNADDYSKFVMGKKNDGDYSKFVMGKKNNGDYSKFVMGKKNVDDYSKFVMGKKNDGDYSKFVMGKKNADDYSKFVMGKKNANEYSKFVMGKKNDGDYSKFVMGKKDDNDYSNFVMGKKNDGDYSNFVMGKKNDGDYSKFVMGKKNDKDYSNFVMGKKNGEDYSKFVMGKKNDGDYSKFVMGKKNDGDYSKFVMGKRSIPEYDAFVMGKRNPKDLDSFYMGKKEQKPDYQSFLLGKKSHGPQNYENFVMEKKNGEDYSHFVMGKRKNYQDFVMGKRGSADYQDFVFGKKASPNYQDFVLGKRSPNYQDFVLGKRNSQNYQDFVLGKRAAGNYQDFVMGKRGAPQYQDFVMGKRGAPHYQDFVLGKRASPNYQDFVLGKKASANYQDFVLGKKAEPNYQDFVLGKKSEGTQ
>FVMamide_mRNA2_platynereis_dumerilli Annelida 453
NADDYSKFVMGKKNADDYSKFVMGKKNDGDYSKFVMGKKNNGDYSKFVMGKKNVDDYSKFVMGKKNDGDYSKFVMGKKNADDYSKFVMGKKNANEYSKFVMGKKNDGDYSKFVMGKKDDNDYSNFVMGKKNDGDYSNFVMGKKNDGDYSKFVMGKKNDKDYSNFVMGKKNGEDYSKFVMGKKNDGDYSKFVMGKKNDGDYSKFVMGKRSIPEYDAFVMGKRNPKDLDSFYMGKKEQKPDYQSFLLGKKSHGPQNYENFVMEKKNGEDYSHFVMGKRKNYQDFVMGKRGSADYQDFVFGKKASPNYQDFVLGKRSPNYQDFVLGKRNSQNYQDFVLGKRAAGNYQDFVMGKRGAPQYQDFVMGKRGAPHYQDFVLGKRASPNYQDFVLGKKASANYQDFVLGKKAEPNYQDFVLGKKSEGTQ
>L. gigantea ESO97295.1 Mollusca Gastropoda 3125
MDLKTILCLIIYSLLLQISHAEEQLANDIELSNSLNPVDKRAWKSSYLNTWGKRWNPRYNLRGYQRMPIWAKRWTNSGLITWGKRSADTEIPIHKRKWNQFITWGKRSGVPSIVKRSVGDELVPWGKNKDTLPELNTSSDNLDNKLIDLETTPSTDKLSLDEKRASDKGWNGFTTWGKRANKDWSSLSTWGKRGQNKDWSSLTTWGKRGHDRDWNSLTTWGKRANKDWSSLSTWGKRARENDWSALSTWGKRANNKDWASLTTWGKRANDRDWNSLTTWGKRAKGNNWSGLTTWGKRANKDWNSLTTWGKRANKDWNSLTTWGKRGNKDWSGLTTWGKRGNKDWSGLTTWGKRGNKDWSGLTTWGKRGNKDWSGLTTWGKRGNKDWSGLTTWGKRGNKDWSGLTTWGKRGNKDWSGLTTWGKRGNKDWSGLTTWGKRSPDATSEDSGELSTLDKKDIKGWNGLTTWGKRFAGDKNKWSSLTTWGKRDDNNKQDDKKWAQLSTWGKRSPEDAAELWKIYDSNGDGIMDKEEMVSFLRSAASQKDSQQDEKS
>Lottia WWamide or allostatin B Mollusca Gastropoda 3335
MDLKTILCLIIYSLLLQISHAEEQLANDIELSNSLNPVDKRAWKSSYLNTWGKRWNPRYNLRGYQRMPIWAKRWTNSGLITWGKRSADTEIPIHKRKWNQFITWGKRSGVPSIVKRSVGDELVPWGKNKDTLPELNTSSDNLDNKLIDLETTPSTDKLSLDEKRASDKGWNGFTTWGKRANKDWSSLSTWGKRGQNKDWSSLTTWGKRGHDRDWNSLTTWGKRANKDWSSLSTWGKRARENDWSALSTWGKRANNKDWASLTTWGKRANDRDWNSLTTWGKRAKGNNWSGLTTWGKRANKDWNSLTTWGKRANKDWNSLTTWGKRGNKDWSGLTTWGKRGNKDWSGLTTWGKRGNKDWSGLTTWGKRGNKDWSGLTTWGKRGNKDWSGLTTWGKRGNKDWSGLTTWGKRGNKDWSGLTTWGKRGNKDWSGLTTWGKRSPDATSEDSGELSTLDKKDIKGWNGLTTWGKRFAGDKNKWSSLTTWGKRDDNNKQDDKKWAQLSTWGKRSPEDAAELWKIYDSNGDGIMDKEEMVSFLRSAASQKDSQQDEKS
>lottiaGigantea.Lotgi1231501 MolluscaGastropoda 239
MDLKTILCLIIYSLLLQISHAEEQLANDIELSNSLNPVDKRAWKSSYLNTWGKRWNPRYNLRGYQRMPIWAKRWTNSGLITWGKRSADTEIPIHKRKWNQFITWGKRSGVPSIVKRSVGDELVPWGKNKDTLPELNTSSDNLDNKLIDLETTPSTDKLSLDEKRASDKGWNGFTTWGKRANKDWSSLSTWGKRGQNKDWSSLTTWGKRGHDRDWNSLTTWGKRANKDWSSLSTWGKRARENDWSALSTWGKRANNKDWASLTTWGKRANDRDWNSLTTWGKRAKGNNWSGLTTWGKRANKDWNSLTTWGKRANKDWSGLTTWGKRGNKDWSGLTTWGKRGNKDWSGLTTWGKRGNKDWSGLTTWGKRGNKDWSGLTTWGKRGKNDWSGLTTWGKRGNKDWSGLTTWGKRGNNDWSGLTTWGKRGKNDWSGLTTWGKRSPDATSEDSGELSTLDKKDIKGWNGLTTWGKRFAGDKNKWSSLTTWGKRDDNNKQDDKKWAQLSTWGKRSPEDAAELWKIYDSNGDGIMDKEEMVSFLRSAASQKDSQQDEKS
>jgi|Lotgi1|231501|estExt_fgenesh2_pg.C_sca_200054TWamide Lottia gigantea Lophotrochozoa Mollusca   length_of_amidated_peptide_11 NTW_amide ITW_amide ITW_amide TTW_amide STW_amide TTW_amide TTW_amide STW_amide STW_amide TTW_amide TTW_amide TTW_amide TTW_amide TTW_amide TTW_amide TTW_amide TTW_amide TTW_amide TTW_amide TTW_amide TTW_amide TTW_amide TTW_amide TTW_amide STW_amide 3031
MDLKTILCLIIYSLLLQISHAEEQLANDIELSNSLNPVDKRAWKSSYLNTWGKRWNPRYNLRGYQRMPIWAKRWTNSGLITWGKRSADTEIPIHKRKWNQFITWGKRSGVPSIVKRSVGDELVPWGKNKDTLPELNTSSDNLDNKLIDLETTPSTDKLSLDEKRASDKGWNGFTTWGKRANKDWSSLSTWGKRGQNKDWSSLTTWGKRGHDRDWNSLTTWGKRANKDWSSLSTWGKRARENDWSALSTWGKRANNKDWASLTTWGKRANDRDWNSLTTWGKRAKGNNWSGLTTWGKRANKDWNSLTTWGKRANKDWSGLTTWGKRGNKDWSGLTTWGKRGNKDWSGLTTWGKRGNKDWSGLTTWGKRGNKDWSGLTTWGKRGKNDWSGLTTWGKRGNKDWSGLTTWGKRGNNDWSGLTTWGKRGKNDWSGLTTWGKRSPDATSEDSGELSTLDKKDIKGWNGLTTWGKRFAGDKNKWSSLTTWGKRDDNNKQDDKKWAQLSTWGKRSPEDAAELWKIYDSNGDGIMDKEEMVSFLRSAASQKDSQQDEKS
>crassostreaGigas.CGI_10026670  MolluscaBivalvia 3614
MTLRVSVFLFFLTLKTINGIGFDKRKYVDGRGTGNGFQENQFSGSELGSSGNVPPASLGFPESDRGLFSSTNNVANLDNGGRGFTGGASGFGGGAGTIDTIRNGKGSYFDNNGMNNNFSGGRGSFNSNGKGGGGPFSANGNGGSGGFDGGQSPFSTGIGNNNGGSGSGAGSPFSNAGSGGGFGKGPFNTAGNGGGSGLSGLNGGSGPFSAGNGVDGGMNSGGGAGSFSNNGIGGGMGKGPFNTAGNGGGSGLNGGSSPFSAGNGVDGGMNSGGGAGSLSNNGIGGGMGKGPFNTAGNGGGSGLNGGSGPFSTGGGNSGGASSGSGSAGPFSNAGSGGGMGKGPFNTAGNAGDSGPFNANGGKMSSPFNTASNAGSNQSPFKTTDSNLDGKNPFDASKFQGVDFGSMGGAMATNNAVGNPIGSNSLAQSPVGPGGLAGSAFTTDTGTDGGPGGLAGGSFYAGTDSSRPGGFGGGSFQTDNSQEAMFVNTDTSLGERQPSRFDTAKYEQMLSQMYNPKNYDNQLVDKPFGGHEYAGAPQVSNTGSYGSSYSTGVNGQASHSSAGSLSGGKQTDEPGPFDTRPFKHVQGPFSSHTGNQYKGSSYQVDAASSLGGHNFAAVGYSGGSYGVDSSGYSSGSAQYNAGNAAAYVSGNKAAGGSSTGYETPFDRHVDNYNDLISNPFHSNMNSNPNQYSKGSYGSMFKSNSNYGGMSETNPGGNPFRQGGNKAGVSMAFNNKVYNGVLYNARRQK
>lcl|XP_002249711 hypothetical protein BRAFLDRAFT_133152 [Branchiostoma floridae] Cephalochordata .Branchiostoma floridaeBranchiostomaBranchiostomidaeCephalochordataChordataMetazoaEukaryota  length_of_amidated_peptide_10 NGQ_amide NGQ_amide NGQ_amide NGQ_amide NGQ_amide NGQ_amide NGQ_amide NGQ_amide NGQ_amide NGQ_amide NGQ_amide NGQ_amide NGQ_amide NGQ_amide NGQ_amide NGQ_amide GFP_amide ICF_amide 913
MKTTVIAAAALCLLATTFAAPTGKHEEIDQEGNGDSATLKQVVKRSAPIYFFKRTPLDPIENGQYKRWLKRDPLSPIVNGQGKRDPLSPISNGQGKRDPLSPISNGQGKRDPLSPIVNGQGKRDPLSPIVNGQGKRDPLSPIVNGQGKRDPLSPIVNGQGKRDPLSPIVNGQGKRDPLSPIVNGQGKRDPLSPIVNGQGKRDPLSPIVNGQGKRDPLSPIVNGQGKRDPLSPIVNGQGKRDPLSPISNGQGKRDPLSPISNGQGKRDPLSPIVNGQGKRLYPTGLERRRQYDCSVDGTCDALGNGFPGKRSSPLHPMENGQFKRLPLLSPIENGQLKRLAFPNPEYVQRSSSDEAEAYESALENDAYDSAINAIRKLEEEEAAEGSDEDVKCLWDPSDSICFGKKKRGVLSPIENGDYQKRDEMTSDQTTNSDKGPRRME
>lcl|XP_002613828 hypothetical protein BRAFLDRAFT_119902 [Branchiostoma floridae].Branchiostoma floridaeBranchiostomaBranchiostomidaeCephalochordataChordataMetazoaEukaryota  length_of_amidated_peptide_10 NGQ_amide NGQ_amide NGQ_amide NGQ_amide NGQ_amide NGQ_amide NGQ_amide NGQ_amide NGQ_amide NGQ_amide NGQ_amide NGQ_amide GFP_amide ICF_amide 2201
MKTTVIAAAALCLLATTFAAPTGKHEGIDQEGNGDSATLKQVVKRSAPIYFFKRTPLDPIENGQYKRWLKRDPLSPIVNGQGKRDPLSPIVNGQGKRDPLSPISNGQGKRDPLSPIVNGQGKRDPLSPIVNGQGKRDPLKSHRQRARQTNPLSPIVNGQGKRDPLSPIVNGQGKRDPLSPITNGQGKRDPLSPISNGQGKRDPLSPISNGQGKRDPLSPISNGQGKRDPLSPIVNGQGKRLYPTGLERRRQYDCSYNEPNCDVTAGNGFPGKRSSPLDPMENGQFKRWPLLSPIENGQLKRLAFPNPEYIQRSSSDEAEALETDAYDSAINMQVEEEEAAEGSDEDLKCTWDVSDPICFGKKKRGVLSPIENGGYQKRDEMTSDQTTNSDKGPRRME
>lcl|DAA33907 TPA_inf: pedal peptide prohormone like-2 [Schmidtea mediterranea].Schmidtea mediterraneaSchmidteaDugesiidaePaludicolaTricladidaSeriataTurbellariaPlatyhelminthesMetazoaEukaryota 699
MTVNGILISSMMITIILSTVDLSKSREHGEIKRFRYFDKIGSDLLKRSYFDKIGNDLLKRSYMDKIGSDLLKRRYFDKIGSEMLKRSYMDKIGSDLL
>lcl|XP_002238102 hypothetical protein BRAFLDRAFT_100567 [Branchiostoma floridae] Cephalochordata .Branchiostoma floridaeBranchiostomaBranchiostomidaeCephalochordataChordataMetazoaEukaryota  length_of_amidated_peptide_10 IRN_amide IRN_amide IRN_amide IRN_amide IRN_amide IRN_amide IRN_amide IRN_amide IRN_amide IRN_amide IRN_amide IRN_amide IRN_amide IRN_amide IRN_amide IRN_amide IRN_amide IRN_amide IRN_amide IRN_amide IRN_amide IRN_amide IRN_amide IRN_amide IRN_amide IRN_amide IRN_amide 912
MSWSVWVLLLAVTASCQAAPSLVSDDDSLAINGEIDLDDRISPVGWTGVVDVLPPDLAPLQNNADSFSVPKRQQNPLDPIRNGKRQDNPLDPIRNGKRQDNPLDPIRNGKRQDNPLDPIRNGKRQDNPLDPIRNGKRQDNPLDPIRNGKRQDNPLDPIRNGKRQDNPLDPIRNGKRQDNPLDPIRNGKRQDNPLDPIRNGKRQDNPLDPIRNGKRQDNPLDPIRNGKRQDNPLDPIRNGKRQDNPLDPIRNGKRQDNPLDPIRNGKRQQNPLDPIRNGKRQDNPLDPIRNGKRQDNPLDPIRNGKRQRNPLDPIRNGKRQDNPLDPIRNGKRQQNPLDPIRNGKRQDNPLDPIRNGKRQDNPLDPIRNGKRQDNPLDPIRNGKRQDNPLDPIRNGKRQQNPLDPIRNGKRQQNPLDPIRNGKK
>gadilaTolmiei.25597  MolluscaScaphopoda 3807
MFVWMIPRHVPVIVILVSLTFAVETKPGTKSFTLPVALRVVKSNKAHSVIDNFQNSDSDPDESLEKRQQGWFSGFGKREPLKTQEPSQGLYNNFGKRGQGWYGGFGKRSDQGWYGGFGKRGKQGWYGGFGKRGEQGWYGGFGKRGKQGWYGGFGKRGQQGWYGGFGKRESTADTKSGYGGFRKRADETIDKRGQGWYSNFGKRDVDIKDIDDDVDKRGQGWHSGFGKRGQGWYSNFGKRLNGLDLHDNALDKRGQGWHSGFGKRGGQGWYSTFGKRSNDIDAGSPEQEKRGQGWHSGFGKRAGQGWYSAFGKRVSGSDEEKRGQQAWYSGFGKRNDDMDDKRAQGWYGGFGKRAQGWHSGFGKRGQGWHSGFGKRGQGWHSGFGKRGQGWHSGFGKRDSEERDQISDNVVELIRDLTKAHTKSPGVYITAASSTPFKGGNS
>WI_platynereis_dumerilli Annelida 519
MASMQWPIQLLAVLLALALTISSTHGLCEQQSPESSATAPSLLATGPVRSVLCKADRKAGEEMVKVAGRVFDHDCKPLVHADVIVWQLKHNSLQGSRNPKEELDCHGRLVTGPSGEYTFSTVAGRSQPIHLQVHLPDGSHFTTDINIDDGKSLQHSFDVVTKAKSHSRQTRNVHDYELYNDDDKRTWGDSGMNWLKKRSWGNANMDWLKRNSMSDDSSRDWLKRAWGNSNMNWLKRKNWDEANTKWLKKRTWGDADMAWLKKKRTWGDANTNWLKRTWGDSGMSWLKKRAWAHPDTDWLKRTWQDNEDIMKWLKRSWGDANMNWIKRDGLADEDEDQMVEVENPYEHVRRRRDVSSAGPEHEAQQVVAGEAEQGHVDKKSWGDSGMAWIKRDPHEKEEDKKSWGDSGMAWIKRDPEKKSWGDSGMAWIKRDDEKDKKSWGDSGMAWIKRDPEKKSWGDSGMAWIKRDPEKKSWGDSGMAWIKRDPEKKSWGDSGMAWIKRDGDKRTWGDSGMAWIKKNADKRTWGDSGMAWIKRHPGDKKSWGDADMAWIKKSWNDANVAWLKRNADKKSWGDSGMAWIKRNPDKKSWGDSGMAWIKRNPDKKSWGDSGMSWIKRDGDKRTWGDSGMSWIKRNPDKKSWGDSGMAWIKRDPSKKSWGDSGMAWIKRDGEKDKKSWGDSGMAWIKKRDAEQSNLVSQQQPAEKESTGH
>biomphalariaGlabrata.BGLB004100-PA  MolluscaGastropoda 3555
MSRQIAFRFVVGRIVLVVASSRGQDDLSCRGQDDLGCRGQDGLSCIGQDDLSCRGQDDLGCRGQDDLGCRGQDDLGRRGQEGLGCRGQDDIDCRGQDDLGRRGQDGLGCRGQDDLGCRGQDGLGCRGQDDLGCRGQDDIDCRGQDGLGCRGQDDLGCRGQDGLGCRGQDDLGCRGQDGLGCRGQDDLGCRGQDGLGCRGQDDLGCRGQDGLGCRGQDDLGRRGHDDLGRRGQEGLGRRGQDGLGRRGQDDIGRRGQDGLGCRGQDDLGCRGQDGLGCRGQDDLGCRGQDGLGCRGQDDIGRRGQDGLGCRGQDDIGRRGQDGLGCRGQDDIGRRGQDDLGRRGQDGLGCRGQDDLGCRGQDDLGRRGQDGLGCRGQDDPSCTMM
>lcl|XP_002603027hypothetical protein BRAFLDRAFT_84763 [Branchiostoma floridae].Branchiostoma floridaeBranchiostomaBranchiostomidaeCephalochordataChordataMetazoaEukaryota  length_of_amidated_peptide_13 QHD_amide FTT_amide VFL_amide SRF_amide MRL_amide TRF_amide SRF_amide GSF_amide SRF_amide SRF_amide SRF_amide SRF_amide SRF_amide SRF_amide SRF_amide SRF_amide SRF_amide IRL_amide LRL_amide 666
MTSTRSAPPLVRFYITMLMILLVSVVGHPTVLASTYPHDRLPHGQHNRQSINQLITKVTRSANQGPHSPTLMGSDVTKNAANRKWLGDEDQSMTQTSPPAVTNQMEVGRSYGRGNAVRPWAPDEMTGANAPRYQKRLRRQLSDAVKASVPHTGVIREITGDPRLKKLQHDGRRKTKTTGYPGRDVKEPPPLPSNRQGGNTLRSLPNKVFTTGRKDQNRGVVSWPTLCHSEGCSIRKWPKDLKDSEKSKLYQICPTCHWSHLAEMAGKAESSDDMNGAKEQVVNVPLATNERIRNRRYGISTPGEDGIQPSNPDQQRQPLDENAVSLPIIEKQSQSWNLTHNQWKRARTQKQHDKAPPIRGQYKERWIRLVFLGKRELDIWPMSFVTSDDNRQIYDNVWKLEKETDFWNIFAFSYPDSKRSELESVVTKPLSQKRSQFVSRFGKKSLLPNFVNPFSKRRFVMRLGKRDLSEKFPRTLWNWQRRSWNFMTRFGRREPGALFPSRFRKRNNRWVDDLFASRFGKRNASWNQDDARGSFGKRSNPLDNDKFTSRFGKRRVNGNEDNFTSRFGKRENRGAISQFASRFGKRSYRFDQDDFTSRFGKRIGNHVVAELFASRFGKRDNSWDEADLTSRFEKRGPHAVDDLFASRFGKRGNSWDEEEDTNHFGTRNDRWVGDKFSSRFGKRGDSWNKDGDFTSRFGKRNGGKNVDYFASRFGKRTGGEIEDDSSRKRDLQNNKLIFMQRFGTRNNFEKISDKVSHHDVPNEKGWKPEGQIKQVKRSHPTEQVIRIDRRSIDKKPIRGRLILLGRGQDNQHSRLPLLNHRGEPSQDCLGLVHNSSCDAPTHRERRSVIPPDNGSTLEAFQTPDGKSKLPILTTPEAIHKGSDSKPPLIGTISGQVHQHQRAKRGIFGLKKKYLRPVIRLGKKWRIGKYLSGDDSIRAKGRYQSVGRNYSGPQKRALNGRILRLGKRAKKEWKIPKAYIVAHVHGPFRKVLNNSGQRQRSLSDNLPTHEHMTTIPGDHHDALPPFKRTHSSRKSTSPDNTNHIKLSKTGGDILNNGHPRQGIKPHKNQEQIEQHWSPHDIIVRKSNSAKSEANHPSPLLPGKVVLNPVLCTPDRLLIFTQFLELTTAVLRLGGSLVVQGY
>lcl|ACC99608 orcokinin precursor 4, partial [Dermacentor variabilis].Dermacentor variabilisDermacentorRhipicephalinaeIxodidaeIxodoideaIxodidaParasitiformesAcariArachnidaChelicerataArthropodaMetazoaEukaryota 1573
ALPPGSAAKRFDSLSGLTFGGDQGGLKKRGYGHGDFDEIDHAGWPGFYKRNFDEIDRSGFDGFYKRNFDEIDRSGFDGFYKRSGAREK
>octopusVulgaris.24047  MolluscaCephalopoda 4328
MTPSSMWMKVLFCSILLHLYVAQYTRSLETHSEDDSESDKRSIIDDDFKSLDPTYYPSGLDKRQQQYSKLGRNIRVIARGMDPMMFGNLGKRMDPNMFGSLGKRFNRDDREKQDKKIDPYMFGSLGKRMDPAMFGSLGKRMDPMLYGGLGKRMSPDYINYGGKRYDPMLFGGLGKRVDPMLFGGLGKKMDPNMFGTLGKRMDSMMFGHLGKRDVSGIKVGDFE
>neomeniomorphaSP.102035  MolluscaNeomeniomorpha 4256
MTSSLVKVNLRLLVVVATIVLAFHSTEASRYDSQKLHQIMAKYRLLIRHIMAGRLDKRTKLLGRTHVAQPQPKRVSHNSWTFGYGKRSADGTEEPDRRTHNSWTFGYGKRNVDGKQYGDLAKRLLTHNVWKFGVGKGSADLNQVDNAEKRDKTHHNAWSFGFGKRSAEESENAEKRDKTHNAWSFGFGKRRADQSGNAEKRDKTHNAWSFGFGKRSADQSGNAEKRDKTHNAWSFGFGKRTVEENEDAATRDETHNSGTFGFGKRSAEEIEGAENRAKTHDSWSVGFGKRNADGIPAVEVKKRQKTHNAWSFGFGKRNADSQETLKLRSLLQSKVAEENKLRQTGGAVGMQVRAARLGTADTTENNDAAVEMYPYLKALDSLHSDTVQ
>scutopusVentrolineatus.32890  MolluscaChaetodermomorpha 4508
MASYFCYVCLFLLVQLAEKRGMTVADGQAINMHSGVRASSQELFHGQYSNYNNSPSISTSRRKALLQSLFQVLDAAFKVGRHQQLLRSRIETDRGRVDGGLRKISDQPENLSAILPDGNSFASVGNGRVRPGIGSVGNGFVRQVFNSVGNGLASRDRNSGLDRRARGWFDSVGNGLIKRDFDSLGNGLVRRGSNLDYNRLFRR
>gi|219485867|ref|XP_002239944.1|hypothetical protein BRAFLDRAFT_102295 [Branchiostoma floridae] Cephalochordata   Signal peptide probability: 0.958 Max cleavage site probability: 0.557 between pos. 33 and 34 RFamide  length_of_amidated_peptide_13 QHD_amide LTT_amide VFL_amide SRF_amide MRL_amide TRF_amide SRF_amide GSF_amide GRF_amide SRF_amide SRF_amide SRF_amide SRF_amide SRF_amide SRF_amide SRF_amide SRF_amide IRL_amide LRL_amide 644
MTSTRSAPPLVRFYITMLMILLVSVVGHPTVLASTYPHDLLPRGQHNRQSINQLITKVTRSANQGPHSPTLMGSDVTKNAANRKWLGDEDQSMTQTSPPAVTNQMEVGRSYGRGNAMRPWAPNRMTGANAPRYQKRLKRQPSDAVKAPDPHTGVIREITGDPRLKKLQHDGRRKTKTTGNPGRDVKEPPPLPSNRQGGNTLTSLPNKVLTTGRKDQNRGVVSWPTLCHSEGCSIRGWPKDLKDSEKSKLYQICPTCRWSHLAEMAGKAESSDDMNGAKEQVVNVPLATNERIRNRRYGISTPGEDGIQPSNPDQQRQPLDENAVSLPIVEKQSQSWNLTHNQWKRARTQKQHDKAPPIRGQYKERWIRLVFLGKRELDIWPMSIVTSDDNRQIYDNVWKLEKETDFWNIFAFSYPDSKRSELENAVTKPLSQKRSQFVSRFGKRSLLPNFVNFFPKRRFVMRLGKRDLSEKFPKTLWNLQRRSSHFMTRFGRREPGALFPSRFRKRNNRWVDDLFASRFGKRNASWNQDDATGSFGKRSNPLDNDKFTGRFGKRRVHGNEDNFTSRFGKRENRGAFSQFASRFGKRSYRFDDDDFTSRFGKRIGNYVVAELFASRFGKRDNSWDEAMEADLTSRFEKRGPHAVDDLFASRFGKRGNSWDEEEDASHFGTRNDRWVGDKFSSRFGKRSDSWNKDGDFTSRFGKRNGGKNVDYFASRFGKRTGGEIEDDSSRKRDLQNNKLIFMQRFGTRNNFEKISDKVSHHDVPNEKGWKPEGQIKQVKRSHPTEQVIRIDRRSIDKKPIRGRLILLGRGQDNQHSRLPLLNHRGEPSQDCLGLVHNSSCDAPTHRERRSVIPPDNGSTLEAFLAADGKSKLPILTIPEAIHKGSKLLLIGTTSDQVHQHQRAKRGIFGLKKKYLRPVIRLGKKWRIGKYLSGDDSIRAKVRFQSVGRNYSGPQKRALNGRILRLGKRAKKEWKIPKASIVAHVHGPFRNVLNNSGQRQRSLSDNLPTHEHMTTIPADNHDPLPPFKRTHSTRKSTSPDNTNHIKLKPTEHDVPNNGRPREGIEPYKNEERIEGHWSPHGISVRRSNSAKSEANHPSPLLPGKGKEREATEKRTNIKTRNSTHGNNVFLIQGFDEELVKAQRLPETYSKGTWDGGTAD
>gymnomeniaPellucida.53942  MolluscaNeomeniomorpha 3915
MVGITIDLQCITCLVLLLSPFVVCSAELSKDKITGANDDKLQVTSNDDTDIPQDSRQKRDDYMRFAGRLGKRADPMQFVGRLGKKDAMQFAGRLGKRSDPMRFVGRLGKKADPMQFVGRLGKRADPMQFVGRLGKRDPMQFAGRLGKRADPMQFVGRLGKRPDDLHNYGEIDRRADAMQYAGRLGKRADMMQFAGRLGKRGDAMRFAGRLGKRLNDINTDDLEKRYDSMIDGERTGDETLHGGQDLW
>Smed-ppp-1 Eukaryota; Opisthokonta; Metazoa; Eumetazoa; Bilateria; Acoelomata; Platyhelminthes; Turbellaria; Seriata; Tricladida; Paludicola; Dugesiidae; Schmidtea mediterranea 2467
MKSTGLLILTFVLVSVEFGDFYRVSSSDLRRFKKYSYYDSIGSGLLKRGAYYDPIGGGLLKRSSYYDPIGGGLLKRDSNYDPIGGGLLKRRSFYDPIGGGLLKRRSFYDPIGGGLLKRRSFYDPIGGGLLKKRFYNDPLGVALLKSRFDKDSIN
>tubalanusPolymorphus.14240  Nemertea 11
MKSVVASMLVLATCLLAHKGADEISSNEVDKRPFGSFSKIDKRIPPHDDSERRRARWYPQDVIDRLTYRIMLKRDSDDSSDPSNEIDTAKRPFGTFSHADKRPFGTFSHADKRPFGTFSHADKRPFGSFSRAADKRPFGGFSGADKKRAFGPVYRPPYKRPFGTFSARPAKRPGFGRMTGRVKKPFGPVTSRLDKRPFGTFSGVNKRPFGSFTSRFDKRPFGPVTHWNKREPDEDGEQVYY
>lcl|NP_001036890 prothoracicostatic peptide precursor [Bombyx mori].Bombyx moriBombyxBombycinaeBombycidaeBombycoideaDitrysiaGlossataLepidopteraEndopterygotaNeopteraPterygotaInsectaHexapodaArthropodaMetazoaEukaryota  length_of_amidated_peptide_9 SAW_amide SAW_amide SAW_amide SAW_amide SAW_amide SVW_amide SAW_amide SAW_amide SVW_amide SAW_amide SAW_amide GSW_amide GTW_amide 2221
MRWCLFALWVFGVATVVTAAEEPHHDAAPQTDNEVDLTEDDKRAWSSLHSGWAKRAWQDMSSAWGKRAWQDLNSAWGKRGWQDLNSAWGKRAWQDLNSAWGKRGWQDLNSAWGKRDDDEAMEKKSWQDLNSVWGKRAWQDLNSAWGKRAWQDLNSAWGKRGWNDISSVWGKRAWQDLNSAWGKRAWQDMSSAWGKRAPEKWAAFHGSWGKRSSIEPDYEEIDAVEQLVPYQQAPNEEHIDAPEKKAWSALHGTWGKRPVKPMFNNEHSATTNEA
>dreissenarostriformis.16099  MolluscaBivalvia 3671
MDMERVVTALVFACFALTVSANHAANSTGTPRLLGFIIPGENGARPRLQLIPGAQRFLGEGQRIAAAPLSRLRQIGGNIVSGLPEQARASVRAVPFNPQSVVEAVRRVQPNDANDAQGSGRRSNIMFVRPAARSLNSSLLTPDVMRQLSSTIRRPQDETGSAPITSITDTRSSSSSSSSSSSSSQSSRSVATRVRDGQNGATNSGGRVSTSGAGTLGVDESARRSSVRPIGSNGRITNSTGPITGAAATGAMSGSNSRIMSSSVNAAGASGGVAGSNGRSTTQIETLPASGMSGATESRTRVLGQTDRVSDPSAGANMMVMAGNDVGVQVLGAGAEIPRPRTREELLSTIRTRANTVTQTTSPSVPAARISGMDNIRSQSSASSSSSTRQSGLSEPISFQLPIGRPMERPNTLAEQTGIETVPIVAAGTETLVVQPGVRFVPVLTDQSRFIADTPPVGGSQVAGSGIIDSVVQPTVDSIVAAASTFGSGTMQGGLNIQVLDTLPESVVTDRRPIIGADIGVVRGGIDRTTVERQTIVSPEVVATDQRSTFVGSGASSVNNPTVTNDVTHNMNTLNTPRASAPDLADTGFINNSFGNANSGIITGNVNQNFDAVNSASASNIVKNIETFGNQEQARVDSTRRTISGAVDMSGRNSGVPGADTARLSSLKSSITDQLTVNNVNIPGSIGSGADFRGANFDISGRFGSVTEFGGTKVDTSGRIGSVTKFGGANVDTSERAGRVTGFGSTNIDTAGRIGSGADIGSATIDTTGRIGSVTDFGGATFETSGRIGSVTDFGGANVDNSRRIGSVTNFGGADVDNSKRIGSVTDFGGANVDNSRRIGSVTDFGGANVDTPGRIGSVTEIGGANFGASGPISSLGDIDVGNLEAGFGRTNIGRESSSSNEAGRIVDIVMPENSFPPVNDVRGVEIAPAGANGNSLMDNTFADHPSRRLSVPFELLERCFQSSLVSSEWRTHLSGLNMATSRCSCTCSDNGEPRNDAIPMGRLGGISKINTVVQDVVREVLSKSGIAGADMTNSLAKINNAVQSVLVSEGTNEVIGKSAVKDTTTQNKIAPQPRTQNAQTVKPFTTATSTTTTTSQPVTIREPINSNANVLINSNVAHVETNTTETRSHSSSVAKKTVVTSTGIQSENGIANRVPGTVNGNHFIYDVPQTANVASSQPQNVAYASIAESPAKGKQINEQAQQALWQKQAVTNDLSLNVMQMMGSKNLSLGDFINLYQYMQQQNNQLPNNAVFLMKESQVISSPHIATTSAPITERMQLFVSNANAVSGKSAESSASHANATANNQPAIDSIRSVQTLNVSVVKANKNASSNNMSLPNKNETLTANATLNESNTTQIIIEITTIADNSTLTLNQTTVAGPTTIDPSVAAEAEAEAAAEAEAAAEAEAEAAAEAEAEAEAEAEAEAEAEGAA
>lcl|NP_001124366 orcokinin precursor [Bombyx mori].Bombyx moriBombyxBombycinaeBombycidaeBombycoideaDitrysiaGlossataLepidopteraEndopterygotaNeopteraPterygotaInsectaHexapodaArthropodaMetazoaEukaryota  SPY_amide 1585
MRGTAGVLAVAVTALLVCCSADPHQEQDVSGNDHTSGERYDAAGHKTRNLDPLGGGNLVRDVREARHSGYLPYQMFRRYDYISPYGKREPWPLVPAEYGGYYGDGFPKRNFDEIDRSSLNTFVKKRNFDEIDRSSMPFPYAIKRFYHLSSFDKKRYRPDYPMDEIDLSHFPVGSKRSQDSYPLASNL
>P._fucata pfu_aug1.0_19111.1_40122.t1 Mollusca Bivalvia Mollusca Bivalvia 3305
MIPFYRVSSFILLISTFTVAQYDQYKTIDKDPSALESEETADDDANLADDKVKRPFGGIFGKPYNIGKRPFGSIFHQDYDVGKRPFGGSYSNPYKIGKRPFGGSYGNSFKVGKRPFGSSYSKSFMIGKRPFGGTYKSWFKMGKRPFGGSYRGSFKVGKRPFSTYGGSFGLX
>pinctadaFucata.40122_t1  MolluscaBivalvia 4422
MIPFYRVSSFILLISTFTVAQYDQYKTIDKDPSALESEETADDDANLADDKVKRPFGGIFGKPYNIGKRPFGSIFHQDYDVGKRPFGGSYSNPYKIGKRPFGGSYGNSFKVGKRPFGSSYSKSFMIGKRPFGGTYKSWFKMGKRPFGGSYRGSFKVGKRPFSTYGGSFGL
>scutopusVentrolineatus.32588  MolluscaChaetodermomorpha 4533
MRLIGRCLRTILALCVLGNVGAIQTYESDSGTNEALKARDKRFSIDEPSWLEDSLARMSVPRNEGSLARMSVPRNEAAPYSQRREESKVEDTVNIPAALYSYVPQKGDDDGSVGEPRRRVWYFGDDQLSRDYDVEEKADEDLSSDVEKRPWGSMFSSPSNRRLSSSILARGFKLGKRPWGSVFNTFGKRPWGSVFSRPVKRPWGSVFSHIGKRPWGSVFSKWNKRDSGGTEELQKRPWGPSFGGAQRGGAQNSLFSSGFKFGKRPWGSVFNWKGGYQGSPKLTKRPWGSVFSGSRHSGPIHLYGSGGNGFKFGKRTDEVVDGDLMVNKRPWGPTFGSNSFGEKTHKRPWGSVFGGNYRIGKRDDV
>lottiaGigantea.Lotgi1170568 MolluscaGastropoda 220
MKTSLQPLLIPLAIHLYSFSMILVSDLCGKKQYLPFTHQTKRSVNYDKTTTFTDRFMREGWYGSQDFIIPFVKPKRRHCGAIYPIFLQREPGFEKVIEDVTACILDCTYTMSIKALRCSPRLTIYKLTRPLNSNAAYCLDGFETGTELLDFDTNVTIDTNIRLVNGSEYEKEFSFKCSFPNPNQDSLVYKATWFVDDMMVYESYYTNYDDCDAVRSLTDTRLRDSNITTLGFQLHCNIRAANSINGKWMSSLPSTSRKKFIGMEVENPVINIKEGEQTTIKIRSTVPIGCFEPEGCTLTVTADIPQDADKKCEPTPTANGINIVKDTSLIQGKTCKMYSDPYLEDFYTHMGKSSFQMEGTFYLLQMDNVEVQLTDCATVGGGSCVCGVVVRVGRTAFMINHCNLENWYIDYILCDDGGDILDVRKKDETTFELFLPTDTKISITQIENSNIHWLNIYIYPSVRDIGKTSGLCGELTANPPSVQYDDAYFKSFRVRADVSLFDPGNWRTLPEWASNNTVRFQHCRCDERVAGGIDTSLNCSPVPGATTCSSDTDYTLFHKKKCINPLRKKRSLPLGLQPQILLHRRLRRDVSWKNGWTMDSANEYCSGLFNNSMVIKRCEGIRGINIEGAIETCVSDIQLSGTDVFALSAISSVSSQCLREARMNGTLREKKVDSNKTILELVKEVACPGECSDQGLCENGKCICNSEFIGSDCSVSLNEPPLAHNLEADGHCDLSQDDCTDVAVFGGRFVDAEQTKCQLLPFEIKNDQVIISEERIIQTAVFESIGEVTCKLPSRKRRRRSVDVPVIDETVTGYKVSVSNNGQNYSQQLNFIIYNTECINCSIDNSDKMNCSFSVNYCIIDAICYSNGLFQSNYCIIDAICYSNGLFQSNYCIIDAICYSNSLFQSNYCIIDAICYSNGLFQSNYCIIDAIYYSNGLFQSNYCIIDAICYSNGLFQSNYCIIDSIYYSNGLFQSNYCIIDAICYSNGLFQSNYCIIDAICYSNGLFQSNYCIIDAICYSNSLFQSNCCIIDAICYSNGLFQSNYCIIDTLCYSNGLFQFNYCIIDAICYSNGLFQSNYCIIDAIYYSNGLFQSNYCIIDAICYNAICYSNGLYQSNYCIIDAICYSNGLFQSNYCIIETICYSNGLFQSNYCIIDAICYSNGLFQPDHCIMHNRCYGNGTIYNTGDREFICRADSNVKAWHPDESDVQTQSTTPRNESPTFLCIVLNIFCNE
>lcl|ACC99607 orcokinin precursor 3, partial [Dermacentor variabilis].Dermacentor variabilisDermacentorRhipicephalinaeIxodidaeIxodoideaIxodidaParasitiformesAcariArachnidaChelicerataArthropodaMetazoaEukaryota 1577
EWPGFYKRNFDEIDRTDFGEFRKRNFDEIDRTGFEGFRKRNFDEIDRTGFGGFYKRVAVMEDCSYLVLII
>lineusLongissimus.37940  Nemertea 334
MRVLPNIVLLSLQLLLISRLTFQEKIQTDSGVDIKRVERSVDDGENSFGSEDKRVFGSITKPVGKHGSARRPPATREEHVRVSDIKREDEPDYYKLLDELMDRRIESKRAAYDANAGDEGDGGSPDDEGNNMLYLALKQGEHNDNGDDDGVLHSYDKRPFGSFTRKLSKRPFGSLTGGFHKRPFGSFTRKLQKRPFGSMTGQMKRPFGSIISGLSKRPFGGFTSRMKKPFGSLSKVLSKKPFGSFSRPRSFNKREDEDVEKRPFGSFSRPRWNTKRDDDNDVEKRPFGSFSRPRWNTKRDDDNEVEKRPFGSFSRPRWNTKRDDDNEVDKRPFGSFSLPRSYQKREGDDMAKRPFGSFTRPNTRSFPTEDDTDDIIEKRPFGSFTRWRSRTRGKRDGADEVEHDTPVYY
>dreissenarostriformis.16097  MolluscaBivalvia 3663
MDMERVVTALVFACFALTVSANHAANSTGTPRLLGFIIPGENGARPRLQLIPGAQRFLGEGQRIAAAPLSRLRQIGGNIVSGLPEQARASVRAVPFNPQSVVEAVRRVQPNDANDAQGSGRRSNIMFVRPAARSLNSSLLTPDVMRQLSSTIRRPQDETGSAPITSITDTRSSSSSSSSSSSSSQSSRSVATRVRDGQNGATNSGGRVSTSGAGTLGVDESARRSSVRPIGSNGRITNSTGPITGAAATGAMSGSNSRIMSSSVNAAGASGGVAGSNGRSTTQIETLPASGMSGATESRTRVLGQTDRVSDPSAGANMMVMAGNDVGVQVLGAGAEIPRPRTREELLSTIRTRANTVTQTTSPSVPAARISGMDNIRSQSSASSSSSTRQSGLSEPISFQLPIGRPMERPNTLAEQTGIETVPIVAAGTETLVVQPGVRFVPVLTDQSRFIADTPPVGGSQVAGSGIIDSVVQPTVDSIVAAASTFGSGTMQGGLNIQVLDTLPESVVTDRRPIIGADIGVVRGGIDRTTVERQTIVSPEVVATDQRSTFVGSGASSVNNPTVTNDVTHNMNTLNTPRASAPDLADTGFINNSFGNANSGIITGNVNQNFDAVNSASASNIVKNIETFGNQEQARVDSTRRTISGAVDMSGRNSGVPGADTARLSSLKSSITDQLTVNNVNIPGSIGSGADFRGANFDISGRFGSVTEFGGTKVDTSGRIGSVTKFGGANVDTSERAGRVTGFGSTNIDTAGRIGSGADIGSATIDTTGRIGSVTDFGGATFETSGRIGSVTDFGGANVDNSRRIGSVTNFGGADVDNSKRIGSVTDFGGANVDNSRRIGSVTDFGGANVDTPGRIGSVTEIGGANFGASGPISSLGDIDVGNLEAGFGRTNIGRESSSSNEAGRIVDIVMPENSFPPVNDVRGVEIAPAGANGNSLMDNTFADHPSRRLSVPFELLERCFQSSLVSSEWRTHLSGLNMATSRCSCTCSDNGEPRNDAIPMGRLGGISKINTVVQDVVREVLSKSGIAGADMTNSLAKINNAVQSVLVSEGTNEVIGKSAVKDTTTQNKIAPQPRTQNAQTVKPFTTATSTTTTTSQPVTIREPINSNANVLINSNVAHVETNTTETRSHSSSVAKKTVVTSTGIQSDNDIANRVPGTVNGNHFINAQTANVASSQPQNVAYASIAPQSTTHNAQTVKPFTTATSTTTTTSQPVTIREPINSNANVLINSNVAHVETNTTETRSHSSSVAKKTVVTSTGIQSENGIANRVPGTVNGNHFIYDVPQTANVASSQPQNVAYASIAESPAKGKQINEQAQQALWQKQAVTNDLSLNVMQMMGSKNLSLGDFINLYQYMQQQNNQLPNNAVFLMKESQVISSPHIATTSAPITERMQLFVSNANAVSGKSAESSASHANATANNQPAIDSIRSVQTLNVSVVKANKNASSNNMSLPNKNETLTANATLNESNTTQIIIEITTIADNSTLTLNQTTVAGPTTIDPSVAAEAEAEAAAEAEAAAEAEAEAAAEAEAEAEAEAEAEAEAEGAA
>lcl|ACC99606 orcokinin precursor 2 [Dermacentor variabilis].Dermacentor variabilisDermacentorRhipicephalinaeIxodidaeIxodoideaIxodidaParasitiformesAcariArachnidaChelicerataArthropodaMetazoaEukaryota  GLG_amide 1576
MTSLFGVLLLVTASLCSALIEVRGEEPGGVAAPASPSSKGARTLDKLSGGEYIRGLGGRRRLDKISGGELLRSADDAELLRELVLPYALRGVPASSQGSGSRRGLDKIGGGEYIRMAGAFPPGASPAKRQAAFDSLSGLTFGGDQGGLHKRGYGHGEFDEIDHAGWPGFYKRNFDEIDRTGFEGFYKRSAREE
>lottiaGigantea.Lotgi1233407 MolluscaGastropoda 230
MEYSVRYIMFILSCVILFCESTASFEEAVPSNYREAGNEVYNVQPPDTTDVDKRPFGRLFGPTWSMSKRPFGSLFGSYPSIRQTPVYRTVVEKRPFGRMFGDSFNTGKRSEMAKRPFGRMFGDSFNAGKRSEMTKRPFGRMFGDSFNAGKRSEMAKRPFGRMFGDSFNTGKRSEMAKRPFGRMFGDSFNAGKRSEITKRPFGRMFGPTFFDGKRSEVSKRPFGRMFGPGAFGKRYFEDDLPEDGTEYLEAPIEDLEKRFSWTLSGYKLGRK
>L._gigantea EST ESO91628.1 Mollusca Gastropoda 3307
MEYSVRYIMFILSCVILFCESTASFEEAVPSNYREAGNEVYNVQPPDTTDVDKRPFGRLFGPTWSMSKRPFGSLFGSYPSIRQTPVYRTVVEKRPFGRMFGDSFNTGKRSEMAKRPFGRMFGDSFNAGKRSEMTKRPFGRMFGDSFNAGKRSEMAKRPFGRMFGDSFNTGKRSEMAKRPFGRMFGDSFNAGKRSEITKRPFGRMFGPTFFDGKRSEVSKRPFGRMFGPGAFGKRYFEDDLPEDGTEYLEAPIEDLEKRFSWTLSGYKLGRK
>jgi|Lotgi1|233407|estExt_fgenesh2_pg.C_sca_390084 pedal peptide-like Lottia gigantea Lophotrochozoa Mollusca   length_of_amidated_peptide_12 FNT_amide FNA_amide FNA_amide FNT_amide FNA_amide FFD_amide GAF_amide YKL_amide 3007
MEYSVRYIMFILSCVILFCESTASFEEAVPSNYREAGNEVYNVQPPDTTDVDKRPFGRLFGPTWSMSKRPFGSLFGSYPSIRQTPVYRTVVEKRPFGRMFGDSFNTGKRSEMAKRPFGRMFGDSFNAGKRSEMTKRPFGRMFGDSFNAGKRSEMAKRPFGRMFGDSFNTGKRSEMAKRPFGRMFGDSFNAGKRSEITKRPFGRMFGPTFFDGKRSEVSKRPFGRMFGPGAFGKRYFEDDLPEDGTEYLEAPIEDLEKRFSWTLSGYKLGRK
>solemyaVelum.22101  MolluscaBivalvia 4579
MLERHYPKLTVGLLALTFLTSTLGDPNNRDFVSQTEKKRSDSYVLPDSINDPLQDSLHGEDGDESLYSVGYDNGQDKRSFAKFSQRSGYGLRLDPLMFGGRLGKRSYESDLNDVQDEKRRPLDRFSFGTALGKRALDRYSFLGNLGKRAIDRFSFAGNLGKRPNEGDDIDWDTDEYLDDRVRRYDYNMFAGRLGKRAMDRNLYFGQLGKRIPDSRAFFANLGKRARPDSNMFLGNLGKRGRPDSHMFFGNLGRRAPDPRMFTAHLGKRGRMDSKMFFGNLGKRSVSKEMDREEPESS
>jgi|Lotgi1|170020|fgenesh2_pg.C_sca_92000038buccalin-like Lottia gigantea Lophotrochozoa Mollusca   length_of_amidated_peptide_12 VVG_amide ANY_amide SGY_amide AGY_amide AWF_amide AGY_amide AGY_amide AGF_amide AGY_amide AGY_amide AGY_amide AGY_amide AGY_amide AGY_amide AGY_amide AGY_amide AGY_amide AGY_amide 3033
MKSRLEIRDDNKTDKNDKLPELSALEETYQISNQDLKSLLDITTNLQIPQTHSPASFSKRLRNGHVVQLISDNPQSDDNIFVKRILLNVVGGRRTSVVSQKLLEWLSTAPSRELFANYGKRLSDILVSASGGHQAWFSGYGKRSIADYLSKQKSHHQVIPHQSRTIQSHPFEYKPFVNHDSFINQYQQAKGHKNDNVYKQRDLRFSATKRKRRSILPLDFSKIRSKISLLRHLHGTPVQIDKFLPSLKRSDRNDIHDQQSRVRDYVKRLERNFQTHQAWFAGYGKRNGKDTTGHQAWFGKKRVSKDLASHHTLLTGYHKRNDKQSPDHQAWFAGYGKRPKPSFQTHQAWFAGYGKRGKSLNSGHQAWSAGFGKRGTNVNSDHQAWFAGYGKRGKNSNPSHQAWFAGYGKRGTNVNSDHQVWFAGYGKRGGKLTSDHQARFAGYGKRGSKLNSHHQAWFAGYGKRGNNVNSDHQAWFAGYGKRGEDVNSDHQAWFAGYGKRGKNINSDHQAWFAGYGKRGKKANSDHQAWFAGYGKRGKKLNSDHQAWFAGYGKRSIDYLKNQRILSNLLNHSFIPSKYIDSSQDHFYSFKNHHRLEPNKTKSNLGRGMTVIP
>lottiaGigantea.Lotgi1172698 MolluscaGastropoda 234
MCIRTVILFTVALVISTKCVTGFLTDPEEFLKLDLAMRLLSGKPLVDSFRDLFPHPFFSDPVTTRRDSKDPEPTTQAPPTTTISLLSLPHISENTQFSYQQYSAALNYSTSVSEPAKVAFSTDHLQNNDPGNQQFSSQSNQQFNSQPIKKFNSQPNQQFNSQSNQQFNSQSNQQLNSQSNQQFNSQSNQIFNNQQNQQFNEQSNQRFGDQSNQQFSDQSNQQFNIQWNQKFNSQSNQKFNSQSNQQFGDQSNQQVHIQSNQQFNGHSNQQFSDQSNQQFSDQSNQQFGDQSNQQVHIQSNQQFNGHSNQQFSDQSNQQFSDQSNQQFNIQLNQQFKSQSNKQFNIQSNQQFKSQSNKQLSDQTNQQFNSLLNHQFGDQSNQQIISQSNQQFNGQSNQKSNGQLNQQFNDQSNQQFNIQSNQKSKSQSNQQFNDQSNQQFNIQSNQQLNSQPNQQFNGQLSQQFKGQLNQQFNGQLNQQFSDRSKQRLSDQSNKQFSEQSKQFKSQTNQQFSGQSNQQSNGQSNQQFDDKSNQQFNGQSNQQFNSQSNQQFNGQSNQQFDDLSNQQFNSQSNQQFNGQSNQQFNGQSNQQFDDQSNQQFNSQSNQQFNGQSNQKFNDQSNQQFNIQSNQKSKSQSNQQFSDQSNQKFSDQSNQQFSDQSNQQVNSQSKQQFNSQSNHQFNSQSNQQLNSQSNQQFNSQSNQQFNRQLSQQPIWKQNEWVNGQTAQQFTNQAIQRVNGVPIKQSNGQPNDFISRLNHANGQPYQLPNTEPNQLNGQLNQFNGQSKQQPNTQLNQFDGQQLYQQPNKPNEQPSSQSFTLTNNPSAVHLPNTQSAIDQSGLTKALKFLKNYRKLNPNSGKIVSQQPKSELQAFGAVPYQKPHENQPVMYSNHYYQRQQYQTDPGASTPSKPYGQSAMYRQPNFSNQYYSNTYTYPSSQSHTFHDPVISPGPYQNVMYHQYERPYQPTIQTNYQPVQPIPDTGILIRAGEGIPIPSSSSVQPQFNYSDAPTNPVQYIQPTPQIDTRSYYPTSSADNVPIVHQMSRYQNAPQTYTQQEYSVAATPTNQSPQAMYLPVNQPRSINFYPTVSQQNFIQQPHLQLTPPPPTTASPAYQPEVEIESPENPSTTPTPITTTQLPLFIHNVLPALPTEISALKMMQPNQPKPRSPTRDQLAYLSPEFQHSLHLRGY
>lcl|ACC99605 orcokinin precursor 1, partial [Dermacentor variabilis].Dermacentor variabilisDermacentorRhipicephalinaeIxodidaeIxodoideaIxodidaParasitiformesAcariArachnidaChelicerataArthropodaMetazoaEukaryota 1578
LSPSVASKGTGRLDKLSGLEYPRGPGGHRHVDRLNGGELLRSLVLPYVLRGLSSSSPDYVSRRSMDKAGSGEHIRTAGAFLPGSLPAKRFDSLSGLTFGGDQAGVHKRGYGHGEFDEIDNAGWPGFYKRNFDEIDRSDFGGFYKRNFDEIDRTGFEGFYKRSATRE
>lcl|ADY62664 putative orcokinin [Hottentotta judaicus].Hottentotta judaicusHottentottaButhidaeButhoideaButhidaScorpionesArachnidaChelicerataArthropodaMetazoaEukaryota  NDF_amide 1575
MMFGIWILCGTAFFFCHVDAYLEYSNMAPGYNALVRRRSMKQPSEGRMFDNLGYNQESLVKRNFDEIDNVGFNDFGPASRPGSGRSWFPKRNWELARYNLRRLVKRATQDELMENKRQELDEIDKSGFGGFHKRNFDEIDRSGFNDFGKRSFDRFKLVRRADFNN
>lineusLongissimus.6046  Nemertea 318
MGGHARISSLPVILVCVFVNLVLTLCAEINLGSASQDSIQKRDTNSIAALETGRERRSLNSKTNSIKSAKAALGEHVLKRRSLENVEDTSFLDKRAENASPLKRQVDRLLGRDKRDVDKNRFAGGLGKRLDSMMYDVGLGKKLDPMMFSGGLGKKLDPMMFSGGLGKKLDPMMFSGGLGKKLDPMMFSGGLGKKLDPMMFSGGLGKKLDPMMFSGGLGKKLDPMMFSGGLGKKLDPMMFSGGLGKRVDSMRYSGSLGKRYDQMMFSGGLRKRLDRLMYGGGLDETKKRVDSMKFGGGLGKRLDSMMFGGGLGKRDVGVDKFRFGGGLGKRVDPMMFSGGLGKRSKRFDPMMFSGGLGKRDKDKRVDSMRFAGGLGKRNDDKR
>tubalanusPolymorphus.12415  Nemertea 17
MAASERLTFIVKLLMLLTYIGFIFCETIERQNLKHEDGDSKTVVVKRSVHSLRRRDVDVMRFGGRLGKRVDQFRFNGGLGKRLDNMRFGGGLGKRDHDFDLNGDGEQEKRIDNFRFNGGLGKRDGDKRVDHNRFSGGLGKRDGDKRFDNVRFSGGLGKRDVDVESDGVSSESSDQSTAEKRLDNMRFTGGLGKRLDHMRFTGGLGKRLDHMRFTGGLGKRFDSVHFTGGLGKRLDSMRFTGGLGKRLDSMRFTGGLGKRLDSMRFTGGLGKRLDTMRFTGGLGKRLDTMRFTGGLGKRMDPMRFSGGLGKRYDNLRFSGGLGKRLDTMRFGGGLGKRLDTMRFGGGLGKRYDDDEDEAGDKNDDIEDEDTKRAVDSTRFSHTLGKRFDSIRYNVGLGKRENPYSKRYDSMRFVGGLGKRMDPMRFTHGLGKRDTLADKSKDTKSSPASQSAHRDTSV
>dreissenarostriformis.16101  MolluscaBivalvia 3660
MDMERVVTALVFACFALTVSANHAANSTGTPRLLGFIIPGENGARPRLQLIPGAQRFLGEGQRIAAAPLSRLRQIGGNIVSGLPEQARASVRAVPFNPQSVVEAVRRVQPNDANDAQGSGRRSNIMFVRPAARSLNSSLLTPDVMRQLSSTIRRPQDETGSAPITSITDTRSSSSSSSSSSSSSQSSRSVATRVRDGQNGATNSGGRVSTSGAGTLGVDESARRSSVRPIGSNGRITNSTGPITGAAATGAMSGSNSRIMSSSVNAAGASGGVAGSNGRSTTQIETLPASGMSGATESRTRVLGQTDRVSDPSAGANMMVMAGNDVGVQVLGAGAEIPRPRTREELLSTIRTRANTVTQTTSPSVPAARISGMDNIRSQSSASSSSSTRQSGLSEPISFQLPIGRPMERPNTLAEQTGIETVPIVAAGTETLVVQPGVRFVPVLTDQSRFIADTPPVGGSQVAGSGIIDSVVQPTVDSIVAAASTFGSGTMQGGLNIQVLDTLPESVVTDRRPIIGADIGVVRGGIDRTTVERQTIVSPEVVATDQRSTFVGSGASSVNNPTVTNDVTHNMNTLNTPRASAPDLADTGFINNSFGNANSGIITGNVNQNFDAVNSASASNIVKNIETFGNQEQARVDSTRRTISGAVDMSGRNSGVPGADTARLSSLKSSITDQLTVNNVNIPGSIGSGADFRGANFDISGRFGSVTEFGGTKVDTSGRIGSVTKFGGANVDTSERAGRVTGFGSTNIDTAGRIGSGADIGSATIDTTGRIGSVTDFGGATFETSGRIGSVTDFGGANVDNSRRIGSVTNFGGADVDNSKRIGSVTDFGGANVDNSRRIGSVTDFGGANVDTPGRIGSVTEIGGANFGASGPISSLGDIDVGNLEAGFGRTNIGRESSSSNEAGRIVDIVMPENSFPPVNDVRGVEIAPAGANGNSLMDNTFADHPSRRLSVPFDSSTQVLNGGSGVSVPTNGQSPVFKTIAVENKLFDVNKLKEVSAHAAATAFTRKPVITNLQTNHVSNFGESHNPTTNNQFHLTKQLVQEAAPIEAHGVGTQPRRADNINVDVGTQPRRADNINVDVGTQPRRADNINVDIQFPDLSMDTRNVASIQTDGSFLGFHSQDTSRPSVALKSSNTKFLDQSSLLAMIEDQIGKLQPPQANFNGDSPIGSAKSSVIREHRLMPKGHMPFTGPASEWDKRPARMDVVLPKVSSERNQNRVNLPLPPIDTHSVRSMNTSPAAVVMHTRQDASFFPLPEEAQNQTSRAVKNDLPKFPSTTLSPITTAPKRTVTDASYFFLDPFPTEPLVSISTIDPISEQVNIGRIPDPTATSTKFEATVLSNISSGIIAGSDTGTPAPSKTGLLGVNQQTSTVKNMNDLSLMIELGNSYLDGIWNNFVSKSTTGRPIKESGMQVIENKVPGEPLVKYDMTPFKTNENWAIFDPTSSESTVNFIEFGPILDVPIDQQVSFTSNTDINLAKSFSPTNVAEPVTIVRSVGSLVSSNIQPTPSNVSRPDVQQPAPSNVPRPGAQQPAPSNVPRPGAQQPAPSNVPRPGVQQPAPSNVPRPDVQQPTQPNVPRPEIQQQKQSDGPKTFESVPKRLNDENKATFASEGIVEQSSVRRGMNYEAPFIGIDPISVSTQSRDAPLFASDVNNQHSVDLPPPPIFNIQSNHN
>idiosepiusNotoides.309501  MolluscaCephalopoda 4012
WAKSLLILLQXVVLVVWARXXLTQLPTVVLVVMGKRSFDSIDSSAFGGMGXKSFDSIASSGFGGMGKKSFDPIDGSAFGGMGKRTFDSIDGSSFGG
>chaetopleuraApiculata.33185  MolluscaPolyplacophora 3594
MNGCFVSLKCLGVYIIVSVIVAASDSVELPDSEKRSFDSIGHGSGLSGFAKRDQNEKRSFDSIGHGSGLSSFAKKNFDSIGHGSGLSSFTKKSFDSIGHGSGL
>jgi|Capca1|53364|gw1.170.39.1 Capitella capitata Annelida Lophotrochozoa Protostome FSGIamide   length_of_amidated_peptide_11 AGI_amide AGL_amide AGL_amide AGL_amide AGI_amide MGL_amide AGL_amide SGI_amide AGL_amide AGL_amide AGI_amide AGL_amide AGI_amide AGI_amide FGL_amide IGL_amide 675
LDPAVKFAGIGKKDMDPSMKFAGLGKREMDSFMKFAGLGKKAIDPWMKFAGLGKRYSNPSMKFAGIGKKAMDPSMKFMGLGKRYSNPSMKFAGLGKRYSNPSMKFSGIGKKAMDTSMKFAGLGKRYSNPSMKFAGLGKKAMDPSMKFAGIGKKSMDPSMKFAGLGKRYSNPSMQFAGIGKRSTDRMMLAGIGKRISIDPGIKYFGLGKRSFDPTYSHIGLGKRSE
>ARS01350.1 allatostatin a2, partial [Deroceras reticulatum] EukaryotaOpisthokontaMetazoaLophotrochozoaMolluscaGastropodaHeterobranchiaEuthyneuraPanpulmonataEupulmonataStylommatophoraSigmurethraLimacoideaAgriolimacidaeDeroceras 3344
MLSRATFRYLVLWAFALTCCPAFGEDQKQNPKQTDALGSLSPLGEQSELGPLEMYESEEDDDDDRDIDTDKRKIDRYGFTGGIGRRRFDKYGFSGGIGKRRFDKFGFSGGIGKRRFDKFGFSGGIGKRRFDKFGFSGGIGKRRFDKFGFSGGIG
>lineusLongissimus.23268  Nemertea 336
MTMRPAVFCLLVMVICLARGSTVQQERNDDSGEEATMENSEKSKKDTSEYLSDDSTSDVIDSGAKRGFDRNMYLYGIGKRMEERMPDAGLKRAMDLFKYRTLGLGKRGSDYSDDEMKRGIDHLRYQTLGLGKRGIDHVRYQTLGLGKRGIDHVRYQTLGLGKRGIDHLRYQTLGLGKRDGDDEDEKRGIDHLRYQTLGLGKRDDDKRGIDHVRYQTLGLGKRDDDKRGIDHLRYQTLGLGKRGIDHLRYQTLGLGKRDDMEAEKKGIDHLRYQTLGLGKREGIDKKGIDHVRYQTLGLGKREGEKRGIDHMKYQTLGLGKREDGEKRGIDHMKYQTLGLGKRDGDDAEKRGIDHMKYQTLGLGKRNDESESSEHTRIERAVDFIKYRNLGLGKRDRAYQPYKRGMDYVLYRNLGLGKRAMSDLDLGENDIRPELENADLDDESYPMLDMDEL
>schistosomaMansoni.Smp_014610_1  Platyhelminthes 44
MVTCCSFFNIFIILLVSVDYTKCMSNAISGRIFIPVSFGAYATLDYPFIVLWGGDIYRPYKKSFYYYNKYKDNHNYYYYSNYNSQPVVSTGYSSPSSYKNYGNNYNNEILKSERKKGNSYYYDRNTNDKTSSASHKDDRSYNNDNYRTSYYDDIKYAQSDHNTVNKKKSNSIYSKSNYKMPEVSNPHYRDRLHREPTYKYRADVQKLKKFGYNDQYQVSKSFYYNDNLRKYHNNNKQVGYQSSKSINHHHINNHLNWLSNNNNDKSVIMKLKYYYDHFFDDTNKPGYDDKSYNKPKYQEYQNIKRIYKKPTVNVRKVSNDVYEERKGKSNDKERHEEYGKDQYYEKSKPDNGKNYLDKKTDYDEVKNKKIPEKKKAKSEEKSEENKKQVEKDVKYSREDNCIRKFLLFRIEKMNLLVFSILITCLLNSVYSGYNGYTNGISAITSRPGGGESHENSVDVYNKYYDSKKYSYGTEYTSDDSSKYTYGKNYDKYSYDKYSYDKYGHEKGDEKYAYGKNYEKGYDKYAYDKYGYGKYGYDKYGYDKYGYDKYGYDKYGYDKYGYGKYSYDKYGYDKYGYEKYGYDKYGYEKGYDKYGSDKYGYEKGYDKYGSDKYGDEKGYDKYGSDKYGYEKGYDKYGSDKYGYEKGYDKYGSDKYGDEKVYDKYGYDKYGSDKYGYEKGYDKYGYDKYGYEKYGYDKYGYEKYGYDKYGYDKYGYDKYGYEKYGYDKYGNEKYGYDKYGDDKHGHGKDYEKYGYTKEYSKNYKDYYKKYDKYDYGSRYEKYSYRKDHDKHDHDEHDHHDDHHDHRHHHHEHDHHHHHEHDHKNGKGHPYEMSIDFLDR
>ennuculaTenuis.50688  MolluscaBivalvia 3743
MVQERRSVRMLLVTLQILSYAAFSLGQQNVLNPKSDLQLKLDVQKRSLEDFELSQAEDESDEDKSKRTVRASEDELSSSENNDVLNLEEKRKMDNMMFSGALGKRLDSMMFGTRLGKRPNMDRYGFVGALGKRENDEDGVDEKRGGMDRYSFTGALGKRPNMDRYGFVGALGKRGGMDRYSFTGALGKRGGMDRYSFAGALGKRGGMDRHSFAGALGKRGGMDRYSFAGALGKRGGMDRYSFAGALGKRAMDMHSFVAALGKRNMDRNSFTGALGKREDEEVNGDMMEDKRYMDGRMFGSALGKRQWDDGNDFTEKRGRMDLNHFIGHLGKRSIDESSNGQESHTPTKRSTYRLVYGRRQRMPQLRGMDRFGFAARLGKRHTAIPWTPNEALSPDFSAEETY
>lingulaAnatina.g6103.t1  Brachiopoda 252
MEQRTSWSPLFRLIVTLCAVPGLTAADYVSPELLIRGTNGADGQQAFAEKRMDRNMLLMGLGKRNGLDKHVLFQGLGKRNGLYVTDFGPNPYTFSKRRMSRGMLLAGIGKRMDRNMLFTGIGKRPMDRAMLIQGLGKRADHDFLLSNLDDGVAAGIERRQDPKMILMGIGKRSALLNSHPYALMPEEDEFDLNPNFSEDDIQDYDLQERDLDNALRFGGLGKKRRRRSTAVVPSLEKDVSKRAADDSVLSEDQVVDGSKQKITAKKRGIDRAMLFSGMGKRDFNKRGMDRSMLFSGVGKRGFDRNMLFTGMGKRSDPKRVMDSQMLLAGLGKRPHDEDEDEDVDHTAIFNELADAMDRAESQKNASDDGNINTVDTAEDDRLKIPYNYIYDDDDNMNEKRYSTKMLLTGLGRRQDDAAQGEFDKRGIDRSMLFSGVGKRRLSKMLLTGLGKRRLDSSMLFSGLGKRGYSKLLLTGLGKRRLDSSMLFSGLGKRRMDSSMLFSGLGKRRLSNQMLFSGLGRRETKQNVDNSKRLNDDQSAITSGSEKRTVS
>jgi|Lotgi1|236400|estExt_fgenesh2_pg.C_sca_800068pedal peptide 2-like Lottia gigantea Lophotrochozoa Mollusca 3035
MATLTLSEPIFLHRPNEPRPGCPSANTICSTIYQDSPENIGDEYLVNSICSCQNGQSCPVDIDHNNTLQVDDGVWYGLCQPTKDFSECKVNDVATRSFENSDKFQGHGYSELNCICTSENKVVLENKIRSEDSEYGPGVDKICGEEVEKRGIDQGMSSFYKRSQDNGLSSFYKRGSGLSAFYKRGNGLSSFYKRGHDLSAFYKRSRGLNSFYKRRSPFQHVSSFYKRDLGHVSSFYKRAPENSLSSFYKRSHDIGMNSFYKRSRDNGMSSFYKRSPNDLSNFYKRVPVGLRNFYKRSVGNDMLGFYKRTPSSYDLSSFYKRASGNNALSSFYKRARENDQLSGFYKRAAGNDDLSSFYKRSSGNDDLASFYKRAAGNDDLSSFYKRAAGNDNLSSFYKRAAGNDGLSNFYKRAAGNDGLSSFYKRAAGNDNLSNFYKRAAGNDDLSSFYKRAAGNNDLSSFYKRAAGNDDLSGFYKRAAGNDNLYNFYKRAPVASQLSNFYKRGLSSNDLVAFYKRALGNGVSSFYKRANSDLSSFYKRAVDDVSNFYKRSGEDDQTNDNSLSSFYKRSLNGGQNSFYKRSPLDHDVSHFYKRGLDDVSSFYKRNANRLQSFYKRARDNTSNFYKRSPEQQSSFYKRAPKDNVSSFYKRDSSDNKDVAFYKRSV
>gi|266704586|gb|GT570646.1|GT570646 dlsmcb0_005726 Japanese scallop adductor muscle normalized Mizuhopecten yessoensis   Mollusca Bivalvia 3193
LGGMWIHGYKKRGLDRLGGAYLHGFKRAMDNDGDNSKRSLDRLGGAYLHGFKRAMDNDDVDSKRSLDRLGGAYLHGFKRAMDNDDVDSKRSLDRLGGAYLHGFKRAMDNGEVDSKRSLDRLGGAYLHGFKRSMDNGEVDTKRSLDRLGGAY
>ARS01364.1 feeding circuit activating peptide 1 [Deroceras reticulatum] EukaryotaOpisthokontaMetazoaLophotrochozoaMolluscaGastropodaHeterobranchiaEuthyneuraPanpulmonataEupulmonataStylommatophoraSigmurethraLimacoideaAgriolimacidaeDeroceras 3357
MKHSGFQTRFLVIVCVCYATLVDAEMRSKRFSQNSAILKALTLENDLHHHQQQQQQHNNYINSGTPFVSRYDPTSPDTPSDTEDPDEILAETVIPPSPWYSAIHSSVRYPLTHFYMGRQDEEKGKRFFDSLGGSEVHGFKRSAFGRLGSSPERFRENSDIIQMVPDTYDGALVDASRSWQGIDSVEKAEDANQQPLFEVHYLKPLIHKRALDSLGGFQVHGWKREAGKRSLSSLGGFQVHGWKRRQNEVAKKSLDSLGGFQVHGWKKRAVDAVDKLHMSKIESTASRITKSGGILSGVAEGKMAKLQESVDIDQSNGASGAVGKLVENKLVDGSTFGVNDSNLDRNSDYQYFGKRALDSLGDFQVHGWKRDEGKRALDSLGDFQVHGWKRDARAI
>Orcokinin Apis melliferaApisApidaeApoideaAculeataApocritaHymenopteraEndopterygotaNeopteraPterygotaInsectaHexapodaArthropodaMetazoaEukaryota   ERF_amide 2710
MPRHSVFALSILALSITATVWIPTVQAETNLLRREFYGPVNPELFAAFLDDHAIIIRLRKSTLARKKGFVGDGDERIFDLTILTGSKRRMDEFSGLPREKVGQSDRYLSRLRGGGNVARLPARSGVGKSNYDARDGQDERLSRNLDQIGAGNLLRGASSLSAEREGSSYDGRWSRRNLDQIGGGNLLREADSRGERNLDSIGGGNLVRGANLRLDRNLDQIGGGNLVRSLTDPARRPVETVHARGRENQRDFSSGSGTNELVDELSPVSERETLERFGKRNIDEIDRTAFDNFFKRNLDEIDRVGWSGFVKRLTNYLATTGHGTNTGGPVLTRRFG
>wireniaArgentea.18991  MolluscaNeomeniomorpha 4635
MAAILQSRDLHRILCLVLTLSPFLHCAAEVLKDTDGASDDKLRGIVRVESDSDDSDDIIDDIDDDVDKRADFMQFGGRLGKRADAMQFAGRLGKRPDAMQYAGRLGKRPDAMQYAGRLGKRPDAMQFAGRLGKRPDHMQYAGRLGKRYDSMLYGGRLGKRYDSMLYGGRLGKRYDSMLYGGRLGKRYDSMLYGGRLGKRYDSMLYGGRLGKRYDSMLYGGRLGKRYDSMLYGGRLGKRYDSMLYGGRLGKRYDSMLYGGRLGKRSTDSDE
>nuculaTumidula.23493  MolluscaBivalvia 4300
MYINMFANILLLAVIACVEASHLNNLQAPNQIDANVPQGGQAVQTNQILPGAPAQVGGARTAGTIPAQPVGQQTQPRPGVVQGVGQRRPGTAQGAGQQTGPQRPIVGRGQQTGRAGQPRGTPRLIGFLVPRRDGRPQLQLMPGAERFLDGNSRILTVPTSAGGTGGGASSTLPINLRTIIEAARRARLVPNTNTQGAGGGAGNGGGVGARRNPTIIVIQPPRRGQQGNGQRGSNQGSVQTAGQGVAQGVAQRVSQGAGATRGAMVPGVNTARRSRMPGTSTIIRAGGGAGATIIQGGGGGRQQNGGSVIRATGGGGATVVRGANGAMATAGGGGGGSTIAGGGSMQPGQDGNRRGSASIVQSGTGGGATVIQGNGGSFPPFGGSMFGPASGTRAGVVRTSGGGGATVIQGGGAGRQAGNGASVVQSGRGGEATVLQGGGGPFQQPGSTLSESGNANNMVTQFQPFPGQMQSQPGSQGPSQAGQPSDLLVQVQPLTPNVQPGAQPFAGSQRTFAETQSGFGQISDSLSTNQIRPTRGQIGQTDGMFQPQGQGNVPMPPVVMTSGVDAGTGPINVMDGPGLAANQPQPTTDVGLGMTNEQLQSAIISNIINEQGQHGSDMAEISGPFPSMGPPDGQFPIGSNSGVFSGAFPVLDQGQPSSGGALAAPLPPPPAFDIPPSGQGLPDMPFSPSELPPSHNSGIVPIGMPTDLSQLGADQIPNQPVDLGHSVPALPPDVPTILFRNSGPTPQPGHGIVHTGQTFQPAMPDMQHSAGNQPATAVESRPGIAKFVEIPFNQIQMCVRRNPSAMWSKDVVDMTVSKTAQCSCSCLEGTLSSSGAHQGASTHLPTTVDGINPAQADVVIHSIPGSKPQGDNPFSNVEMLKSLVSDVLKEMLASQMAGIGSQVPNMPTPEMVTQSVLDRANQGTNAGSKGFVVFDPLPPPPNPRESLQQLPQQSRIDTLANVHTNSAPRFSRIPDAQANLLSDQQQLMKSFKVDGSGRTKEPLPPFDNINTRGSSRALLPPFDQVSGQGMSNNPPLPFDLTNSLGTAKRPPPPFDQVGGQGITKKPLSPFDQISSHGTTKQHLPPFDPVSDQGLVNKPSSSFAQINNQASSKKPLSPFDQVNVEGITMSPLPPFDQVSAQGRTKTPLPPFDNLSTFQANDLSVGPSPQSNMRKHPVAPTGTPHPNTLPISHHGQSKGTSIHPPQAMPALTSLHTHPTIPEQHELSAQPQFPTQTALQTKPSKPSPTLSAIHTQPAISLTSQEPTHQQTQHPQTLPTQRQNQPQGSQFTNEASKQTFAPMPTLTSLHTQPTLPKLAAQPSIPTQSTMHTQPSKPSPTLTALPSKPAISSPAQQPSRQQTQHPATRPTQHLSQPKERQFTHEASKQPSQPTPTLAAIHIQPASPTHSQPSAPPSPSSQPPIPAHSQPAAQPSPSSQPVIPAHSQPSVQPSPSSQPVITAHSQPTAQPSPSSQPVITAHSQPSAQA
>Orcokinin-I (DappuOKI) PASA_GEN_9500005 [Dappu1:309283].Daphnia pulexDaphniaDaphniidaeAnomopodaCladoceraDiplostracaBranchiopodaCrustaceaArthropodaMetazoaEukaryota scaffold_95:265673-268563; {FE280187.1} 2810
MNCLKFRLVAVAILIFNVVTALNYQSEEAVGVEHERDRDSLGGGHILRGLDSIGESNLLRAIYREKPRDFLRINRGLDSLSGASFGIEKRLDSLTGLGFGSQKRNLDEIDRSNFGTFAKRNLDEIDRSDFGRFVKKRETMEAESSQQQH
>lineusLongissimus.21741  Nemertea 326
LSILGLALMACLLSNGVSGEEKRSGSMAGEGQDHKRMLDRIGSGLLKRNGDGEQKRMLDSISGGLLKKRMLDSIAGDLLKRSGDDQKRMLDRVGGGLLKRDEEKRMLDRVGGTLLKRDEEKRMLDR
>scutopusVentrolineatus.32343  MolluscaChaetodermomorpha 4519
MAKLYLLLRIRVALLCVLTVLDVCAVANSNTISDTKTVLNEQDGVNLNKQNKRLDSYGFAGKLGKRLDSFTYTGQLGKRMDARMFTGTLGKRRIDPAMFTGRLGKRLDPFSFAGRLGKRTIGNSYKRGVDPMMFTGSLGKRMLDSRMFASTLGKRGMDPMMFSGTLGKRAMDPMMFSGTLGKRAMDPMMFSGTLGKRAMDPMMFSGTLGKRGIDPMMFSGSLGKRTDGAYSNNNNNDKRLSSDDKLAADSDTIDGDQLDKRLDRMSFMGNLGKRVDAGLTESEETLADSPDIQSKRGLDKYAYFGRLG
>L. stagnalis EST ES573332.1  Mollusca Gastropoda 3140
MDRYGFFGGIGKRRLDRFGFYGGIGKRDAGGFDDWNGATEDLEKRQLDPFGFSGGIGKRKMDRFSFTGGIGKRRMDRYGFSGGIGKRRLDRFSFTGGIGKRRMDPFSFTGGIGKRRLDRFGFAGGIGKRGLDKFGFAGGIGKRRLDRFNFAGGIGKRTPDDFEDNVVDFEKQADEVRELDKRSTDTAESHMVA
>AM859682 -54 1 549  AM859682 cdn37 Crassostrea gigas cDNA clone cdn37P0007N11 5', mRNA sequence.Crassostrea gigasCrassostreaOstreidaeOstreoideaOstreoidaPteriomorphiaBivalviaMolluscaLophotrochozoaMetazoaEukaryota; LEN=651; translated ; closed=(0/1) length_of_amidated_peptide_10 GGL_amide GGL_amide GSL_amide GGL_amide GRL_amide GTL_amide GNL_amide GSL_amide GGL_amide ARL_amide 2879
YSFYGGLGKRALDRYGFFGGLGKRALDQYGFAGSLGKRALDRYSFMGGLGKRKLDQYGFAGRLGKRALDRYGFVGTLGKRKLDQYSFMGNLGKRRLDSHRYFGSLGKRALDRYGFFGGLGKRAGTLGNSQENIQGADKDEKFEQKRLYPYWYYRQGGSPIYTQTRGIDRFSFAARLGRR*
>crassostreaGigas.CGI_10011745  MolluscaBivalvia 3601
MSPMKAPVVSLAALIILLISQALAEDDQKIKGELCIPLRKYDFKLAVCFDSDTTRFTKTIESAIDNGPEIEGIPGYLKLIKNDNIMPADKRRFDSIAYGSSFDRLKNKKSVDSSGSERYLFSGVQKRFPFDSIAYRPGGFVKFTSKRIPYLYGNFKYGTHGLFAKKKTFDSIAHDFGSFGGFSKRTPDSTYSQIDDFGGLAKKSFDSIANSAGTFRRFSKRSVHSKRLGESKLISRRKRSFDSISHQSGRFGLFSKRRSFDSIANLSGYFGGFSKRYGLDSIAHGPGSFGGFSKKYGLDSIAHGPGSFGGFSKRYGLDSIAHGPGSFGGFSKKYVMDSIAHGPGSFGGFSKRYGLDSIAHGPGSFGGFSKKYIMDSIAHGPGSFGGFSKRRSLDSIAHGPGSFGGFSKKHSLDSIAHGPGSFGGFSKKRALDSIAHGPGSFGGFSKKRGLDSISHGSGGFGGFSKRFDSIGNKSGMFSRFSKKSADDKEYVKNSAD
>gi|405950613|gb|EKC18589.1| Buccalin [Crassostrea gigas] Mollusca Bivalvia Mollusca Bivalvia 3299
MSPMKAPVVSLAALIILLISQALAEDDQKIKGELCIPLRKYDFKLAVCFDSDTTRFTKTIESAIDNGPEIEGIPGYLKLIKNDNIMPADKRRFDSIAYGSSFDRLKNKKSVDSSGSERYLFSGVQKRFPFDSIAYRPGGFVKFTSKRIPYLYGNFKYGTHGLFAKKKTFDSIAHDFGSFGGFSKRTPDSTYSQIDDFGGLAKKSFDSIANSAGTFRRFSKRSVHSKRLGESKLISRRKRSFDSISHQSGRFGLFSKRRSFDSIANLSGYFGGFSKRYGLDSIAHGPGSFGGFSKKYGLDSIAHGPGSFGGFSKRYGLDSIAHGPGSFGGFSKKYVMDSIAHGPGSFGGFSKRYGLDSIAHGPGSFGGFSKKYIMDSIAHGPGSFGGFSKRRSLDSIAHGPGSFGGFSKKHSLDSIAHGPGSFGGFSKKRALDSIAHGPGSFGGFSKKRGLDSISHGSGGFGGFSKRFDSIGNKSGMFSRFSKKSADDKEYVKNSAD
>siphonariaPectinata.35510  MolluscaGastropoda 4568
MAVDIKMTMSLLVCFLACCTLGQDVAPFQSKTHTDNLEGEKGGSAPLTQLSKRDSIKRLDSIAGSSSFSSFGKRDQAEEQEEDKSEPSERSQKYDSVLSSSGEVGKSGTKSQDGETKEVLGKKRNVDNDSNRGAQGEPVTVVEPEELESSKRAFDRISGVSSFGGFGKRKMDSIASASSFGGFGKRAFDSIGGGGKFSFFGKRLDPRTINPSWLPVILRLKERQAGVSDTGYGGGISGGVGNLGVLGKRQDEVVDGQKRKFDSIGSSSAFRGFGKRRFDSIAGSSAFRSFGKRRLGDNGDDVSEDGGDTVDWLDKKSLTVEAMKVLGIRVIQRMGLRRENLIVFLV
>lcl|CK189083 38 201 897  EST778398 BEA Rhipicephalus microplus cDNA clone BEACQ01, mRNA sequence.Rhipicephalus microplusBoophilusRhipicephalusRhipicephalinaeIxodidaeIxodoideaIxodidaParasitiformesAcariArachnidaChelicerataArthropodaMetazoaEukaryota; LEN=897; translated ; closed=(1/1) 2378
MASSVIVLLLVSIALCSHFNEVRGDESGGGAAASSSPSSKATRTLDKINAGEYIRGLSGRHLDKISGGELLRSSDDDAELLRSLMLPYALRGLSSPSLGSGLRRSLDKIGGGEYIRATGPFPPGARSAKRFDSLSGLTFGGDQTGLHKRGYGHGEFDEIDHAGWPGFYKRNFDEIDRNGFEGFTKRNFDEIDRTGFEGFYKRSDARKN
>lcl|XP_003371214 orcokinin peptides type A [Trichinella spiralis].Trichinella spiralisTrichinellaTrichinellidaeTrichocephalidaEnopleaNematodaMetazoaEukaryota  ALG_amide 1561
MYRALGGKKNFNQFDVGLSGFSKRPFDRLEGAHFSGFDKRTLDMLEGSSMSGFNKRYFDVPRLYIKRNFDKFDSATLSGFRRKRMLDNIDSAGFAFSNKTLLYQQLHFTFRSLSWYEIINCYINLSSIILMRSIALA
>lcl|BF014196 -52 1 606  ro22g03.y1 Heterodera glycines J2 SL1 Topo1 Kloek Chiapelli McCarter Heterodera glycines cDNA 5' similar to TR:Q18915 Q18915 COSMID D1009. [1], mRNA sequence.Heterodera glycinesHeteroderaHeteroderinaeHeteroderidaeTylenchoideaTylenchinaTylenchidaChromadoreaNematodaMetazoaEukaryota; LEN=606; translated ; closed=(1/0)  APW_amide TDL_amide 2452
MAVAKNICRTKRPFSDLNLLLFLSFVLCSEFIPATNANENGRSAPWGRRGAFKVIAFRPRRALDILESDGFGGFRKRALDVMDGDGFGSFQKRALDSLEGDDFMGLKKKKALTTADGDGFTDLGKRALDVLDGDDFVGFKKRSEMQKKLALLDQIQHRQMRARRALDALEGNAFGFRRLAKSLRKKGF
>lcl|XP_001947462 PREDICTED: orcokinin peptides type A-like [Acyrthosiphon pisum].Acyrthosiphon pisumAcyrthosiphonMacrosiphiniAphididaeAphidoideaAphidiformesSternorrhynchaHemipteraParaneopteraNeopteraPterygotaInsectaHexapodaArthropodaMetazoaEukaryota 1579
MASSSTMIVAVASALCVHTILAYPTSIERVSGDNNYLPLRNSPSRDLDRFIEGENLLRDLEILRDRAEYFARQSRHINSLDGVGFGQSKRFDTLSGVSFGGQKRNFDEIDRSGFDRFVKKNFDEIDRSGFDRFVKKNFDEIDRSAFNSFVKRPNKVPAANLE
>C._gigas EST CU986338 Mollusca Bivalvia 3306
MAGIFQGSLLLLLFYNVASTSIHVQLIPSDTPMAGNDGMYHVEAKRPFGGVYGRPFTMGRRSSDFGNSHLATKRPFGRVFGRSYKLGKRDFVPPESHITVKRPFGRIFGNYRTNVHASKQKQTKRPFGSVYRISYSKRPFGGVYGNSYKIGKRYVLPQDEHNEVKRPFGKVYGRSYKFGKRPFGQVYGSRYGKRSVGSFDDEAAIILENTSPSEHNGQKLFVKRPFGKIYGKRYDVDKRPFGQIYSPRRPFGKRPFPGSVDFPMLNKRPFGKMYGRSYRQKKSPYKRYTDGKGSFVNIPDSIVDEPDSLVLPGPSDRISNQPYPAFFEDPGQKDAVFVEAGGYDVNVPGFEGQQRIRIWEKYTQT
>C. rhizophorae EST JZ189883.1 Mollusca Bivalvia Mollusca Bivalvia 3138
MRSYNYAKTVFGCFCLIQLFLCAVSQHISSHNDDLTKHLESIRFLNRQTESSPKHTDDDTDDFRNSDISEDLSDLTDEEKRALDRYSFYGGLGKRGLDRYNFYGGLGKRALDKYGFFGSLGKRALDRNIFSGSLGKRALDRYSFMGGIGKRKLDRYGFAGRLGKRELDRYGFTGSLGKRRLDQFGFMGGLGKRRLDSHRFIGGLGER
>Pedal peptide 1 pfu_aug1.0_7601.1_02469.t1 Mollusca Bivalvia 3298
GFNKRPFDSITYGSIGGFKKRTFDPISYYGSMGRFRKRTVDPVSHKSSLGNLNKRRFDSIAYLSSFGGISKRRFDSIAYSSGFGNLKKRPFDSINYASSFGGFG
>LASGLVamide_pfu_aug1.0_2190.1_44266.t1  Mollusca Bivalvia 3233
MDPLASGLVGKRMMDPLASGLVGKRMMDPLASGLVGKRMMDPLASGLVGKRAFDDLASGLVGKRNDQYVKDVESGKGLSRHMADKRLMDDLASGLVGKRSTGWINPAQRQNLFADTSDSHMEKRSLSNGPFRRFPMYNSFDKRPFDFLASGIIG
>ES573332 -15 1 696  FPS0113.C7_H12 LSG10-01 Lymnaea stagnalis cDNA clone FPS0113_H12 3', mRNA sequence.Lymnaea stagnalisLymnaeaLymnaeidaeLymnaeoideaHygrophilaPanpulmonataEuthyneuraHeterobranchiaGastropodaMolluscaLophotrochozoaMetazoaEukaryota; LEN=806; minus strand; translated ; closed=(0/1) length_of_amidated_peptide_10 GGI_amide GGI_amide GGI_amide GGI_amide GGI_amide GGI_amide GGI_amide GGI_amide GGI_amide GGI_amide 2878
SSNDLGAFNNVGALDEKEEFVDPYDFDYELAKRRMDRYGFFGGIGKRRLDRFGFYGGIGKRDAGGFDDWNGATEDLEKRQLDPFGFSGGIGKRKMDRFSFTGGIGKRRMDRYGFSGGIGKRRLDRFSFTGGIGKRRMDPFSFTGGIGKRRLDRFGFAGGIGKRGLDKFGFAGGIGKRRLDRFNFAGGIGKRTPDDFEDNVVDFEKQADEVRELDKRSTDTAESHMVASKST*
>laevipilinaHyalina.48218  MolluscaMonoplacophora 4038
GILLLKTKNDNMKPLPPALLFLLLPVLSRTLEASAEKNISETPKKSKDKTVIDNYNLNDLLSSYDADEIPVAFNRRQYNKKMLGVIADKRGMDAHMFGGTVGKRRMDSYMYGGTLGKRGMDSNMFSGTLGKRGMDSNMFSGTLGKRKMDSNMFSGTLGKRGMDSHMFTGTLGKRGMDSHMFSGTLGKRKMDSNMFAGTLGKRGMDRNRFAGTLGKRGMDSNMFMGTLGKRGMDAMRFGGTLGKRQMDSVMFGGALGKRSQETDNDERTLIQALDTLEAEKSKRALDRHMYAATLGKRDVLGSQK
>allatostatin-A-2_platynereis_dumerilli Annelida 482
RKANNALKFSGLGKRNDALKFSGLGKRANDALKFSGLGKREIDTLKFSELGKRNDALKFSGLGKRTNDALEFPGSVKRADDHLIFSRLEKKEDDTLNFSGQGKRTEVGLRFSGLGKRNDDIMNFSGLGKRADDSLGERVNDVEQFSGLEKRANDVMTFSGLGKRMDETLKFSGVGKKADDVLAFAELKKRVDNILKFSRIGQREDGGFRFSELEEKPDDILRAGEKNLFRLKKKSDNGLKFSGLGKSHASKDSRMGKSTDGIMELPGLVKRANEIFRLSGLGKKIGNGLIFTGPERHIEEKGTDNSILHRGEKYNSLNLSEFAKYMPQCTKSINNSFLFSKFRKGMIDNAILSVLSHRIDNGKTTPAPSPRKRRVNSMHKSGPGKEVNQNNVLTVSGSDKFKDNDMMWIHPTEKINGYHHSRGISAVNQQADLYEPNSKSIPSSLKVGNPKHRKDRSVTLPDWKNHNKTRIPPGRIFRESKNNLLPHFTPSRLQEIRIEGLNDGIPFKLKQKVVSRNSKKSVRRSKRRSLVDEISAITNGKRLGHAYHSYVRRLSVDPGISLIGLGK
>CV548199 -127 1 690  3017BEX49B1 BgORESTES schistosome-exposed NHM 3017 Brain Biomphalaria glabrata cDNA clone ZBA5368 similar to buccalin precursor, mRNA sequence.Biomphalaria glabrataBiomphalariaPlanorbidaePlanorboideaHygrophilaPanpulmonataEuthyneuraHeterobranchiaGastropodaMolluscaLophotrochozoaMetazoaEukaryota; LEN=690; translated ; closed=(0/0) length_of_amidated_peptide_10 GGI_amide GGI_amide AGI_amide GGI_amide GGI_amide GGI_amide MGI_amide GGI_amide GGI_amide AGI_amide GGI_amide GGI_amide GGI_amide GGI_amide 2877
XDDYEKRRIDPFAFSGGIGKRRLDRFSFAGGIGKRGIDRYGFVAGIGKRRLDRFGFSGGIGKRGIDRFNFAGGIGKRPIDRFSFAGGIGKRGLDRYGFHMGIGKRDDEEDSDLEDDYEKRRIDPFAFSGGIGKRRLDRFSFAGGIGKRGIDRYGFVAGIGKRRLDRFGFSGGIGKRGIDRFNFAGGIGKRPIDRFSFAGGIGKRGFDRYGFYGGIGKRPFDRYAFAGGIGX
>allatostatin-A-3_platynereis_dumerilli Annelida 481
RDPGISGLGKRGNDALQFSGLGKRGNDALQFSGLGKRGNDALQFSGLGKRGNDALEFSGLGKRGNDALQFSGLGKRGNDALQFSGLGKRANDALKFSGLGKRGNDALQFSGLGKRGNEALEFSGLGKRGNDALQFSGLGKRGNDALKFSGLGKRGNDALEFSGLGKRGNDALKFSGLGKRGNDALQFSGLGKRGNDALKFSGLGKRGNDALKFSGLERKANNALKFSGLGKRNDALKFSGLGKRANDPLKFSGLGKREIDTLKFSELGKRNDALKFSGLGKRTNDALEFPGSVKR
>GT274785 132 1 618  hasininaP0014E08_618 Adult tropical abalone mantle (Haliotis asinina) Haliotis asinina cDNA 5', mRNA sequence.Haliotis asininaHaliotisHaliotidaeHaliotoideaVetigastropodaGastropodaMolluscaLophotrochozoaMetazoaEukaryota; LEN=618; translated ; closed=(0/0) length_of_amidated_peptide_11 SQL_amide SQL_amide SQL_amide SQL_amide GQL_amide SQL_amide GQL_amide GQL_amide GQL_amide GTL_amide GQL_amide AQL_amide DSI_amide ARL_amide 2880
XAMDKFGFASQLGKRGMDKFGYASQLGKRGIDNFGFASQLGKRAMDKFGFASQLGKRPMDKMGFAGQLGKKAVDRFAFASQLGKRGLDHYGFMGQLGKRGMDSFGFAGQLGKRQVVDSLGFSGQLGKRGMDEYGFAGTLGKRGVDSLGFAGQLGKRRMDSYGFNAQLGKRDGDSIGKRQIDSRMFGARLGKRMDKSFAGQIDKRSAX
>solemyaVelum.42860  MolluscaBivalvia 4580
MKNILFTGWILVVLTSTRHIFAETSNPHSDNGHHVDDEHTLERSFDTLSADHVIQGFAKRPFDRIGSSGGLSGFHKRKFDSIGASAFSDFGKKSLDSIASSGLSGYVKKPFDS
>lcl|BI396978 -63 1 486  ro64f02.y3 Heterodera glycines J2 pAMP1 v8 Chiapelli McCarter Heterodera glycines cDNA 5' similar to TR:O17723 O17723 CC4.2 PROTEIN. [1], mRNA sequence.Heterodera glycinesHeteroderaHeteroderinaeHeteroderidaeTylenchoideaTylenchinaTylenchidaChromadoreaNematodaMetazoaEukaryota; LEN=486; translated ; closed=(1/1) 2441
MSFQQIFSTSAVLFGLVFITSTLSAPAPKPQNQQQHPAEKQPFNAYLNPGFDKRSFDSFTGPGFTGLDKRAAFDTGFTNYDKRAFDSFTGPGFTGLDKRFEPFDGYGFNGFEKRSFDSFMGPGFTGMDKKKRAFDSFTGPGFTGMDRK
>loxosomaPectinaricola.10175  Entoprocta 211
MKVSSVAVVLTLFVCWVAAEEKVADAIPDDEAGDDELMQYYMDQMYGGDSLDAEKRYLDRLGGGRLALGKRYLDRLGGGRLSLGKRYLDRLGGGRLAIGRRYLDRLGGGRLAIGRRYLDRLGGGRLALGKRYLGFAEEDDM
>tubalanusPolymorphus.7482  Nemertea 26
MALTSTSWFNQMLLSLTICILISVIASHEDEKRMLDPIGSSLFRKRDLEDAPSKRMLDRVGSSLLKKRMLDRVGSSLIKRDEESADKRMLDRVGSSLLKKRMLEPSQFRKRALSRRTLDEIGDDLLRRQIANAILRKHEMQEVSDSLLRRTLDEIGNGLLRRRVNNEERSDSEGH
>GT282473 -49 1 562  pmaximaP0020B09_562 Adult silver lipped oyster (Pinctada maxima) Pinctada maxima cDNA 5', mRNA sequence.Pinctada maximaPinctadaPteriidaePterioideaPterioidaPteriomorphiaBivalviaMolluscaMetazoaEukaryota; LEN=562; translated ; closed=(0/1) 3021
XSRTMVNLEPNVAVLYSVLVFCITMIFGCEGESSDREKRALDRLGNDFIKKSDELDGPEKRRLDRVGSGFIKRRLPSHFNDALLKLEYYLNQNPSSKVNSDLSNMMPLQVEEKRAFDRIGMDLLKKRALDRINAGLIKRRLDRVGMGLIKRGPSDYEALATDKRRLDRLGSGF*
>FG593364 28 1 485  EST2172 cDNA library in Pinctada martensi Pinctada martensi cDNA clone CHIP_05_mantle_06_75.T3_070.ab1, mRNA sequence.Pinctada martensiPinctadaPteriidaePterioideaPterioidaPteriomorphiaBivalviaMolluscaMetazoaEukaryota; LEN=825; translated ; closed=(0/1) 3020
ARGIIKRRPPSHLNDALLKLEYYLNQNPSSQMNSDLGDMMPLQAEEKRAFDRIGMDLLKKRALDRINAGLIKRRLDRVGMGLIKRGPSDYEAPGTDKRRLDRLGSGFIKKDVADMEKRYLDRMSSGLIRRSQQQKRYLDRXILRPFVKKGELKIKFCIEGD*
>A. kurodai EST EY418574.1  Mollusca Gastropoda 3142
MIKNKGHRQFLVYVTLALSLGLALAEDATDPNHDTGSFDDVGAVSEEADLDPYSMSQELDKRPNVDPYAYLPSVGKRAFDHYGFTGGIGKRKIDHFGFVGGLGKRQIDALGFAGGIGKRYDSFAYSGGLGKRGMDSLAFSGGLGKRGMDSLAFSGGLGKRGMDSLAFSGGLGKRGMDSLAFSGG
>ARS01349.1 allatostatin a1, partial [Deroceras reticulatum] EukaryotaOpisthokontaMetazoaLophotrochozoaMolluscaGastropodaHeterobranchiaEuthyneuraPanpulmonataEupulmonataStylommatophoraSigmurethraLimacoideaAgriolimacidaeDeroceras 3343
MFRKIHSRSLILCALALTFCFVYSNDVPDATGETGAFDDDSLVSEKDQEIDPTVFGDQEEIDYIDNGDDLEKRKLDRYGFNGGIGKRRMDRYAFAGGIGIGKRRMDRYAFAGGIGKRRMDRYAFAGGIGKRRMDRYAFSGGIGKRELDPYSFSGTLGKRGLDKYGFYGGIGKRGLIDRYGFASGIGKRPMDKFAFAGGIGKRPVDRFAFAGGIGKRGLDRYSFAGGIGKRGLDRYSFAGGIGKRGLDRYSFAGGIG
>gadilaTolmiei.64365  MolluscaScaphopoda 3802
MKSLISYSVIALAVGVNFILCTDQGQSLSDDADNLDSEHAGRFKRQLDIMRFNARLGKRSVDNQEENAVDKRKMDSFAYGRLGKRRMDSLAFGRLGKKSVNDDNDAAHDLEKKRMDSFAFGSIGKRGMDRAFYGQLGKRRMDQAFYGQLGKRRMDQAFYGQLGKRKMDRAFYGQLGKRRMDQAFYGQLGKRRMDQAFYGQLGKRPMDRMGFSGSIGKR
>graptacmeEborea.12522  MolluscaScaphopoda 3870
MTEMKNTFIVCVVILVSAIHLSLGKDTEDQIKSVEKRSSEISNGSPAKLELSDDLDKRSFDALHFNARLGKRDIKPRMDSFAFGRLGKRFTDEDAVNEKRGLDRIMFSTRLGRRIPDPRFYGTIGKRGMDGMMFTGGVGKRRMDNALFSAGVGKRRMDNALFSAGVGKRRMDNALFSAGVGKRRMDNAFFSTGVGKRRMDSALFGGGVGKRIPDIEGMDGVAKRRMDSAFASIGIGKRPVDAVAFRGAVGRR
>antalisEntalis.119337  MolluscaScaphopoda 3485
MILPYCATVMKNKLVLCILLLVFAIHLSLTKETEDHIQSVEKRSSELSNKSPNKLELSDDLDKRLGKRETKRRMDSFSFGGIGKRYPDEAPEDDKRVDSVMFRGGVGKRRVLDPRFYGTIGKRTLDRMMFRSGVGKRGMDNALFNAGVGKRRMDSALFGSVGKRRMDSALFGSVGKRRMDSALFGSVGKRRMDSALFNGGVGKRRMDSAFFRGGVGKRRMDSAFFSGGVGKRIPDSNDMDSFDKRRMDSAFASMGIGKRPVDAMSFAGSVGKR
>chaetopleuraApiculata.36334  MolluscaPolyplacophora 3586
MRLTFPSLFLVACLSVCLPLPGLFVSSQEVNSEDELSAKSRQSRELHYKFSEEEEEKAAEDSKAQKRYVDSLASGLLGKRAIDMLASGLLGKRMIDPLASGLVGKRMIDSLASGLVGKRMIDPLASGLVGKRMIDPLASGLVGQAS
>C. gigas EST CU988287.1 Mollusca Bivalvia 3137
MWSTNYATTVFGFFCFVQVFVLTVSQHISSHNDDYTKHLENIKFLNKEAEISPKQPADDDVDFGNSDTADDLSDLTEEEKRALDRYSFSGSLGKRGLDRYSFYGGLGKRALDRYGFFGGLGKRALDQYGFAGSLGKRALDRYSFMGGLGKRKLDQYGFAGRLGKRALDRYGFVGTLGKRKLDQYSFMGNLGKRRLDSHRYFGSLGKRALDRYGFFGGLGKRADTLGNSQENIQGADKDEKFEQKRLYPYWYYRQGGSPIYTQTRGIDRFSFAARLGRR
>lcl|AW506313 72 59 612  GE1715 Globodera rostochiensis J2 pcDNAII Globodera rostochiensis cDNA similar to Pedal protein precursor, mRNA sequence.Globodera rostochiensisGloboderaHeteroderinaeHeteroderidaeTylenchoideaTylenchinaTylenchidaChromadoreaNematodaMetazoaEukaryota; LEN=612; translated ; closed=(1/1) 2461
MSLYQIFSPSVALFGLVLVTTTLSAPVPKPQSQQHPAAEKQPFNAFISRPGFDKRSFDSFTGPGFTGLDKRAAFDTDFTNYDKRSFDSFTGPGFTGLDKRFEPFDGYGFNGFEKRSFDSFMGPGFTGMDKKKRAFDSFTGPGFTGMDKKKRAFDSFTGPGFTGMDRK
>bugulaNeritina.101708  Bryozoa 412
MRFLLAAILSVSCLAASVLTLPTADRVEQLLSNEAEVEGVADMEDYGNDDATVIREAVKHYYNLKDDDKDADAISKTLIQYLSKLNDQYESDEGRESLTPDDLKIAQLLELDQTTLPDELANSESPNLDENEAEKQDLLKDYIEQMRRDSSLLNKQESEQIGHGSNLPDKRYLERIGSGNALISKRYLERIGSGNSVIKKQHLKGSGENSLPKKRYLERIGSGNELVGKRYLERIGSGNELVGKRYLEKIGSGNELVGKRYLEKIGSGNELVGRNLGNIREDWPYY
>gi|223024814|gb|FL490716.1|FL490716 Mg_Nor01_50P13 Nor01 Mytilus galloprovincialis  Mollusca Bivalvia Mollusca Bivalvia 3194
LEDTVNPNSAEELRMFLESNMEKNNEEKRGLDTLGGMSYLKRGLDTLGNMGFHSYKKKGLDTLGNMGFHDFKKRGLDTLGNMGFHDFKKRGLDTLGNMGFHDFKKRSLDT
>A. californica	NP_001191649.1  Mollusca Gastropoda 3141
MAHHRGHRHILLYVSLALSLGLALAEDATDPSDDTGSFDDVEAVSEEADLDPYSMSQELNKRPNVDPYSYLPSVGKRAFDHYGFTGGLGKRKIDHFGFVGGLGKRQIDPLGFSGGIGKRYDSFAYSAGLGKRGMDSLAFSGGLGKRGMDSLAFSGGLGKRGMDSLAFSGGLGKRGMDSLAFSGGLGKRGMDSLAFSGGLGKRGMDSLAFSGGLGKRGMDSFTFAPGLGKRGMDSLAFAGGLGKRMDGFAFAPGLGKRMDSFAFAPGLGKRGMDSLAFAGGLGKRMDSFAFAPGLGKRMDSFAFAPGLGKRGLDRYGFVGGLGKRGMDHFAFTGGLGKRDSGEASGDLEEGKRGLDAYSFTGALGKRGLDRYGFVGGLGKRGMDDFAFSPGLGKKRMDSFMFGSRLGKRGMDRFSFSGHLGKRKMDQFSFGPGLGKRGFDHYGFTGGIGKRGFDHYGFTGGIGKRQLDPMLFSGRLGKRSSSEQEEEDVRQVEKRSTTEEQSSKSL
>gi|7327284|gb|AAB27696.2| LASGL [Aplysia californica] Mollusca Gastropoda Mollusca Gastropoda 3238
MAHHRGHRHILLYVSLALSLGLALAEDATDPSDDTGSFDDVEAVSEEADLDPYSMSQELNKRPNVDPYSYLPSVGKRAFDHYGFTGGLGKRKIDHFGFVGGLGKRQIDPLGFSGGIGKRYDSFAYSAGLGKRGMDSLAFSGGLGKRGMDSLAFSGGLGKRGMDSLAFSGGLGKRGMDSLAFSGGLGKRGMDSLAFSGGLGKRGMDSLAFSGGLGKRGMDSFTFAPGLGKRGMDSLAFAGGLGKRMDGFAFAPGLGKRMDSFAFAPGLGKRGMDSLAFAGGLGKRMDSFAFAPGLGKRMDSFAFAPGLGKRGLDRYGFVGGLGKRGMDHFAFTGGLGKRDSGEASGDLEEGKRGLDAYSFTGALGKRGLDRYGFVGGLGKRGMDDFAFSPGLGKKRMDSFMFGSRLGKRGMDRFSFSGHLGKRKMDQFSFGPGLGKRGFDHYGFTGGIGKRGFDHYGFTGGIGKRQLDPMLFSGRLGKRSSSEQEEEDVRQVEKRSTTEEQSSKSL
>lcl|NP_001191649buccalin precursor [Aplysia californica].Aplysia californicaAplysiaAplysiidaeAplysioideaAplysiomorphaEuopisthobranchiaEuthyneuraHeterobranchiaGastropodaMolluscaMetazoaEukaryota  length_of_amidated_peptide_10 PSV_amide GGL_amide GGL_amide GGI_amide AGL_amide GGL_amide GGL_amide GGL_amide GGL_amide GGL_amide GGL_amide PGL_amide GGL_amide PGL_amide PGL_amide GGL_amide PGL_amide PGL_amide GGL_amide GGL_amide LEE_amide GAL_amide GGL_amide PGL_amide SRL_amide GHL_amide PGL_amide GGI_amide GGI_amide GRL_amide 3024
MAHHRGHRHILLYVSLALSLGLALAEDATDPSDDTGSFDDVEAVSEEADLDPYSMSQELNKRPNVDPYSYLPSVGKRAFDHYGFTGGLGKRKIDHFGFVGGLGKRQIDPLGFSGGIGKRYDSFAYSAGLGKRGMDSLAFSGGLGKRGMDSLAFSGGLGKRGMDSLAFSGGLGKRGMDSLAFSGGLGKRGMDSLAFSGGLGKRGMDSLAFSGGLGKRGMDSFTFAPGLGKRGMDSLAFAGGLGKRMDGFAFAPGLGKRMDSFAFAPGLGKRGMDSLAFAGGLGKRMDSFAFAPGLGKRMDSFAFAPGLGKRGLDRYGFVGGLGKRGMDHFAFTGGLGKRDSGEASGDLEEGKRGLDAYSFTGALGKRGLDRYGFVGGLGKRGMDDFAFSPGLGKKRMDSFMFGSRLGKRGMDRFSFSGHLGKRKMDQFSFGPGLGKRGFDHYGFTGGIGKRGFDHYGFTGGIGKRQLDPMLFSGRLGKRSSSEQEEEDVRQVEKRSTTEEQSSKSL
>lottiaGigantea.Lotgi1159314 MolluscaGastropoda 226
MAARKHELVLVLTSVLCFVSSIVGDPNVPSDSQDNSALTQDDFAKRGMDKFGFAGGVGKRGLDKFGFTGQLGKRDMDSFGFAGQLGKRGLDQYGFTGQLGKRGLDQYGFTGQLGKRGLDQYGFTGQLGKRGLDQYGFTGQLGKRGLDQYGFTGQLGKRGLDQYGFTGQLGKRGLDQYGFAGQLGKRGLDQYGFTGQLGKRGLDQYGFAGQLGKRGLDHYGFAGQLGKRGLDQYGFAGQLGKRGFDQFGFAGQLGKRGLDHYGFAGQLGKRGLDQLGFTGQLGKRQMDIFGYRGQLGKRQSIDKYSFLGAGIGKRSVKNTAGIKKDDA
>L. gigantea ESO97292.1  Mollusca Gastropoda 3139
MAARKHELVLVLTSVLCFVSSIVGDPNVPSDSQDNSALTQDDFAKRGMDKFGFAGGVGKRGLDKFGFTGQLGKRDMDSFGFAGQLGKRGLDQYGFTGQLGKRGLDQYGFTGQLGKRGLDQYGFTGQLGKRGLDQYGFTGQLGKRGLDQYGFTGQLGKRGLDQYGFTGQLGKRGLDQYGFAGQLGKRGLDQYGFTGQLGKRGLDQYGFAGQLGKRGLDHYGFAGQLGKRGLDQYGFAGQLGKRGFDQFGFAGQLGKRGLDHYGFAGQLGKRGLDQLGFTGQLGKRQMDIFGYRGQLGKRQSIDKYSFLGAGIGKRSVKNTAGIKKDDA
>jgi|Lotgi1|159314|fgenesh2_pg.C_sca_20000054 QLamide buccalin-like Lottia gigantea Lophotrochozoa Mollusca   length_of_amidated_peptide_11 GGV_amide GQL_amide GQL_amide GQL_amide GQL_amide GQL_amide GQL_amide GQL_amide GQL_amide GQL_amide GQL_amide GQL_amide GQL_amide GQL_amide GQL_amide GQL_amide GQL_amide GQL_amide AGI_amide 3001
MAARKHELVLVLTSVLCFVSSIVGDPNVPSDSQDNSALTQDDFAKRGMDKFGFAGGVGKRGLDKFGFTGQLGKRDMDSFGFAGQLGKRGLDQYGFTGQLGKRGLDQYGFTGQLGKRGLDQYGFTGQLGKRGLDQYGFTGQLGKRGLDQYGFTGQLGKRGLDQYGFTGQLGKRGLDQYGFAGQLGKRGLDQYGFTGQLGKRGLDQYGFAGQLGKRGLDHYGFAGQLGKRGLDQYGFAGQLGKRGFDQFGFAGQLGKRGLDHYGFAGQLGKRGLDQLGFTGQLGKRQMDIFGYRGQLGKRQSIDKYSFLGAGIGKRSVKNTAGIKKDDA
>CV548222 -122 1 600  3017BEX49A11 BgORESTES schistosome-exposed NHM 3017 Brain Biomphalaria glabrata cDNA clone ZBA5447 similar to neurofilament, heavy polypeptide, mRNA sequence.Biomphalaria glabrataBiomphalariaPlanorbidaePlanorboideaHygrophilaPanpulmonataEuthyneuraHeterobranchiaGastropodaMolluscaMetazoaEukaryota; LEN=600; translated ; closed=(0/0) length_of_amidated_peptide_2 KDD_amide KDD_amide 3018
XEIDLYSVAKEENSELTNKRYIDEIANSLIKKDDGEKRHLDGIASSLIKKDDGEKRHLDGIASSLIKKDDGEKRHLDGIASSLIKKDDGEKRHLDGIASSLIKKDDGEKRHLDGIASSLIKKDDVEKRYFDGIASSLVKKDDGEKRYFDGIASSLVKKDDGKKRYFDGIASSLVKKDDGKKRYFDGIASSLVKKDDGEKRX
>Spnp6 (SpPPLNP1)[Strongylocentrotus purpuratus].Strongylocentrotus purpuratusStrongylocentrotusStrongylocentrotidaeEchinoidaEchinaceaEuechinoideaEchinoideaEchinozoaEleutherozoaEchinodermataMetazoaEukaryota  FID_amide FHQ_amide 2859
MKFSGNGRGAFLVVNLIFVLCLVDHMAECRPARKTRDVDEDLEKEEDSLINALEKVLADEEVIDNAENDSDDETGITDRELSLMLSMLRDDVSPSRLRGYFGGKWRPAYYPSESLHVGALEPLATGFLPSRYSGQKKRFLTGALEPLSSGFIKKGFNTGAMEPLGSGFIKKGFNSGAMEPLGAGFFKKGFNSGAMEPLGAGFFKKGFNSGAMEPLGAGFFKKGFNSGAMEPLGAGFFKKGFNSGAMEPLGAGFFKKGFNSGAMEPLGAGFFKKGFNSGAMEPLGAGFFKKGFNSGAMEPLGSGFIKKGFNSGAMEPLGSGFIKKGFNNGAMEPLGSGFIKKGFNSGAMEPLGSGFIKKGFNSGAMEPLGSGFIKKGFNTGAMEPLGSGFIKKGFNSGAMEPLGSGFIKKDFNTGAMEPLGSGFIKKGFNSGAMEPLGAGFFKKGFHAGAMEPLSSGFIDGKRGFYNGAMEPLSAGFHQGKRGFHEGEMDKDKKGFHNGAMEPLKSGFLKD
>bugulaNeritina.96034  Bryozoa 418
MSKFSAESFLNAVVLFLCVSVISSAPVATQMNEQSPSSRDESPSTSEVQSDVKIWEDLFNSQPEVRAYLGNLMDCITVVDQLQLIQKYFYSVDGDEEALALSQITLCQLGMSIAEAAGVNFQLPDSDIGVLANYKRSFDSIGNGPIGLKRSFDGIGNGQIELKRSFDSIGNGPIGLKRSFDSIGNGPIGLKRSHDSIGFGPIGLKRSFGGIGGRPASYKRNTADNEPELYQEETPKTNMEFPVLSKLREIEAELNQKANSNIKK
>lcl|EHJ77769 orcokinin [Danaus plexippus].Danaus plexippusDanausDanausDanainaDanainiDanainaeNymphalidaePapilionoideaDitrysiaGlossataLepidopteraEndopterygotaNeopteraPterygotaInsectaHexapodaArthropodaMetazoaEukaryota  SIG_amide 1584
MRYILLFYKVRKQHSSVNRPSTTAQRTTGAMMAFRGPLALAVATLLVLCNADPRQEQDVRVGEQSGDRYGLNDIRQKEQIENFMRFLMQYENLDDNNNARIGIGGSSMLGKSVDYPNDSRLGIGGSSMLGRDLRYGYNGMSRIGGSSMLGRSLVAKRFLDPLGGGNFVRNLDSIGGGNFVRNLDSIGGNNFVKKNLDQIGGPNLVKRNLDSLGGGHKIRNLDPLGGGHLVRELRESHRFPYYLARKYEYGRSIGGKRDPWLFTSPMEYGYYGDVPKRNFDEIDRSNLDSFVKKRNFDEIDQTSMPFPFKRFYHVYGSNYLDTALSNFDKKRYRPDYPMDEIDLSQFPIGSKRSEISAIHPMR
>rotariaSocialis.21748  Rotifera 103
MTTTNMSMMIVALVITTMCLLIANGEEGKKRTLDSLSGSDFFKKSLDSLSGNDFFKREDEKRTLDSLSGSDFFKKSLDSLSGNDFFKRDDEKRTLDSLSGSDFFKKSLDSLSGNDFFKKSLDSLSGNDFFKRSTKAREYAIAELLRHSLYPHMTREHFRTRFNKQKN
>lcl|CB276399 -68 1 540  pl11d07.y1 Ancylostoma ceylanicum L3 Ancylostoma ceylanicum cDNA 5' similar to contains element MER22 repetitive element, mRNA sequence.Ancylostoma ceylanicumAncylostomaAncylostomatinaeAncylostomatidaeAncylostomatoideaStrongylidaRhabditidaChromadoreaNematodaMetazoaEukaryota; LEN=540; translated ; closed=(1/1) 2397
MNSTAAPAMRVVLLIFTTMAVVSSAPSRQKRAFDSFAGSFSGLDKRAFDALAAPGFYAFNKRAFDSFAGQGFDAFNKRAFDSLSGSGLTPFNKRAFDSLANNGFSGFDKRSSLTGGSSALYKLPREEAMVL
>gadilaTolmiei.48094  MolluscaScaphopoda 3786
MRIALPQFVTIVCCVQIKLALCDTLQKDADEGVANDKVQSDVTGEASKRDFDRIQHFSGFPSFKKRNPYEENNVDSLTNQKRAFDRIGYFTGFGTQKRQDEKFNGEKRRFDRISYHSGLGRQKRSAGTDNKRSFDRIAYNSKMGFGKRGFDRIAYGSSDMGFGKRNSDDTQDIEAEKRGFDRIAYSSNMGFGKRDQGADDLDAEKRGFDRIGYNSKMGFGKRGDYNDEENLNEPTGEKRGFDRIAYNSDMGFGKRGFDRIGYSSDMGFGKRGFDRINHSSGMAFGKRSSEYKINPTGFTSMFVRAIHPMFSRDSRGYGHQRYIRRPFRGFDRIGYHSTFSRLG
>lcl|XP_002426621 hypothetical protein Phum_PHUM263570 [Pediculus humanus corporis].Pediculus humanus corporisPediculusPediculidaeAnopluraPhthirapteraParaneopteraNeopteraPterygotaInsectaHexapodaArthropodaMetazoaEukaryota  SSV_amide 1582
MKIFKQISQPRLFEFLCLRFSHFTLTFGKVKFSIKINNKIPSSVGKRNFDEIDNAGFKDYLSKRNFDEIDNAGFSDYLSKRNFDEIDNAGFKDHFYKRNFDEIDNAGFKDHFYKRNFDEIDNAGFKDYLRLKKSFDEIDNAGFKDYLKRNFDEIDRAGFKDQFEKKTFVKSPKRYPRAMKISSTSGPKMQNKNLMSCFNCNLLNKFLNVMN
>lcl|CN810424 70 1 614  Ls_J1_11C06_SAC Lymnaea stagnalis J1 Lymnaea stagnalis cDNA clone Ls_J1_11C06 5', mRNA sequence.Lymnaea stagnalisLymnaeaLymnaeidaeLymnaeoideaHygrophilaPanpulmonataEuthyneuraHeterobranchiaGastropodaMolluscaMetazoaEukaryota; LEN=614; translated ; closed=(1/0) 2901
MIMMWRLLLLALVSAAVLGDEVPDGDIKKRTIDLENIELESRGIDSIGSGFIKRPIDSIGSSFIKKNIDSIGSGFIKRPIDSIGSSFIKRGIDSIGSGFIKRPIDSIGSSFIKRGIDX
>rotariaSordida.17318  Rotifera 82
MTAATMSTIFIALVIATICQLGTMGEEEKKRTLDSLSGSDFFKKSLDSLSGNDFFKREDEKRTLDSLSGSDFFKKSLDSLSGNDFFKREEERRTLDSLSGSDFFKKSLDSLSGNDFFKKSLDSLSGNDFFKKSLDSLSGNDFFKRNMKPWGFNTILGRHSHHHHPSRVYDRFSVINHQDK
>lcl|XP_002646061 C. briggsae CBR-NLP-15 protein, partial [Caenorhabditis briggsae].Caenorhabditis briggsaeCaenorhabditisPeloderinaeRhabditidaeRhabditoideaRhabditidaChromadoreaNematodaMetazoaEukaryota 1558
ASAFRLRPVGSLFFLNRPHEKRAFDSLAGSGFGAFNKRAFDTMAGSGFSGFDKRAFDSLAGSGFGAFNKRAFDSLAGSGFSGFDKRAFDSLAGQGFTGFEKRAFDTVSTSGFDDFKL
>lcl|BQ100261 -13 1 683  ph74e10.y1 Ostertagia ostertagi L4 SL1 TOPO v1 Ostertagia ostertagi cDNA similar to contains TAR1.t2 TAR1 repetitive element, mRNA sequence.Ostertagia ostertagiOstertagiaTrichostrongylinaeTrichostrongylidaeTrichostrongyloideaStrongylidaRhabditidaChromadoreaNematodaMetazoaEukaryota; LEN=683; translated ; closed=(0/1) 2433
XLILLTRCVLIVGLSQLVCSVQDATHPPPALDDLEGNGFGGMMRVSSRRKRALDGLDGDGFGGLFKRSLNSLDGEGFGFDKRALNALDGSGFGFDKRALNALEGSGFGFDKRALNALDGSGFGFDKRSLNSIEGTGFGFDKRSLNSLEGTGFGFDKRALNSIEGTGFGFDKRSYPNFVSTHPYLRLYKGKQTRRYKGDRSNSNGLNTYLHIN
>lcl|BG226457 84 1 437  kp89d06.y1 TBN95TM-SSFH Strongyloides stercoralis cDNA 5' similar to contains element MSR1 repetitive element, mRNA sequence.Strongyloides stercoralisStrongyloidesStrongyloididaePanagrolaimoideaRhabditidaChromadoreaNematodaMetazoaEukaryota; LEN=437; translated ; closed=(0/0) 2445
XFFLTFLICSSVISAYYPEYALRRQIRALDSIEGSDFGFKKRALDSLEGEGFGLKKRALDSIEGSDFGFKKRALDGLEGEGFGLKKRALDSIEGSDFGFKKRALDSLEGEGFGLKKRALDSIEGSDFGFKKRALDGLEGEGFGLKKX
>lcl|BM346625 -72 1 552  kx65f10.y1 Parastrongyloides trichosuri FL SL1 TOPO v1 Murphy Chiapelli McCarter Parastrongyloides trichosuri cDNA 5' similar to contains TAR1.t3 TAR1 repetitive element, mRNA sequence.Parastrongyloides trichosuriParastrongyloidesStrongyloididaePanagrolaimoideaRhabditidaChromadoreaNematodaMetazoaEukaryota; LEN=610; translated ; closed=(0/1) 2436
THSRRIFLLCALAALCQEVSSEEYLLFRKRALNSLDGAGFGFDKRALNTLDGDGFGFDKRALNSLDGEGFGFDKRALNSLDGEGFGFDKRALNSLEGEGFGFDKRALNTLDGDGFGFDKRALNSLDGEGFGFDKRALNSLDGEGFGFDKRSTHPHKISLKQLHALKAKSNAARKLIAQKMQGH
>lcl|ADY48278 Orcokinin peptides type B [Ascaris suum].Ascaris suumAscarisAscarididaeAscaridoideaAscarididaChromadoreaNematodaMetazoaEukaryota 1568
MAHCEMSACFTVVLLLSLVIALNGAPMVVRIAGNAEKRAFDSLTGAGFTGFDKRAFDSLTGSGFTGFDKRSLDSPANRGFTHFDKRAFDSLTGAGFTGFDKRSFDSLNSRGFTGFDKRAFDSLVGHGFTGFD
>lcl|CCE67246 Protein NLP-14, isoform b [Caenorhabditis elegans].Caenorhabditis elegansCaenorhabditisPeloderinaeRhabditidaeRhabditoideaRhabditidaChromadoreaNematodaMetazoaEukaryota 1566
MLHLIVLLVALSSAVTAGRPRRALDGLDGSGFGFDKRALNSLDGAGFGFEKRALNSLDGQGFGFEKRALDGLDGAGFGFDKRALNSLDGAGFGFEKRALDGLDGAGFGFDKRALNSLDGAGFGFEKRALDGLDGAGFGFDKRALNSLDGNGFGFDKRTFKHSSNKLRSVFRNLKGFKQH
>lcl|BQ666767 -20 1 569  pb47c11.y1 Anc caninum L3 serum stim pAMP1 v1 Chiapelli McCarter Ancylostoma caninum cDNA 5' similar to contains TAR1.t1 TAR1 repetitive element, mRNA sequence.Ancylostoma caninumAncylostomaAncylostomatinaeAncylostomatidaeAncylostomatoideaStrongylidaRhabditidaChromadoreaNematodaMetazoaEukaryota; LEN=569; translated ; closed=(0/0) 2424
XSWPLIRLTIGDMLFSLARCVILFGCTQLICGVPDATHSPPALDELDGNGFSGLKRVLNRRKRALDSLEGGGFGFDKKKRALDELDGAGFGFDKRSLNSLEGTGFGFDKRALNALDGTGFGFEKRALNSLEGEGFGFDKRSLNSLEGTGFGFDKRALNSIEGDGFGFDKRALNSLEGEGFGFDKRALNSLX
>lineusLongissimus.30184  Nemertea 311
MFGRGALCLLFLGLACAAPAIDKVEKRSVDRNVLEQLIDSDEKNAAERELDTLGGGSIHPETERALLDTLGGGAIHPGREVLSSRELLESLEEADPEERRALLDSLGGGAIHPSRDLDKRTFDQIGHGGFSSFNKRNFDQIGHGGFSAFNKRNFDQIGHGGFSAFNKRNFDQIGHG
>lcl|CK233584 189 1 559  re16c09.y1 Meloidogyne incognita parasitic J2 J3 SL1 TOPO v1 Meloidogyne incognita cDNA 5' similar to contains element TAR1 repetitive element, mRNA sequence.Meloidogyne incognitaMeloidogyne incognita groupMeloidogyneMeloidogyninaeMeloidogynidaeTylenchoideaTylenchinaTylenchidaChromadoreaNematodaMetazoaEukaryota; LEN=610; translated ; closed=(0/1) 2386
XTGTQALLLPVILSTLIVTRTIAVPAQKSVLVATQPKENIKRAFDSFGTPGFTGFDKRSFDSFTGSGFTGLDKRSFDSFVGKGFTGMDKRAFDSFGTPGFTGFDKRSFDSFTGPGFTGLDKRSAFDSFVGRGFTGMDKRAFDSFAGNGFTGFDKRNFDAFMGPGFTGLDKRAAFDSFVGRGFTGMD
>lcl|BU087490 -148 1 601  Na_L3_20H12_SAC Necator americanus (parasitic nematode) L3 Necator americanus cDNA clone Na_L3_20H12 5' similar to D1009.4 CE04288 locus:nlp-14 status:Confirmed TR:Q18915, mRNA sequence.Necator americanusNecatorBunostominaeAncylostomatidaeAncylostomatoideaStrongylidaRhabditidaChromadoreaNematodaMetazoaEukaryota; LEN=601; translated ; closed=(0/0) 2420
XRRRVPHMLFSLARCVLLVGCAQFICGLPEATHSPPALDDLDGNGFGGLKRVLSRRKRALDSLEGGGFGFDKKKRALDELDGSGFGFDKRALNALEGTGFGFDKRALNSLEGEGFGFDKRALNSLDGSGFGFDKRALNSLEGEGFGFDKRALNSLEGEGFGFDKRALNSLEGEGFGFDKRALNSIEGDGFGFDKRYYSHIX
>Orcokinin Tetranychus urticae Arthropoda, tetur04g00100   length_of_amidated_peptide_14 GFA_amide GFN_amide GFR_amide FTG_amide GFR_amide GFV_amide 2787
MNFQSICLMIAMIINLTIVTATSTVAINTIENEVTSSSSLLPSTLSTPSSHRTGKQFIDELVQNGTLDSIPGKQIIKLLDPPTKGLINKIIHSMKDSTMDKVDLIGLSGIEVLRMVEKQSKGQVSSSLNNVAEKDLASRWNQLKESSTQSKSKRAGPDSMSGWVVGSSKRSARSVQPEEFTGSPSKRNFDEIDRSELSGFAGKRNFDEIDRSAFVGFNGKRNFDEIDRSGLAGFRGKKNFDEIDRSSFTGFTGGKRDNHYYLRQLGLPFGYRLASLAHNADKKNFDEIDRTNLNGFRGRRNFDEIDSSGFTGFYKRNYDEIDNSGFNGFVGKRNFDEIDRSAFSGFTKRNNALNEEKLKTPKA*
>lcl|XP_003426062 PREDICTED: hypothetical protein LOC100680225 [Nasonia vitripennis].Nasonia vitripennisNasoniaPteromalinaePteromalidaeChalcidoideaApocritaHymenopteraEndopterygotaNeopteraPterygotaInsectaHexapodaArthropodaMetazoaEukaryota 1580
MLLVVALCCALVAGLQASPISPQREIIPLNAEAFAQPEYVQALAKELEKEGVAELKSQAEERQTRNARNDYDSPDYGHGQKFTGHRKPDSTHRLINKGFSETIIYPSDIIEYTNQKRNFDEIDRSGFSGFSKRNFDEIDRSGFSGFNKKRNFDEIDRTEAVSPASTRGTSTRSTEARNFDEIDRTGFSGFNKRNFDEIDRSGFSGFNKRNFDEIDRSGFSGFNRKRNFDEIDRSGVPGFAKRSIASSRSGKSQRTH
>lcl|BQ626907 44 1 561  pz28f04.y1 Pratylenchus penetrans mixed stage SL1 TOPO v1 Pratylenchus penetrans cDNA 5', mRNA sequence.Pratylenchus penetransPratylenchusPratylenchinaePratylenchidaeTylenchoideaTylenchinaTylenchidaChromadoreaNematodaMetazoaEukaryota; LEN=703; translated ; closed=(1/1) 2425
MCRISKSRVALAAASRMLLASVVSTVLLTTALCAPAPKPQEQEPNQKVADKRSFDAFVSPGFTGFDKRSFDSFMGPGFTGLDKRAFDAFGSHGFTGFDKRSFDSFGGRGFTGFDKRSFDSFMGPGFTGLDKRSFDSFGGRGFTGFDKRSFDSFGGRGFTGFDRK
>lcl|ACB41787 prepro-orcokinin I [Homarus americanus].Homarus americanusHomarusNephropidaeNephropoideaAstacideaPleocyemataDecapodaEucaridaEumalacostracaMalacostracaCrustaceaArthropodaMetazoaEukaryota 1583
MTGEVFSVVLLLTLSVFAAAGPIKVRFLSAIFIPIAAPARSSPQQDAAAGYTDGAPVKRFDAFTTGFGHNKRSSEDMDRLGFGFNKRNFDEIDRSGFGFHKRNFDEIDRSGFGFNKRNFDEIDRSGFGFNKRNFDEIDRSGFGFNKRNFDEIDRSGFGFHKRGDYDVYPEKRNFDEIDRSGFGFVKRVYGPRDIANLYKRNFDEIDRSGFGFVRRSAE
>lcl|NP_493278 Neuropeptide-Like Protein family member (nlp-15) [Caenorhabditis elegans].Caenorhabditis elegansCaenorhabditisPeloderinaeRhabditidaeRhabditoideaRhabditidaChromadoreaNematodaMetazoaEukaryota 1571
MPSSSSSSSFFAAVLLVIVMMSTVESAAVRLRPVGSLFFLNRPHEKRAFDSLAGSGFDNGFNKRAFDSLAGSGFGAFNKRAFDSLAGSGFGAFNKRAFDSLAGSGFSGFDKRAFDSLAGQGFTGFEKRAFDTVSTSGFDDFKL
>lcl|XP_002645322 C. briggsae CBR-NLP-14 protein [Caenorhabditis briggsae].Caenorhabditis briggsaeCaenorhabditisPeloderinaeRhabditidaeRhabditoideaRhabditidaChromadoreaNematodaMetazoaEukaryota 1569
MLHPIVLLLVASSAVYAARPRRALDGLDGSGFGFDKRALNSLDGAGFGFEKRALNSLDGQGFGFEKRALDGLDGMGFGFDKRALNSLDGAGFGFEKRALDGLDGAGFGFDKRALNSLDGQGFGFEKRALNSLDGAGFGFEKRALDGLDGAGFGFDKRALNSLDGAGFGFEKRALDGLDGAGFGFDKRALNSLDGQGFGFDKRSSFKHQSSKLRSVFRNLRGFNKQH
>lcl|EGT41467 hypothetical protein CAEBREN_12005 [Caenorhabditis brenneri].Caenorhabditis brenneriCaenorhabditisPeloderinaeRhabditidaeRhabditoideaRhabditidaChromadoreaNematodaMetazoaEukaryota 2196
MLHRIVLALLLTSIAHAGRQRRALDGLDGSGFGFEKRALNSLDGAGFGFEKRALNSLDGQGFGFEKRALDGLDGTGFGFDKRALNSLDGQGFGFEKRALDGLDGTGFGFDKRALNSLDGQGFGFDKRALNSLDGQGFGFEKRALDGLDGTGFGFDKRTLNSLDGQGFGFEKRALDGLDGSGFGFDKRALNSLDGQGFGFDKRTFKHSSNKLRSVFRNLKGFKQH
>lcl|NP_509508 Neuropeptide-Like Protein family member (nlp-14) [Caenorhabditis elegans].Caenorhabditis elegansCaenorhabditisPeloderinaeRhabditidaeRhabditoideaRhabditidaChromadoreaNematodaMetazoaEukaryota 1562
MLHLIVLLVALSSAVTAGRPRRALDGLDGSGFGFDKRALNSLDGAGFGFEKRALNSLDGQGFGFEKRALDGLDGAGFGFDKRALNSLDGAGFGFEKRALDGLDGSGFGFDKRALNSLDGAGFGFEKRALNSLDGAGFGFEKRALDGLDGAGFGFDKRALNSLDGAGFGFEKRALDGLDGAGFGFDKRALNSLDGNGFGFDKRTFKHSSNKLRSVFRNLKGFKQH
>lcl|XP_003094526 CRE-NLP-14 protein [Caenorhabditis remanei].Caenorhabditis remaneiCaenorhabditisPeloderinaeRhabditidaeRhabditoideaRhabditidaChromadoreaNematodaMetazoaEukaryota 1565
MLHPIVLLVVLSTAVHAGRPRRALDGLDGSGFGFEKRALNSLDGAGFGFEKRALNSLDGNGFGFEKRALDGLDGTGFGFDKRALNSLDGNGFGFEKRALDGLDGTGFGFDKRALNSLDGNGFGFEKRALNSLDGAGFGFEKRALDGLDGTGFGFDKRALNSLDGNGFGFEKRALDGLDGTGFGFDKRALNSLDGNGFGFDKRNFKHLSNKLRSVFRNLRGLKQH
>rotariaTardigrada.31473  Rotifera 58
MTAATMSTIFVALVIATMCQLGTMGEEEKKRTLDSLAGSDFFKKSLDSLSGNDFFKREQEKRTLDSLSGSDFFKKSLDSLSGNDFFKREEEKRTLDSLAGSDFFKKSLDSLSGNDFFKKSLDSLSGNDFFKKSLDSLSGNDFFKKSLDSLSGNDFFKRNMKPWRLHTISGRHSHHPLRVYDLFSVINNQDK
>rotariaTardigrada.51760  Rotifera 55
MNTTNIPMMIVALVITTMCLLSANGEEEKKRTLDSLSGSDFFKKSLDSLSGNDFFKRDDEKRTLDSLSGSDFFKKNLDSLSGNDFFKRDEEKRTLDSLSGSDFFKKSLDSLSGNDFFKKSLDSLNGNDFFKKSLDSLNGNDFFKKNLDSLSGNDFFKRNTKAREHAIEELLRHSLYPHMLNEHFRTRMHKQKVDDKDK
>rotariaTardigrada.51758  Rotifera 48
MNTTNIPMMIVALVITTMCLLSANGEEEKKRTLDSLSGSDFFKKSLDSLSGNDFFKRDDEKRTLDSLSGSDFFKKSLDSLSGNDFFKRDEEKRSLDSLSGSDFFKKSLDSLSGNDFFKKSLDSLNGNDFFKKSLDSLSGNDFFKRSLDSLSGNDFFKRNIKAREHAVEELLRHSLYPHMSREHFRTLMHKQKFDDKDK
>leptochitonRugatus.20667  MolluscaPolyplacophora 4121
MVHSQGIIVTVLAIAILLTTFRTKGVRSETETSSLDGPKIRLQELSPNTNNGQKKGFGNKRRFDRISHNSNLGALIKRQFDRISHDSDMGSLKRRSFDTIDPSKLIKRPFDRISHNTDLGTLRKRPFDRISHGTDLGSLYKRQFDRVSQVTNFDNLNKRSFDRISSNIDMGNLNKRSLHRIFKSAASGYLNKRSFGHISR
>lcl|XP_003097313 CRE-NLP-15 protein [Caenorhabditis remanei].Caenorhabditis remaneiCaenorhabditisPeloderinaeRhabditidaeRhabditoideaRhabditidaChromadoreaNematodaMetazoaEukaryota 1572
MDISTRTESAAVRLRPVGSLFFLSRPNEKRAFDSLAGSGFGAFNKRAFDTMGGHGFSGFDKRAFDSLAGSGFGAFNKRAFDSLAGSGFGAFNKRAFDSLAGSGFSGFDKRAFDSLAGQGFGAFEKRAFDTVSTSGFDDFKL
>dreissenarostriformis.275136  MolluscaBivalvia 3619
MLDKFAAGVFLVCLHTSLASDSLALTSDTDAHDVDKRPFDSIAAFRGFKGFADKRPFDSIYGGRLRGFVKRRLDSINGYHGFSGFNKRPMDSIYRGGFSGFVKRPMDSIYRGGFSGFVKRPMDSINRGGFSGFVKRKFDSIGRHGGFRGFVKRDDSGE
>scutopusVentrolineatus.5623  MolluscaChaetodermomorpha 4526
MALNKRVFVFLAIFASFAIIKAGEPDSLIKADEGDVGADKRFDSIDHKGSGFSSFVKRPFDSINHGASGLSSFTKKSFDSISHGNSDLRGFVKRPFDSIREPNAFSSFNKRPFDSIRGPSALSSFDKRPFDSISHGSSGLSSFIKRTEEKVEAPGEKRTSDSVSDDSADAGHAVKRPFDSIRGSSFASFEKRPFDSIRHGGAGFTSFEKKPFD
>lcl|EGT31417 CBN-NLP-15 protein [Caenorhabditis brenneri].Caenorhabditis brenneriCaenorhabditisPeloderinaeRhabditidaeRhabditoideaRhabditidaChromadoreaNematodaMetazoaEukaryota 1574
MGRSLNARCAPKREKEAPSFLFTPRDGTNTMSSSSSVSLLLFFIVMISSVENAAVRLRPVGSLFFLNRPYEKRAFDSLAGSGFGAFNKRAFDTMGGQGFNGFDKRAFDSLAGSGFGAFNKRAFDSLAGSGFGAFNKRAFDSLAGSGFSGFDKRAFDSLSGQGFTGFEKRAFDTVSTSGFDDFKL
>scutopusVentrolineatus.26893  MolluscaChaetodermomorpha 4518
MMKLLAAAVFCVGVVLRVSSSAPAGNAAEDNAGDKRNAPPAQGLESDLKPVGENKRYFDSLGGFQVPGAKRRGFDSLGGFEVPAYKRHFDSLGGFHIPGVKRPYFDSLGGFQIPVSRKRHFDSLGGFEVPYSKRSWYFHSSPEFPVPGSHKRYFDSLGGFEVQDTKRSPYFDSLGGFQVPAQKRRYFDSLGGFHVPGNKRAGYFDSLGGMQLLQKKSGDAKSHNSEMGRAKRGFDTLGGFQLLPSKRNFDTLGSFQVPYNKRRFDNLGGWHILPGKREHDNEKKYFDSLGGFEVQQ
>idiosepiusNotoides.291272  MolluscaCephalopoda 4004
MRYLHCACVILLLNTLFISVRSTDKASQKTPTRETGTALSHDGDSNEQENVIPGKRGFDSIDSGVFGTMGKRPFDSISDSSFGGMGKRQFDSIAHGSFHTMGRRGFDPIDSSAFGGMGKKSFDSIASSGFGGMGKRTFDSIDSSAFGGMGXKSFXSIDSSAFGGMGKSFDSIANSGFGGMGKKSFDSIANSGFGGMGKKSFDSIANSG
>lcl|XP_001893561 Orcokinin peptides type B precursor [Brugia malayi].Brugia malayiBrugiaOnchocercidaeFilarioideaSpiruridaChromadoreaNematodaMetazoaEukaryota 883
MLSLILLVLALGEFNDAKSKFDEIKKMRDTIKGSRFRAKQSLNSIDGSEFDGLGGIRIRIEKRSLDALQGEGFGMKKRALDALEGEGFGMKKRALDALEGEGFGMKKRALDALEGEGFGMKKRALDALEGEGFGMKKRALDALEGEGFGMKKRALDALEGEGFGMKKRALDALEGEGFGMKKRALDALEGEGFGMKKRALDALEGEGFGMKKRALDALEGEGFGMKKRALDALEGEGFGMKKRALDALEGEGFGMKKRALDALEGEGFGIDKRVLDALEGAGLRMNRPLKSSGIFLILISFLDS
>rhyssoplaxOlivacea.34683  MolluscaPolyplacophora 4507
MMLCLTFLLTLSSTVLSASLEGVDTENQNEIQSLPGAKGKLVSDVGKLLTVLRERQDDSERDYNGDAIDVPPEASKRGFDTLGGIDVHGYKRQFDSLGGYAIHPGKRHFDSLGGFAIHPGKRQFDSLGGYAIHPGKRQFDSLGGFAIHPGKRHFDSLGGFAIHPGKRQFDSLGGYSIHPGKRHFDSLGGFAIHPGKRQFDSLGGYAIHPG
>gi|325297025|ref|NP_001191518.1| feeding circuit activating peptides precursor [Aplysia californica] Mollusca Gastropoda Mollusca Gastropoda 3191
MTFAASFRALLCVLFCAALVHCKTRTKRYVPHSELWRILAVVDELQREQAAEQRQEDALALALRSDIAGGGGGGQLADNVRWFPETYDYGALADRDVDKRVFDSLGGYEVHGFKKRGSLDAIPQDTDASSDKRALDSLGGFQVHGWKRALDTLGGFQVHGWKRGSGAEKRQVDRLGGFQVHGWKKRALDSLGGFQVHGWKKRGTGGQMHASSPRVVPWGSRSLLADTQSGHRWKRDTELVENRQTTGQQTEVNKRALDSLGGFQVHGWKRSGEAGKRQVDSLGGFQVHGWKRADDQGKRALDSLGGFQVHGWKRFDNSAGEKRALDSLGGFQVHGWKRAGDKKSLDSLGSFQVHGWKRFDNDISGQKRSLDSLGSFQVHGWKRSDQDNKRALDSLGGFQVHGWKRADDDGKRSLDSLGSFQVHGWKRADEDDKKSLDSLGSFQVHGWKRGDEDDKRSLDSLGSFQVHGWKRADEDDKRSLDSLGSFQVHGWKRSDEDDKRSLDSLGSFQVHGWKRSDEDDKRSLDSLGSFQVHGWKRADEDDKRSLDSLGSFQVHGWKRNSPGLKRALDSLGGFQVHGWKRNNEYYSGAENEKRALDSLGGFQVHGWKRDQPGEKRSLDSLGSFQVHGWKRNLNNLGSFQVHGWKKNSADEMGDKPGVESYQDNSGKILSGKAQEFEGGDETGDIHGVVRTLSGVDASGKERENIKELDAKFKTNDGGVGVEHIFVDNVKSADDDVPSAGQM
>lcl|FCAP_APLCARecName: Full=Feeding circuit activating peptides; Short=FCAP; Contains: RecName: Full=Feeding circuit activating peptide a; Short=FCAPa; Contains: RecName: Full=Feeding circuit activating peptide b; Short=FCAPb; Contains: RecName: Full=Feeding circuit activating peptide c; Short=FCAPc; Contains: RecName: Full=Feeding circuit activating peptide d; Short=FCAPd; Contains: RecName: Full=Feeding circuit activating peptide e; Short=FCAPe; Contains: RecName: Full=Feeding circuit activating peptide f; Short=FCAPf; Contains: RecName: Full=Feeding circuit activating peptide g; Short=FCAPg; Contains: RecName: Full=Feeding circuit activating peptide h; Short=FCAPh; Flags: Precursor; Aplysia californicaAplysiaAplysiidaeAplysioideaAplysiomorphaEuopisthobranchiaEuthyneuraHeterobranchiaGastropodaMolluscaMetazoaEukaryota length_of_amidated_peptide_4 GEA_amide DDQ_amide DDD_amide 3028
MTFAASFRALLCVLFCAALVHCKTRTKRYVPHSELWRILAVVDELQREQAAEQRQEDALALALRSDIAGGGGGGQLADNVRWFPETYDYGALADRDVDKRVFDSLGGYEVHGFKKRGSLDAIPQDTDASSDKRALDSLGGFQVHGWKRALDTLGGFQVHGWKRGSGAEKRQVDRLGGFQVHGWKKRALDSLGGFQVHGWKKRGTGGQMHASSPRVVPWGSRSLLADTQSGHRWKRDTELVENRQTTGQQTEVNKRALDSLGGFQVHGWKRSGEAGKRQVDSLGGFQVHGWKRADDQGKRALDSLGGFQVHGWKRFDNSAGEKRALDSLGGFQVHGWKRAGDKKSLDSLGSFQVHGWKRFDNDISGQKRSLDSLGSFQVHGWKRSDQDNKRALDSLGGFQVHGWKRADDDGKRSLDSLGSFQVHGWKRADEDDKKSLDSLGSFQVHGWKRGDEDDKRSLDSLGSFQVHGWKRADEDDKRSLDSLGSFQVHGWKRSDEDDKRSLDSLGSFQVHGWKRSDEDDKRSLDSLGSFQVHGWKRADEDDKRSLDSLGSFQVHGWKRNSPGLKRALDSLGGFQVHGWKRNNEYYSGAENEKRALDSLGGFQVHGWKRDQPGEKRSLDSLGSFQVHGWKRNLNNLGSFQVHGWKKNSADEMGDKPGVESYQDNSGKILSGKAQEFEGGDETGDIHGVVRTLSGVDASGKERENIKELDAKFKTNDGGVGVEHIFVDNVKSADDDVPSAGQM
>patinopectenYessoensis.PY_T21625  MolluscaBivalvia 4390
MFTKFVIVTIFCWTTLVNCGPVKHDTPVSSTDNQPKRVQRSTPQEIHEQIMNELRGWTPSPADTEVSSGHNNDPLDRLGGTYVHKGTRDADDAYDLLSVVEEDALPSEGDSTEDNVIPDEEVSFGPSADKFNALRGFLQAIKEGNETPTKRSLDRLGGAFIHGYKRALDPLGGVYLHGYKRSLDPLGGMWIHGYKKRGLDRLGGAYLHGFKRAMDNDDDNSKRSLDRLGGAYLHGFKRAMDNDDVDSKRSLDRLGGAYLHGFKRAMDNDDVDSKRSLDRLGGAYLHGFKRAMDNDDVDSKRSLDRLGGAYLHGFKRAMDNDDVDSKRSLDRLGGAYLHGFKRAMDNDDVDSKRSLDRLGGAYLHGFKRAMDNDDVDSKRSLDRLGGAYLHGFKRAMDNDDVDSKRSLDRLGGAYLHGFKRAMDNGEVDSKRSLDRLGGAYLHGFKRSMDNGEVDTKRSLDRLGGAYLHGFKRSMDDGEVDSKRSLDRLGGAYLHAFKRAMVDDDDVDSKRSLDRLGGAYLHGFKRAMDDDADLKRSLDRLGGAYLHGFKRSMDDDENEEKRSLDRLGGAYLHGFKRALDPLGGAWLHNYKRALDPLGGAYLHGYKRALDPLGGAYLHQYKRSVDTDSQDKKDNSDPIGEKQTVIVELDGWTRKTCKLVNDYREQTAREKLCCPGISTLNGDRLDDKVFAEIIF
>gadilaTolmiei.41715  MolluscaScaphopoda 3779
MRVVFQHIAVIVCCVPFKLAFCDSAQQAADKQAKGSHDELKDNDSKRGFDRISHFSSFPAFKKKDDDGNSGSLEDILSDGIQTKRAFDRIGYYSGFGAQKRYDETKDEFKRRFDRIGYHSGMGLQKRSLSNQEKRAFDRIAYTSGMGFGKRSDEEMDDAIESSPNKRGFDRIAYNSKMGFGKRDDDDVADEETAETKRGFDRIAYNSKMGFGKRDDAVDDSVDGTAEMKRGFDRIAYNSKMGFGKRGFDRIAYNSKMGFGKRAFDRIGYNSKMGFGKRGFDRIAYNSKMGFGKRGFDRIAYNSKMGFGKRRFDRIAYNSKMGFGKRDDNKSRVAEDKRGFDRIAYNSKMGFGKRGFDRINYVSGMGFGKRGSEYSYNPSGFTSMILRELHPTFNRISRGFGHARYIRRPFRGFDRIGYNSAFSRLG
>bathymodiolusPlatifrons.50876-3.7  MolluscaBivalvia 3545
MDVTSYTAVILVLVSCCQIFATDEEISKRNIVKRYSEIINEKRKFDSIGGHGGMSGFVKRKFDSIGGHGGMSGFVKRKFDSIGGHGGMSGFVKRNDEEDGEIDSKRGFDRIGSGGLSGFAKRKFDSIHRHGMNGFVKKNDDDVEKRRFDSISRGGMNGFVKKDDDDLEKRRFDSISGGGMSGFVKKDDDDLEKRRFDSISGGGMSGFVKKDDDVEKRRFDSISGGGMSGFVKKDDDVEKRRFDSISGGGMSGFVKKDDDDFAKRRFDSISGGGMSGFVKKDDDDFAKRRFDSISTGGMSGFVKKDVDDVEKRRFDSISGGGMSGFVKKDDDDFEKRRFDSINRGRMSGFAKKDDSSVSNENDVDKRHFDRISGSHGFRSFAKRRFDPISSGYGLSSFAKRRFDGISKGSGFSSFAKRKFDSIHGGYGFSSFAKRNFDSINRGGLSAFNKKNFDSISRGGMRGFAKKSTLEI
>jgi|Lotgi1|116754|e_gw1.24.11.1 Feeding circuit activating peptides-like Lottia gigantea Lophotrochozoa Mollusca 3000
MNKKSEESFTISDYDDVDESAEKRYFDTLGGAFVHSFKRNSNPSKNKQFFEKLKNLLKVSKESSHKRALDDLGGINVHSFKRGLDDLGGVNVHGFKRGLDDLGGVNVHGFKRGLDDLGGVNVHGFKRSLDDLGGINVHGFKRGLDDLGGVNVHGFKRGLDDLGGVNVHGFKRGLDDLGGVNVHGFKRGLDDLGGVNVHGFKRGLDDLGGVNVHGFKRGLDDLGGVNVHGFKRGLDDLGGVNVHGFKRGLDDLGGVNVHGFKRGLDDLGGVNVHGFKRGLDDLGGVNVHGFKRSLDDLGGVNVHGFKRGLDDLGGVNVHGFKRGLDDLGGVNVHGFKRGLDDLGGVNVHGFKRGLDDLGGVNVHGFKRSFDGLGGMNVHGFKRGFGINVHRFKRGLDDLGGIHVHSFKRNFDDLGGMNIHGYKRALRDLNTIQADDFKRKLNSHGGMNVHGNKRGFDDLGGIDVHSFKREAGDLDETESNHVQHIENNASTNKR
>gi|163312613|gb|FC557999.1|FC557999 CAWC939.fwd CAWC Lottia gigantea from head (L) Lottia gigantea (AMQO01002371.1) Mollusca Gastropoda Mollusca Gastropoda 3192
MLSKVYMLCLEIFICCKISSILTSQLETKVTQKNEVRREKELYPLMNKKSEESFTISDYDDVDESAEKRYFDTLGGAFVHSFKRNSNPSKNKQFFEKLKNLLKVSKESSHKRALDDLGGINVHSFKRGLDDLGGVNVHGFKRGLDDLGGVNVHGFKRGLDDLGGVNVHGFKRSLDDLGGINVHGFKRGLDDLGGVNVHGFKRGLDDLGGVNVHGFKRGLDDLGGVNVHGFKRGLDDLGGVNVHGFKRGLDDLGGVNVHGFKRGLDDLGGVNVHGFKRGLDDLGGVNVHGFKRGLDDLGGVNVHGFKRGLDDLGGVNVHGFKRGLDDLGGVNVHGFKRSLDDLGGVNVHGFKRGLDDLGGVNVHGFKRGLDDLGGVNVHGFKRGLDDLGGVNVHGFKRGLDDLGGVNVHGFKRSFDGLGGMNVHGFKRGFGINVHRFKRGLDDLGGIHVHSFKRNFDDLGGMNIHGYKRALRDLNTIQADDFKRKLNSHGGMNVHGNKRGFDDLGGIDVHSFKREAGDLDETESNHVQHIENNASTNKR
>gadilaTolmiei.26651  MolluscaScaphopoda 3790
MVKLLNVQNTFRTLLCVLVFVSKSLTLATKDIKQGIPDNGKVYVVEPFDPDEGDTGLVIESGQISDGKESPLPVNDDSVGMSAQKKWLDTLGGWNVHGYKRSLDTLGGFNVHDYYKRTPNKRGRFSRLLRNNNNKRREYRSWLDTLGGLNVHGGKKRSLDTLGGFNIHDGGYKRQFDSLGGYNVHGGWKRALDTLGGFNIHDGYKRSFDTLGGFNIHDFKKRPFDTLGGFNIHGGYKRSEDKRQFDTLGGLNVHGGWKRAYMDGEGHEDEKRALDTLGGFNIHDGYKRALDTLGGFNIHDGYKRAFDTLGGFNIHDGGYKRAFDTLGGFNIHDGGYKRAFDTLGGFNIHDGKKRNSGDALEIEATRSKRDA
>wireniaArgentea.62011  MolluscaNeomeniomorpha 4627
MILKLFTFCLVLSEAIGAPAKEEVHEGLHLKKKSLRSLPHKKGFDSLGNSAFMPDKRGFDSLGHSAFMPEKKGFDSLGNSAFMPDKRGFDSLGHSAFMPQKKGFDSLGNSAFMPDKKRGFDSLGHSAFMPEKKGFDSLGNSAFMPDKKGFDSLGHSAFMPQKKGFDSLGNSAFMPDKRGFDSLGHSAFMPEKKGFDSLGHSAFMPEKKGFDSLGNSAFMPDKRGFDSLGHSAFMPEKKGFDSLGNSAFMPDKKRGFDSLGHSAFMPEKKGFDSLGNSAFMPDKRGFDSLGHSAFMPEKRGFDSLGNSAFMPDKRGFDSLGHSAFMPQKKGFDSLGNSAFMPDKRSMFSRFRNFRRPFLQRRGFDTLGGFQLLPSK
>gymnomeniaPellucida.45208  MolluscaNeomeniomorpha 3950
MLTRIVTLFLVVSGVISASSKNVHSGKVSIKKRGLDSLGGSALMPHKKGLDTLGHSALMPEKKGFDTLGGSAFMPDKRRSDKRGLDSLGHSALMPHRRGFDSLGNSALMPDKRGFDSLGNSALMPDKRGFDSLGNSALMPDKRGFDSLGNSALMPDKRGFDSLGNSALMPYKRGFDSLGNSALMPDKRGFDSLGNSALMPDKRGFDSLGNSALMPDKRGFDSLGNSALMPYKRGFDSLGNSALMPDKRGFDSLGNSALMPDKRGFDSLGNSALMPDKRGFDSLGNSALMPDKRALIPNKRVMFSRLRNFRRPYLQRRGFDTLGGFQLLPSK
>nuculaTumidula.35751  MolluscaBivalvia 4295
MRWCELGLAIIVVSSVLVKPTLQAPVAGPALQEKTDGTVENRSLAEDILEILKDNERNSDLKSQSEKSWEQLYVPPVHSFPLDTLGGTIIHPARTLDLQSDIRDANIDSDSAIDGDGDYSGVDKRAFDSLGGMQIHGYKRGLDSLGGMQIHGYKRGLDSLGGMQIHGYKRGLDSLGGMQIHGYKRGLDSLGGMQIHGYKRGLDSLGGMQIHGYKRGLDSLGGMQIHGYKRGLDSLGGMQIHGYKRGLDSLGGMQIHGYKRGLDSLGGMQIHGYKRGLDSLGGMQIHGYKRGFDSLGGMQVHGIKRGLDSLGGMQIHGYKRSSAMKTDGSD
>leptochitonRugatus.8199  MolluscaPolyplacophora 4097
MRQVLCWALIYVFLTVGHSAPVETVDDSNEEKGLHESKATLVTELGRLLELLRHRHENSLDSGAYGSDYEDVKRTFDSLGGYAIHPSKRHFDSLGGFAIHPGKRHFDSLGGFAIHPGKRHFDSLGGFAIHPGKRHFDSLGGYAIHPGKRHFDSLGGFAIHPGKRHFDSLGGFAIHPGKRNFDSLGGFAIHPGKRHFDSLGGFAIHPGKRDSDNSDDIANPEIKRHFDSLGGFAIHPGKRGTNTPDDLDQSYDRGYLSDDVAKTILDDDAGQSVYWPYNDVHPMERIESRSQEEKELL
>acanthochitonaCrinita.67303  MolluscaPolyplacophora 3434
MTTLLFVLVLVIFSVGQPAPVENADSGNQNEIERLPEESAKAVADIGRILTALQQKHGDGTNSFDGDVDTTNDKRTFDSLGGFAIHPGKRYFDSLGGFAIHPGKRHFDSLGGFAIHPGKRHFDSLGGFAIHPGKRHFDSLGGFAIHPGKRQFDSLGGFAIHPGKRHFDSLGGFAIHPGKRHFDSLGGFAIHPGKRHFDSLGGFAVHPGKRQFDSLGGFAIHPGKRQFDSLGGFAIHPGKRNFDSLGGLDVPYKKDNNEEYDAGNAVERRALDRLGGIDVPYKKTYFDSLGGFGIHPAKRLAADNFLSGDNGSNELDN
>lcl|ORCKB_PROCL RecName: Full=Orcokinin peptides type B; Contains: RecName: Full=Orcomyotropin-like peptide; Contains: RecName: Full=Orcokinin; Contains: RecName: Full=Orcokinin-like peptide; Flags: Precursor.Procambarus clarkiiProcambarusCambaridaeAstacoideaAstacideaPleocyemataDecapodaEucaridaEumalacostracaMalacostracaCrustaceaArthropodaMetazoaEukaryota 1581
MTAQMFTIALLLSLSAIAAAGTIKTAPARTPSTQDDASFPPDGAPVKRFDAFTTGFGHSKRNFDEIDRSGFGFAKKNFDEIDRSGFGFNKRNFDEIDRSGFGFNKRNFDEIDRSGFGFNKRNFDEIDRSGFGFNKRNFDEIDRSGFGFNKRNFDEIDRSGFGFNKRNFDEIDRSGFGFNKRNFDEIDRSGFGFVKRVYVPRYIANLYKRNFDEIDRSGFGFNKRNFDEIDRTGFGFHKRDYDVFPDKRNFDEIDRSGFGFVRRNVE
>C.gigas HG965451 Mollusca Bivalvia 3189
MKMHSVLYLGLLFSICYQTSAGDNKVQRYDPSEYNDLLQLLQGWTLTTPSASMTTLPPLDNLGGAVVHKGYRESGDIEGDLYQQEPKSDNGVPENKVSSDSLDEDYFERFQDKYPSESEFDKVSETYNDEDPSDDKEKRVLNSLGGFSLHGYKRGLSSLGGLNLHNFAKRGLNSLGGMSLHDFKRGLSSLGGMSLHNFNKRGLNSLGGFGLHNYKRALSSLGGFSLHGYKRRLSSLGGMSLHGGLNKRGLYRPGRMSLPGGFSKRGLSSLGGMSLHGGFSKRGLSSLGGMSLHGGFSKRGLSSLGGMSLHGGFSKRGLSSLGGMSLHGGFSKRGLSSLGGMSLHGGFSKRGLSSLGGMSLHGGFSKRGLSSLGGFRLHGYKRALSNLGGMNLYNFKRSLNDLEKNNNSESPYDNLESSDIMSGTMDASKHKRSVPSEPRTDN
>jgi|Lotgi1|54854|gw1.24.20.1 pedal peptide-like Lottia gigantea Lophotrochozoa Mollusca   length_of_amidated_peptide_14 GQF_amide GKF_amide GDL_amide GGF_amide 2996
NKRRYDAIGGTSNMGGFKKRSYFRNRRSLDSINAFSDMGQFGKRRMDSIDGFSAMGGYKKRALDSINGVSGMGGFKRGLDSINSFSGMGGYRKRGLDSISSFSGMGGFKKRGLDSINSLSGMGGFKRGVDAIDGFSGMGGFKRGYDKINGFSGMGGYKKRGLDAIDGLSGMGGFKRGMDAIDGYSGMGGYKRGLDTINSFSGMGGYKKRQLDSINGLSGMGGFKRGMDAIDGFSGMGGYKKRRMDSIDGVSGMGGYKKRRMDSIDGVSGMGGYKKRRMDSIDGVSGMGGYKKRRMDSIDGVSGMGKFGKRTLDEIDSVSGLGDLGKRQFDTIARNSGMGGFGKRQSILYSD
>neomeniomorphaSP.69901  MolluscaNeomeniomorpha 4271
MKLFEIAVMTVVGSILAISAAEPEQTEIEKRPFDSMDSHGFSNFVKKRPFDSMDSHGFSNFVKRPFDSMDSRGFSNFVKKRPFDSMDSHGFSNFVKRPFDSMDSNGFSNFVKKRPFDSMDSHGFSNFVKRPFDSMDSRGFSNFVKKPFDSMDSHGFSNFVKKPFDSMDSHGFSNFVKRKAVDSAKISSIDKN
>orcokinin (NV-30010) Nasonia vitripennisNasoniaPteromalinaePteromalidaeChalcidoideaApocritaHymenopteraEndopterygotaNeopteraPterygotaInsectaHexapodaArthropodaMetazoaEukaryota 2829
MQEWKSPKQYHYSGGNLDHIGGGNLLRKKVVKIPNEYFTETTTTSVPVETTTSDLKADRRLIGVAELKSQAEERQTRNARNDYDSPDYGHGQKFTGHRKPDSTHRLINKGFSETIIYPSDIIEYTNQKRNFDEIDRSGFSGFSKRNFDEIDRSGFSGFNKKRNFDEIDRTGFSGFNKRNFDEIDRSGFSGFNKRNFDEIDRSGFSGFNKRNFDEIDRSGFSGFNKRNFDEIDRTGFSGFNKRNFDEIDRSGFSGFNKRNFDEIDRSGFSGFNRKRNFDEIDRSGVPGFAKRSIASSRSDRIFCISIIYHAQDI
>laevipilinaHyalina.56004  MolluscaMonoplacophora 4034
MSTTIFTACALLLALGMSQARHLTMKKRSFDSISHNSGLDGFRKKSFDSIAHNSGLTGFNKKSFDSISHNSGLNGFKRSFDSINGNSEFGGFNKKSFDSISHNSGLDGFNKKSFDSIAHNSGLKGFAKKTFDSISHNSGLDGFNKKSFDSIAHNSGLNGFNKKSFDSISHNSGLDGFNKKSFDSIAHNSGLKGFAKKSFDSISHNSGLNGFEKRPFDSISGNTGFGEFNKKSFDSIAHNSGLAGFQKKEHLEKRSLEK
>EV290184 164 1 760  Tdi-CNS_31_D05.g Central Nervous System (CNS) from one juvenile Tritonia diomedea Tritonia diomedea cDNA, mRNA sequence.Tritonia diomedeaTritoniaTritoniidaeDendronotoideaDendronotinaNudibranchiaNudipleuraEuthyneuraHeterobranchiaGastropodaMolluscaLophotrochozoaMetazoaEukaryota; LEN=760; minus strand; translated ; closed=(0/0) length_of_amidated_peptide_13 TGF_amide TGF_amide ASF_amide TGF_amide ASF_amide TGF_amide ASF_amide TGS_amide ASF_amide TGF_amide TGF_amide TGF_amide TGF_amide TGF_amide TGF_amide 2875
XPISGNSAFTGFGKRKFDPISGNSAFTGFGKRRFDPISGNSAFASFGKRKFDPISGNSAFTGFGKRNFDPISGNSAFASFGKRKFDPISGNGAFTGFGKRNFDPISGNSAFASFGKRKFDPISGNSAFTGSGKRNFDPISGNSAFASFGKRKFDPISGSSAFTGFGKRKFDSISGNSAFTGFGKRKFDPISGNSAFTGFGKRKFDSISGNSAFTGFGKRKFDPISGNSAFTGFGKRKFDPISGNSAFTGFGKKX
>jgi|Capca1|224693|estExt_fgenesh1_pg.C_2180016 pedal-peptide-like Capitella capitata Annelida Lophotrochozoa 682
MGTYLMEALKRQRRIHARGPLGMTADHTYTKAHSPALYLSAPLATPTKTEVKRSVRDDERRELDTLGGGNVPLYERELNDRELDTLGGGQVPLFDRQLDSLGGGFVPLYERALHNRQLDSLGGTFIHPSRDLGDNKRSFDSIGHMSSFGGLKRNFDSIAHTSSFGGLKRNFDPIGHSSSFGGFKRAFDSIGHNSAFGGLKKRKRRSMDAIDGYSSFGGFDKRSFDAIDHNSAFGGLDKRNFDLIGHASAFGGLDKKSFDRIGHVSSFGGLEKKAFDQIGGLSNFGGFDKKAFDNIGHQSSFGGLEKKSFDRIGGNSEFGGLEKKSFDSIGHQSSFGGLKKRATELGELHRALAKRGRLDRIDSPNDWSFKLMPKLKSRRFSSYVPGHDGK
>graptacmeEborea.24016  MolluscaScaphopoda 3877
MDRLSIYLLGTALIFIHTTLSAPTDLESNKIQAPDYIRRLIDNLQNFYTLPLFRPYKRLGIDLNRDDDRRQLDVLGGTNVHSGRRELVAIPSVRNRRFVLGPPQKRWLDTLGGMNVHYFRKRGLDTLGGFNVHNAYKRSLDTLGGFNVHDAYKRQPSNYPGQKTSLSTIGDFDDPTGYKQLIDALAGTYTFGQKRALDTLGGFNIHDGMKRRFDTLGGFNVHDIRKRSLDSPGESSIQKRNKRNFDTLGSFNVHDFHKRPLDTLGSFNIHDGHKRMLGEIDTTSENSVHKRPFDTLGGLNVHDGYKRTLDTLGGFNIHGGYKRALDTLGGFNIHDGNKRGFDTLGGFNIHDGYKRALDTLGGFNIHDGNKRALDTLGGFNIHDGNKRALDTLGGFNIHDGNKRALDTLGGFNIHDGNKRALDTLGGFNIHDGNKRALDTLGGFNIHDGAKRTNPMLGNKRALDTLGGFNIHDGMKRGLDTLGGFNIHDGYKRLDTLGGFNVHGGFKRRLDTLGGFNVHDGFKRGTDPSEADSVSDNTGSPDKSETGKESANDNNDTTALK
>C._gigas_PP2 EST CU996563  Mollusca Bivalvia 3300
MFTHHKTLFSLMAVLLLSIAAAKSSPAPTDYNRSDTEDIETKEQRSGEETDESTELFDEKQLGSMGTQEYSKKSMDSINGARGFRGFAKKHYDSIGGSRGLMGFNKKNYDSIGGSRGLQGFNKRYYDSIGGSRGLQGFNKKNYDSIGGSRGLKGFNKRYDSIGGSRGLKGFNKRYDSIGGSRGLQGFNKKNYDSIGGSRGFQGFNKKNYDSISGSRGLKGFNKRYDSIGGSRGLKGFNKKNYDSIGGSRGLQGFNKKNYDSISGSRGLQGFNKKNYDSIGGSRGLQGFNKRYYDSIGGSRGLQGFNKKNYDSIGGSRGLKGFNKRYDSIGGSRGLKGFNKRYDSIGGSRGLQGFNKKNYDSIGGSRGFQGFNKKNYDSISGSRGLKGFNKRYDSIGGSRGLKGFNKKNYDSIGGSRGLQGFNKKNYDSISGSRGLQGFNKKNYDSIGGSRGLQGFNKKSYDSISGSRGLQGFTKKGYDSISGSRGMKGFNKRHYDSINGSKGLSGFVKRSYDPISGSHGFSGFVKRETNTNGSKNSESFPEDALPEPTIDE
>antalisEntalis.146055  MolluscaScaphopoda 3480
MMIFSPGCLLGLLVIVPGIVKGADETVKRRFDSISGSGFGNFAKRNFDSIHDGSFASFAKKKFDSIDSGGLSNFAKRAFDSIDGTSDLSRFNKRRFDSIDSGSGGFSSFAKRPFDSIADGANGFSNFAKRKFDSINDGAGFNSFDKKSFDSIDGGALSSFEKRKFDSINGHLDSFAKRKFDSINDGGLGSFAKRNFDSIHDSSDFARFAKKFDPISHVGGFGSFHKKSFDSIGLHSGMSNFAKRKFDSISHGGDFAGFVKKSLDKKEDEHSSGFVKRSTKE
>octopusVulgaris.15171  MolluscaCephalopoda 4337
MQSMFRIGFMVLLNLFILTRAEEPTRMLLSSERESRPVENEESAPDLKKRYILHSVEYPGLDPEDLIETTSLDKRGFDSIDGTGFRSMGKRPFDSISGSSFSQLGKRKFDSISGGAFSQMGKRPFDSIDGGSFNTMGKRKFDSIASSSFGGMGKRPFDSISDGMFNTMGKRKFDSISDSNFASMGKRQFDAISHSRFYKMGDGAGSRLFRRNFDRISGNEGLSPGFPRLIGSHVKRPFKLYRPSKN
>DB918490 81 1 700  DB918490 Northern pygmy squid cDNA library Idiosepius paradoxus cDNA clone Ip_aB_032_G22 5', mRNA sequence.Idiosepius paradoxusIdiosepiusIdiosepiidaeSepiolidaDecapodiformesNeocoleoideaColeoideaCephalopodaMolluscaLophotrochozoaMetazoaEukaryota; LEN=700; translated ; closed=(0/0) length_of_amidated_peptide_13 GGM_amide GGM_amide GGM_amide GGM_amide GGM_amide GGM_amide GGM_amide GGM_amide GGM_amide GGM_amide GGM_amide GGM_amide GEM_amide 2876
XDSIDSSAFGGMGKKSFDSIDSSAFGGMGKRSFDSIANSGFGGMGKRSFDSIANSGFGGMGKRSFDSIANSGFGGMGKRSFDSIDSSAFGGMGKKSFDSIANSGFGGMGKRSFDSIDSSAFGGMGKKSFDSIASSGFGGMGKKSFDSIDSSDFGGMGKKSFDPIDGSAFGGMGKRTFDSIDGSSFGGMGKRPFDSIEDSSFGEMGKRSFDPIDSSTFGSMSKRRVRRGFDRIDS
>A._californica NP_001191625 Mollusca Gastropoda 3302
MRTAAICVVLLLCTARSQCSDQQSQNEGESQPANEEKRKFDKISSLSGGFGGFGKRDGEGGSTEETGDVEGKNSEQTTEEASEAGDVTDEANSSMAKRGFDSISSVSGFGGFGKKSGEKRRFDSINSSAFSGFGKRPFDGIDSVSAFSQFGKRPFDGIDSVSGFSQFGKRRLDSIAGSSGFSNFGKRRFDSIANNNAFSDFGKRRLDSIAGSSGFSNFGKRRFDSTANNNAFSDFGKRRLDSIAGSSGFSNFGKRRFDSIANNNAFSDFGKRRLDSIAGSSGFSNFGKRRFDSIANNNAFRIWQKAI
>lcl|NP_001191625 pedal peptide 3 precursor [Aplysia californica].Aplysia californicaAplysiaAplysiidaeAplysioideaAplysiomorphaEuopisthobranchiaEuthyneuraHeterobranchiaGastropodaMolluscaMetazoaEukaryota  length_of_amidated_peptide_13 GGF_amide GGF_amide SGF_amide SQF_amide SQF_amide SNF_amide SDF_amide SNF_amide SDF_amide SNF_amide SDF_amide SNF_amide 2963
MRTAAICVVLLLCTARSQCSDQQSQNEGESQPANEEKRKFDKISSLSGGFGGFGKRDGEGGSTEETGDVEGKNSEQTTEEASEAGDVTDEANSSMAKRGFDSISSVSGFGGFGKKSGEKRRFDSINSSAFSGFGKRPFDGIDSVSAFSQFGKRPFDGIDSVSGFSQFGKRRLDSIAGSSGFSNFGKRRFDSIANNNAFSDFGKRRLDSIAGSSGFSNFGKRRFDSTANNNAFSDFGKRRLDSIAGSSGFSNFGKRRFDSIANNNAFSDFGKRRLDSIAGSSGFSNFGKRRFDSIANNNAFRIWQKAI
>gymnomeniaPellucida.44139  MolluscaNeomeniomorpha 3948
MWMYGLSILLMTSLTLVVAEDETTAEKRPFDKIDSMQGYNGFVKRPFDKIDSLRGYSGFVKRPFDKIDSMQGYSGFVKRPFDKIDSMQGYNGFVKRPFDKIDSMQGYNGFVKRPFDKIDSMHGYSGFVKRPFDKIDSMHGYSGFVKRPFDKIDSMQGYNGFVKRPAEKATPDKRPFDRLDAGNGFSGFVKKSTQEKA
>wireniaArgentea.49560  MolluscaNeomeniomorpha 4614
MGRMYDVMVALSVCVVFVAAKGEKAVEKRPFDSMDSGRGFSGFVKRPFDSMDSGRGFSGFVKRPFDSMDSGRGLSGFVKRPFDSMDSGRGLSGFVKRPFDSMDSGRGYSGFVKRPFDSMDSGRGYSGFVKRPFDSMDSGRGYSGFVKRPFDSMDSGRGYSGFVKRPFDSMDSGRGFSGFVKRPFDSMDMGRGLAGFVKKSSDKASKA
>graptacmeEborea.22398  MolluscaScaphopoda 3856
MTFSPGYLLALLLIVPGLVKGSDESDAEKRRFDSISSSNFGNFAKRKFDSIHGGDFSSFAKRKFDSISSGGLSNFAKRPFDSINGASGLARFNKRPFDSISSGSGGFSSFAKRPFDSIDSGAHGFANFAKRPFDSINDAAGFSSFDKKAFDSISGGALSSFDKRKFDSINGKLGSFDKRPFDSINDGGLGSFAKRPFDSIHGSSDFAGFAKKFDPISHVGGFGSFNKKSFDSIGMHSGMSGFAKRKFDSISHNGDLAGFVKKSFGKKADANEDGNEMKKRPFDSIDGGSMSTFVKRPFDSIDHSSGMNGFVKRSAKE
>phoronisPsammophila.20561  Phoronida 135
MKSLVASVLILLCALCSYALPIDDKIEDDGQKLNNVEKMTVMSKVLEQLRKTENDSDRRRQLDSLGGANIHGRRQLDSLGGANIHGRQLDSLGGANIHGRQLDSLGGANIHGRQLDSLGGANIHGRQLDSLGGVNIHGRQLDSLGGVNIHGRQLDSLGGVNIHGRQLDSLGGANIHGRRQLDSLGGANIHGRRQLDSLGGVNIHGRQLDSLGGVNIHGRQLDSLGGANIHGRQLDSLGGANIHGRRQLDSLGGANIHGRRQLDSLGGVNVHGRQLDSLGGANIHGRRQLDSFDPPNVASFDGAKIQEGEWDDGKVDFDDEDEKRGFDRFSQGSFDSFAKRPFNRFSQGGFDSFAKRPFNRFSQGNMDMFAKRPFDRLGTGSFDTFAKRPYDSFDTDRTDSFAKRPFGRIGQGSMDTFAKRPFDRLSSSSFNSFYKRSGDEEK
>lingulaAnatina.g22204.t1  Brachiopoda 274
MKFATGYVTFGMMVVLALADVKSGDDAGSDDVSRELDTLGQGYAPSMYGRQLDNLGQGFVHSMYGRESEDGDEANAEPVDEAEEWGNVAKRPFDKIGSGRMASFVKRPFDRIQSGRMSSFVKRPFDRINAGRLASFVKRPFDKIGSGRLASFVKRPFDRIGAGRIASFAKRPFDRIGAGHMSSFVKRPFDRIQSGAMASFVKRETSKEISQKETAKA
>pedal-peptide-1_mRNA2_platynereis_dumerilli Annelida 488
MVLWKLLLPLLATVLLVNAAPEKSHMKRSIVDDDDENSIYAGKGQSARQLDSLGGAEIPLYGRQLDSLGGAEIPLYGRQLDSLGGAEIPLYGRQLDSLGGAQIPLYGRQLDTLGGGQIPAEDKRAFDSIGHHSAFGGLKRAFDSIGHHSAFGGLKRSFDSIGHSSNFAGLDKRPFDSIGHSSSFAGLKKRPFDSIGHSSSFAGLKRAFDSIGHHSAFSGLRKRRSAEKRSFDSIGHSSNFAGLDKKSFDSIGHSSNFAGLDKKSFDSIGHSSNFAGLDKRPFDSIGQSSNFAGLDKKSFDSIGHSSNFAGLDKRSFDSIGHSSNFAGLDKRPFDSIGQSSNFAGLDKRSFDSIGHSSNFAGLDKRAFDSIGHSSNFAGLDKRPFDSIGQSSNFAGLDKRSFDSIGHSSNFAGLDKRAFDSIGHSSNFAGLDKRAFDSIGHSSNFAGLDKRAFDSIGHSSNFAGLDKRAFDSIGHSSNFAGLDKRAFDSIGHSSNFAGLDKKSFDSIGHSSNFAGLDKKSFDSIGHSSNFAGLD
>lcl|AEE25644 LYamide/FDSIG neuropeptide precursor [Platynereis dumerilii].Platynereis dumeriliiPlatynereisNereididaePhyllodocidaAciculataPalpataPolychaetaAnnelidaMetazoaEukaryota 531
MVLWKLLLPLLATVLLVNAAPEKSHMKRSIVDDDDENSIYAGKGQSARQLDSLGGAEIPLYGRQLDSLGGAEIPLYGRQLDSLGGAEIPLYGRQLDSLGGAQIPLYGRQLDTLGGGQIPAEDKRAFDSIGHHSAFGGLKRAFDSIGHHSAFGGLKRSFDSIGHSSNFAGLDKRPFDSIGHSSSFAGLKKRPFDSIGHSSSFAGLKRAFDSIGHHSAFSGLRKRRSAEKRSFDSIGHSSNFAGLDKKSFDSIGHSSNFAGLDKKSFDSIGHSSNFAGLDKRPFDSIGQSSNFAGLDKKSFDSIGHSSNFAGLDKRSFDSIGHSSNFAGLDKRPFDSIGQSSNFAGLDKRSFDSIGHSSNFAGLDKRAFDSIGHSSNFAGLDKKSFDSIGHSSNFAGLDKKSFDSIGHSSNFAGLDKRSFDSIGHSSNFAGLDKRPFDSIGHSSNFAGLDKKSFNSIGHASNFAGLKKRSEQVNPEEEDKN
>pedal-peptide-1_mRNA1_platynereis_dumerilli Annelida 489
MVLWKLLLPLLATVLLVNAAPEKSHMKRSIVDDDDENSIYAGKGQSARQLDSLGGAEIPLYGRQLDSLGGAEIPLYGRQLDSLGGAEIPLYGRQLDSLGGAQIPLYGRQLDTLGGGQIPAEDKRAFDSIGHHSAFGGLKRAFDSIGHHSAFGGLKRSFDSIGHSSNFAGLDKRPFDSIGHSSSFAGLKKRPFDSIGHSSSFAGLKRAFDSIGHHSAFSGLRKRRSAEKRSFDSIGHSSNFAGLDKKSFDSIGHSSNFAGLDKKSFDSIGHSSNFAGLDKRPFDSIGQSSNFAGLDKKSFDSIGHSSNFAGLDKRSFDSIGHSSNFAGLDKRPFDSIGQSSNFAGLDKRSFDSIGHSSNFAGLDKRAFDSIGHSSNFAGLDKKSFDSIGHSSNFAGLDKKSFDSIGHSSNFAGLDKRSFDSIGHSSNFAGLDKRPFDSIGHSSNFAGLDKKSFNSIGHASNFAGLKKRSEQVNPEEEDKN
>acanthochitonaCrinita.87570  MolluscaPolyplacophora 3427
MRGIRDTMKGRCMLLRLSATCLITLSLTSGTLSAQLPNDAKSEAAEKRGGFDSIGHGSMNSFVKKSPDNAIEERSFDSIAHGRGLSSFVKKSFDSIGHGQGLSSFAKKSFDSIGHGQGLSSFAKKSFDSIGHGQGLSSFAKKSFDSIGHGDGLSSFAKKNFDSIGHGQGLSSFAKRTFDSIGHGQGLSSFAKKNFDRIGHGQGLSSFVKRNFDSIGHGQGLSSFVKKNFDSIGHGQGLSSFAKKNFDSIGHGQGLSSFAKKNFDSIGHGQGLSSFAKKRFDSIGHGYGLNSFAKKSFDSIGHGHGLGSFVKRGVDTDGVPMEDRSL
>L._stagnalis EST AAP57098.1 Mollusca Gastropoda 3308
MGLVKFTLISVFILCVYAANEEVRESVSETVENSEADFEEENDLDKRPFDSISGSHGLSGFAKRPFDSISGSHGLSGFAKRPFDSISGSHGLSGFVKRPFDSISGSHGLSGFAKRPFDSISGSHGLSGFVKRPFDSISGSHGLSGFAKRPFDSISGSHGLSGFVKRPFDSISGSHGLSGFAKRPFDSISGSHGLSGFAKRSFDSTELSGISKIPVEPLFEDYEWNGENEWDSDQDAYPYEASVGKRPFDSISGSHGLSGFAKRPFDSISGSHGLSGFAKRPFDSISGSHGLSGFAKRPFDSISGSHGLSGFAKRPFDSISGSHGLSGFAKRPFDSISGSHGLSGFAKRPFDSISGSHGLSGFAKKRSE
>L._stagnalis AAP57098.1 Mollusca Gastropoda 3304
MGLVKFTLISVFILCVYAANEEVRESVSETVENSEADFEEENDLDKRPFDSISGSHGLSGFAKRPFDSISGSHGLSGFAKRPFDSISGSHGLSGFVKRPFDSISGSHGLSGFAKRPFDSISGSHGLSGFVKRPFDSISGSHGLSGFAKRPFDSISGSHGLSGFVKRPFDSISGSHGLSGFAKRPFDSISGSHGLSGFAKRSFDSTELSGISKIPVEPLFEDYEWNGENEWDSDQDAYPYEASVGKRPFDSISGSHGLSGFAKRPFDSISGSHGLSGFAKRPFDSISGSHGLSGFAKRPFDSISGSHGLSGFAKRPFDSISGSHGLSGFAKRPFDSISGSHGLSGFAKRPFDSISGSHGLSGFAKKRSE
>lcl|AAP57098 pedal peptide preprohormone [Lymnaea stagnalis].Lymnaea stagnalisLymnaeaLymnaeidaeLymnaeoideaHygrophilaPanpulmonataEuthyneuraHeterobranchiaGastropodaMolluscaMetazoaEukaryota  ASV_amide 2962
MGLVKFTLISVFILCVYAANEEVRESVSETVENSEADFEEENDLDKRPFDSISGSHGLSGFAKRPFDSISGSHGLSGFAKRPFDSISGSHGLSGFVKRPFDSISGSHGLSGFAKRPFDSISGSHGLSGFVKRPFDSISGSHGLSGFAKRPFDSISGSHGLSGFVKRPFDSISGSHGLSGFAKRPFDSISGSHGLSGFAKRSFDSTELSGISKIPVEPLFEDYEWNGENEWDSDQDAYPYEASVGKRPFDSISGSHGLSGFAKRPFDSISGSHGLSGFAKRPFDSISGSHGLSGFAKRPFDSISGSHGLSGFAKRPFDSISGSHGLSGFAKRPFDSISGSHGLSGFAKRPFDSISGSHGLSGFAKKRSE
>H._lucorum AAB51694  Mollusca Gastropoda 3303
MELSRIVALAFVVLCVCAANEETNEIIANEDSRAEKRSNVLLEKIDDNSEIHASELDKLTSDSEIEAEDVEDVDKRPFDSISGSHGLSGFAKRPFDSISGSHGLSGFAKRPFDSISGSHGLSGFAKRPFDSISGSHGLSGFAKRPFDSISGSHGLSGFAKRPFDSISGSHGMSGFAKRPFDSISGSHGLSGFAKRPFDSISGSHGLSGFAKRPFDSISGSHGLSGFAKRPFDSISGSHGLSGFAKRPFDSISGSHGLSGFAKRPFDSISGSHGLSGFAKRPFDSISGSHGLSGFAKRPFDSISGSHGLSGFAKRPFDSISGSHGLSGFAKRPFDSISGSHGLSGFAKRPFDSISGSHGLSGFAKRPFDSISGSHGMSGFAKRPFDSISGSHGLSGFAKRPFDSISGSHGMSGFAKREDALEDDRAFTITGEEEDDVLENLK
>lcl|AAB51694 pedal peptide precursor protein [Helix lucorum].Helix lucorumHelixHelicidaeHelicoideaSigmurethraStylommatophoraEupulmonataPanpulmonataEuthyneuraHeterobranchiaGastropodaMolluscaMetazoaEukaryota 2961
MELSRIVALAFVVLCVCAANEETNEIIANEDSRAEKRSNVLLEKIDDNSEIHASELDKLTSDSEIEAEDVEDVDKRPFDSISGSHGLSGFAKRPFDSISGSHGLSGFAKRPFDSISGSHGLSGFAKRPFDSISGSHGLSGFAKRPFDSISGSHGLSGFAKRPFDSISGSHGMSGFAKRPFDSISGSHGLSGFAKRPFDSISGSHGLSGFAKRPFDSISGSHGLSGFAKRPFDSISGSHGLSGFAKRPFDSISGSHGLSGFAKRPFDSISGSHGLSGFAKRPFDSISGSHGLSGFAKRPFDSISGSHGLSGFAKRPFDSISGSHGLSGFAKRPFDSISGSHGLSGFAKRPFDSISGSHGLSGFAKRPFDSISGSHGMSGFAKRPFDSISGSHGLSGFAKRPFDSISGSHGMSGFAKREDALEDDRAFTITGEEEDDVLENLK
>gi|1932827|gb|AAB51694.1| pedal peptide precursor protein  node is lucorum, Helix, Helix, Helicidae, Helicoidea, Stylommatophora, Pulmonata, Gastropoda, Mollusca, Protostome, Metazoa, Eukaryota Mollusca Gastropoda 3064
MELSRIVALAFVVLCVCAANEETNEIIANEDSRAEKRSNVLLEKIDDNSEIHASELDKLTSDSEIEAEDVEDVDKRPFDSISGSHGLSGFAKRPFDSISGSHGLSGFAKRPFDSISGSHGLSGFAKRPFDSISGSHGLSGFAKRPFDSISGSHGLSGFAKRPFDSISGSHGMSGFAKRPFDSISGSHGLSGFAKRPFDSISGSHGLSGFAKRPFDSISGSHGLSGFAKRPFDSISGSHGLSGFAKRPFDSISGSHGLSGFAKRPFDSISGSHGLSGFAKRPFDSISGSHGLSGFAKRPFDSISGSHGLSGFAKRPFDSISGSHGLSGFAKRPFDSISGSHGLSGFAKRPFDSISGSHGLSGFAKRPFDSISGSHGMSGFAKRPFDSISGSHGLSGFAKRPFDSISGSHGMSGFAKREDALEDDRAFTITGEEEDDVLENLK
>lcl|AAV84473 pedal peptide-1 precursor [Aplysia californica].Aplysia californicaAplysiaAplysiidaeAplysioideaAplysiomorphaEuopisthobranchiaEuthyneuraHeterobranchiaGastropodaMolluscaMetazoaEukaryota 2982
MNVAKIPIFLLLVLCGSALCEETNDVTADSDSEEVEAAKRAPEVAKRPLDSVYGTHGMSGFAKRPLDSVYGTHGMSGFAKRPFDSISQGEGLSGFAKRPLDSVYGTHGLSGFAKRPLDSVYGTHGMSGFAKRPLDSVYGTHGMSGFAKRPLDSVYGTHGMSGFAKRPLDSVYGTHGMSGFAKRPLDSVYGTHGMSGFAKRPLDSVYGTHGMSGFAKRPLDSVYGTHGMSGFAKRPLDSVYGTHGMSGFAKRPLDSVYGTHGMSGFAKRPLDSVYGTHGMSGFAKRPLDSVYGTHGMSGFAKRPLDSVYGTHGMSGFAKRPLDSVYGTHGMSGFAKRPLDSVYGTHGMSGFAKRPLDSVYGTHGMSGFAKRSVDSDEEEAETQAEE
>phoronisVancouverensis.35823  Phoronida 127
MRLWEACAFVVVMVACAKALPVKDNGENQGEKGKLNELEKMSVMTKVLEQLSDNENDSDRRRQLDNLGGGNIHLRQLDNLGGGNIHLRQLDSLGGANVHGRRQLDNLGAGIIHGRQLDDLGGANIHGRRQLDNLGAGIIHGRQLDDLGGATIHGRRQLDSLGAGIIHGRELGEADAQRRQLDNLGGGNIFLRQLDSLGGGSIHGRRQLDDLGGANIHGRDIGYDKNDLTGVEEKKAFDRISHGSLASLSKRPWDRIGSGSLNDFKKRPFDRISHGFDSFAKRPFDRISHGFDSFAKRPFDRISHGFDSFAKRPFDRISHGFGSFAKRPFDRIDHGFASFAKRAAESGVPGDKK
>jgi|Lotgi1|188423|estExt_Genewise1.C_sca_240181 pedal peptide-like Lottia gigantea Lophotrochozoa Mollusca 3006
KRPFDTISNGKLSGFAKRPFDTISNGKLSGFAKRPFDTISNGKLSGFAKRPFDAISNGKLSGFAKRPFDTISNGKLSGFAKRPFDTISNGKLSGFAKRPFDTISNGKLSGFAKRPFDAISNGKLSGFAKRPFDTISNGKLSAFAKRPFDTISNGRLSAFAKRPFDTISNGRLSAFAKRPFDTISNGRLSAFAKRPFDTISNGRLSAFAKRPFDTISNGRLSAFAKRNFDAIDGEKRPFDAISNGGLSAFAKRPFDAISNGKLSGFAKRPFDAISNGGLSAFAKRPFDAISNGKLSGFAKRPFDAISNGKLSAFAKRPFDAISNGKLSAFAKR
>acanthochitonaCrinita.77802  MolluscaPolyplacophora 3436
MGGRPFRLVTIAGLFISGILSVALSDDIREEQLKPPKPEERTKAWRQRDNSLDAGLNGLGSLAKRHFDRIGSGGMGELGKRPFDRISSTGMGSFAKRPFDRIGSTGMGSFVKRPFDRISSTGMGSFVKRPFDRISATGMGSFVKRPFDRIGSTGMGSFVKRAFDRIGSTGMGSFVKRPFDRIGSTGMGSFVKRPFDRISATGMGSFVKRPFDRIGSTGMGSFVKRAFDRIGSTGMGSFVKRPFDRIGSTGMGSFVKRPFDRIGGGNLGSFSKREVEETSDLDITDVAKRAFDRKGSSGFGHLSKRPFDRIGSFGMGSFHKRDSAYRSDDVHLEADSNQPIRDSDGGKMNLFDKIDSEHL
>gadilaTolmiei.63884  MolluscaScaphopoda 3830
MEYKIVLLLLLPAFIYAEDEKSEKKRSLDSIHGNSAFGSFLKRKFDSIASGAMNGFVKRPLDSIHSGAMNAFVKRPFDSIHGGQMDAFAKRTFDSIDGGAMGNFAKRPFDSIHGGKMAAFAKRPFDSIHGGQMDAFAKRSFDSIHGGHMHSFAKRPFDSIHGGQMDAFAKRPFDSIHGGQMDAFAKRPFDSIHGGQMDAFAKRSFDSIHGGEMDGFAKRPFDSIHGGQMHAFAKRPFDSIHGGQMDGFAKRPFDSIHGGQMDAFAKRPFDSIHGGQMDAFAKRSFDSIHGGEMDGFAKRPFDSIHGGKMAAFAKRPFDSIHGGQMDAFAKRSFDSIHGGEMDGFAKRSVDDAAESQEE
>L. stagnalis ES574531 Mollusca Gastropoda 3236
MDTPLAVFFSLVIMISLTVSTDSASNNLDKRSNNRHRYQPRVSRPYSEYRGGFVWKRPFDEIGSGLIGKRSFDDIGSGLIGKRPFDEIGSGLIGKRPFDEIGSGLIGKRPFDEIGSRLIGKGHLMKLEV
>antalisEntalis.112312  MolluscaScaphopoda 3505
MNYNISNMALLFACVLCYIGLVLSAPAGAAGNDAVDGGPVMKRRWGHFDRYLEYKRPFDELGSSLIAKRVFDPLAAGLIAKRYFDPLASGLISKRFMDPLASSLIGKRPFDPLAAGLIAKKRHFDELANGLIRKK
>graptacmeEborea.16063  MolluscaScaphopoda 3880
MNIIYSNMSLLSGCILCYIALVAAAPAGTVTGNLADNGQVMKRNWGKYDRYLEYKRPFDELGSSLIAKRVFDPLAAGLIAKRYFDPLASGLISKRFMDPLASSLIGKRPFDPLAAGLIARKRHFDALDDGLIRRK
>neomeniomorphaSP.58862  MolluscaNeomeniomorpha 4262
MTSNAMAGGSTLLFLLPFLLAAAAQQLQNEAEKRGFDSLGGAALLKKRGFDSLGGAALMKKEFDSFGGAADLKKRGFDSLGGAALMKKSFDSLGGAALMKKRGFDSLGGAALMKKSFDSLGGAALMKKRGFDSLGGAALMKKSFDSLGGAALMKKRGFDSLGGAALMKRGFDSLGGAALMKRGYKSFGGAAPMKRGFDSLGGAALMKKRGFDSLGGAALLKRDSLGDEATPVQKRALFSRFRQFRRPLFQRRGFDTLGGFQLLPSKRD
>CU988049 -49 1 877  CU988049 Pascal Favrel cDNA library all stages (wy0aaa) Crassostrea gigas cDNA clone wy0aaa16i09, mRNA sequence.Crassostrea gigasCrassostreaOstreidaeOstreoideaOstreoidaPteriomorphiaBivalviaMolluscaMetazoaEukaryota; LEN=893; translated ; closed=(1/1) 3019
MWKLSFGAIKMQSLLNVLLVTLTISCCINRATGTADEERSSRHKRMLDRLGSGLIKREPDSKIDDLVPKLRYYLAKAISEQDDGSSPTEVDKRRLDRLDMGFIKKRRLDRLSTGFIKRDDDTEYENENEDGEDQMDKRYLDRLDSGFLKRFVPGEDKRYFDRLGSGFIRRSNFDRIGSGFIKRRFDRLGSGFIKRRFDRLNSGLIKRNLDRLNSGIIKRQRLDRLGSGFIKREEMDKQR*
>C._gigas_PP3 EST AM854447 Mollusca Bivalvia 3301
MWKLSFGAIKMQSLLNVLLVTLTISCCINRATGTADEERSSRHKRMLDRLGSGFIKREPDSKIDDLVPKLRYYLAKAISEQDDDSSPTEVDKRRLDRLDMGFIKKRRLDRLSTGFIKRDDDTEYENENEDGEDQMDKRYLDRLDSGFLKRFVPGEDKRYFDRLGSGFIRRSNFDRIGSGFIKRRFDRLGSGFIKRRFDRLNSGLIKRNLDRLNSGFIKRQRLDRLGSGFIKREEMDKRRLDRLGSGFL
>graptacmeEborea.26618  MolluscaScaphopoda 3871
MKFSTSVFLLIVVLGVLKGVLPESIDEVESENSEHNIQERSPKLNSLSVGDEDKTSSQDAYQTLLENKPIRNKRFIDSVGSGLIKKGRYMRPRYHSGFDTIGSGFIKRGLDRVGSGFIKRALDRIGSGFIKRLDSVGAGFIKKNDGNDVYGDKEIDITGIDDTKRGFDQVGSGFIKKSFDTVGSGFIKRLDSIGSGFIKREPASKKWLDSVGDGMFKRNEKRFIDSIGMGLMKKDELPK
>leptochitonRugatus.6800  MolluscaPolyplacophora 4139
PTQWNLRSVYFVVLLQSTLTRANEDEIATEQRNKRSLDSIGSGFIKKADKELSPKDRMFETAAVLEKSDSSNSADKRHLDSLGMGFIKKSETDKRHLDSLGMGFIKKSDGQSEIMEKRYLDSLGMGFIKKSSHDKRHLDQLGMGFIKKSSDDKRHLDQLGMGFIKRNDDFAPEDKRQLDQLGMGFIKKNANIRDKRYIDSLDMGFIKKSNNMADKRYIDSLDMGLIKKRRLDQLGGLIKRNYAGELNAAKRKRVLDAIGSAFIKKSAAEKRHLDYIDTFIKRADDDNEQEKRYVDYIDSGLLKRDDDARLPEKRPLDSINMGFVRRGAEAEKRHLDHVGMGLI
>FP490158 136 1 604  FP490158 Alvinella pompejana whole body library Alvinella pompejana cDNA clone MH0AAB6YH01 5', mRNA sequence.Alvinella pompejanaAlvinellaAlvinellidaeTerebellidaScolecidaPolychaetaAnnelidaMetazoaEukaryota; LEN=604; translated ; closed=(1/0) 671
MTRLCGMSMVTVGLWILALAVSDSHCDEHDKDKRMLDHIGSSLLKKRLLDPVGSALLDKRALDPVGSSLLRKKAFDTIGSSLLKRNDGQDNMIEGPEKRILDPIGSALLEKRLLDPVGSSLLDKRMIDPIGSSLLKRAFDPIGSNLLKRAFDPVGSSLLKRAFDPRWIQPAEAX
>CN810787 143 1 425  Ls_J1_17B09_SAC Lymnaea stagnalis J1 Lymnaea stagnalis cDNA clone Ls_J1_17B09 5', mRNA sequence.Lymnaea stagnalisLymnaeaLymnaeidaeLymnaeoideaHygrophilaPanpulmonataEuthyneuraHeterobranchiaGastropodaMolluscaMetazoaEukaryota; LEN=425; translated ; closed=(0/1) 3017
XRPIDSLGSSFIKRGIDSIGSGFIKRPIDSIGSSFIKRGIDSIGSGFIKRPIDSIGSSFIKRGIDSIGSGFIKRPIDSIGSSFIKRGIDSIGSGFIKRPIDSIGSSFIKRGIDSIGNGFYQKANRFYW*
>DW276223 -94 1 421  UI-S-GU0-acx-k-22-0-UI.s1 UI-S-GU0 Euprymna scolopes cDNA clone UI-S-GU0-acx-k-22-0-UI 3', mRNA sequence.Euprymna scolopesEuprymnaSepiolidaeSepiolidaDecapodiformesNeocoleoideaColeoideaCephalopodaMolluscaMetazoaEukaryota; LEN=421; minus strand; translated ; closed=(0/0) 3016
XDTIGSGLVRRNFDSIGSGLIKKDFDAIGAGLIRRNFDSVGAGLIKKDLNKVRRNFDSVGAGLIKKNLDSIGSGLVRRDFDSIGSGLIKKNLDSIGSGLVRRNFDSIGSGLIKKNLDSIGSGLVRRDFDSIGSGLIKKKKK
>neomeniomorphaSP.23818  MolluscaNeomeniomorpha 4255
MANQWTAVLLCSLIAANYASSREYVDDTPQEHSDAKRPFGSVGNSLIDKRPFGSVGSSLFKRPFGSVGNSLIDKRPFGSVGNSLIDKRPFGSVGSSLLKRPFGSVGSSLFKRPFGSVGSSLFKRPFGSVGSSLFKRPFGSVGSSLIKRPFGSVGSSLFKRPFGSVGSSLFKRPFGS
>antalisEntalis.191447  MolluscaScaphopoda 3490
MKFPSSAFLLLVVAGVLKSALSEKTENDELQNSEHNIQERSLDENSLSAKEIDRLLSPDAHQTLVRNKRFIDSIGSGLIKKGRYRRPRYHSGFDTVGSGFIKRGFDSVGSGFIKRALDRIGSGFIKRGLDSISSGFIKKDIGDNWNRDKETDVSDNDYSKRGFDNIGSGFIKKAFDSVGSGFIKKAFDSVGSGFIKKGFDSVGDGFIKRTPLSKKWLDTVGDGMFKRNEKRFIDSVGMGLMKKDELSKEGN
>ennuculaTenuis.43639  MolluscaBivalvia 3741
MKLPAEPFILLAILATYVAGDSILSQTRLGEERETLHKRSVDRLGMGLIKKWPTERLGMGLIKKEYSGDDSYYDGTKRGLDRLGMGLIKRTNEETNDMFTDKRNIDRLGSGIFKRWPLDRLGMGLVKKADFSMEYPKRYMDRLGSGLVKREDLIDDDTEEEEGVDKRMLDRVGMGLVKKNLDRVGFGLVKKNDAENNREKRYVDRIGMGLVRRNGMLDMSEIKRGLDRIGMGLVKKNLDRIGYGLVKREDEDMAGVAQVLQRRGLDRIGMGLVKKNLDRVGFGLVKKRYDDANEELDL
>rhyssoplaxOlivacea.49680  MolluscaPolyplacophora 4475
MKWTASAIILWIGVSALQTFSSASETPSNTESSHREKRHLDTLGSRFIKKDTANQKRTLDHLGSGFIKKDAEKRHLDPLGMGFVKKDAEKRHLDSLGMGFVKKDAEKRHLDSLGMGFVKKDAEKRHLDSLGMGFVKKDDEKRHLDSLGMGFVKRDSPENVLAEKRYVDSLGMGFIKKSQDAEDKRHMDTLGMGFIKRENNKRPFDQLGMGFIKRENDDASDDKRYVDSLGMGFIKKDTNSRHKRYIDTLDMGLVRKRDGNEKRYIDSLDMGLIKRRNLDRIGGLLQRNYKEGLLAEKRKRVLDALGSAFIKKSAAENRHLDYIDTLIKKSDEENEQEKRYVDYIDSGLLKRDEDLQAAAKRPLDTVDMGLVRREQPAAVDKRHLDSIGMGFI
>neomeniomorphaSP.63555  MolluscaNeomeniomorpha 4265
MQTMDKSQLILAALAALFMGVALADTKDDSKRSLDHIGAGLVRRSFDHIGSGLVRRGLDQIGSGLVRRGLDHIGSGLVRRGLDNIGSGLVRRGLDHIGSGLVRRGLDNIGSGLVRRNFDHIGSGLVRRGLDNIGSGLVRRNFDHIGSGLVRRGLDNIGAGLVKKGLNYDGGYMDYVGSNLIKKKNHYSDGYIDYLGQGLIKKDTGSYGQEKLQSKVDPVKM
>wireniaArgentea.35613  MolluscaNeomeniomorpha 4637
MKGQWMGVILCGMLVAQFAYCDEVEFPVDDDDIIDYAKRPFSSVGNSLIKRPFGSIGNSLIKRPFGSIGNSLIKRPFGSIGNSLIKRPFGSIGNSLIKRPFGSIGNSLIKRPFGSIGNSLIKRPFGSIGNSLIKRPFGSIGNSLIKRPFGSIGNSLIKRPFGSIGNSLIKRPFGSIGNSLIKRPFGSIGNSLIKRPFGSIGNSLIK
>phoronisVancouverensis.46552  Phoronida 128
MILEATMDKLHLQALLLLTVFNFCATESQKEAETLHADRRSLDSLGSGMLKRQLDPLGSDMMKRLNSLSSAMTKKQLDSLGSSMLKKSLDSLGSGMLKRKVDALKRLDSLGSNMLKKSLDSLGSGMLKRNLDMVGSNMLKRHMKYLQSNRIPLDDNGSNLLKGDSLGDSRRTLDSIGGSLIGRRHLDTIGGGLLGRRESGAESQNFERALDTIGGNLIGRRQVEKMENGEMERRYLDRIGGSLIGRRQLLDRIGGNLIGRDLSEANESEQ
>patinopectenYessoensis.PY_T19928  MolluscaBivalvia 4360
MTQLSNLLVVLAAVPLAWGQHSFNDIDDDDVGRDKRRMDRLGSGLIKRMYDGDADSKRAIDRIGSGLVKRKDSVIERLRPTVELLVLQSLMEQRDHQSARQDKRMLDRVGMGLIKKRPLDQVGTTEKRLLDRVGMGLIKKRHLDRIGMGLIKRPVDRVGIKRNPGYKMSTQDIGAPKRGLDRLGAGLIKRFGEQLQPGKRMLDRMGSGLIKRADDTDEIHIDEKRLIDRIGSGLVKRLSDDESIDQKRMLDRMGSGLIKRLSDDSKEEKRMLDRMGSGLIKRFNNNDKNAMDKRYLDRMGSGLIKRMNDDDIETNKRYIDRMGSGLIKRSDANGQVDKRMLDRLGSGLVR
>solemyaVelum.23554  MolluscaBivalvia 4595
MSSAKIIIIFTVIATWFVTLSSGHSEQGGTDDSNALARFRRSLYGTAPRNNRLLLENIMGSVHKYIPQAVFTPWRTTHGWSSFWDRPKNRPSKRPLDRVGMGLIKKRGGNFLDMGLVKKDHGNHQHDSIGSGFIKRSSDYIDNEVIKRYIDRLGAGLIKRNDAVVDDGDDDDDDDDDDALSKRYIDRLGAGLIKKRSVDGSRLVRRKRYIDRLGAGLIKKDSDSETEKRYIDRLGAGLIKRVGDGDIEAEKRYIDHLGAGLIKKDFNKRYIDRLGAGLIKKSQTTNVDKRYIDRLGSGLIKKDLDKRYIDRLGAGLIKRSQDDDVDKRYIDRLGAGLIKRDYDKRYIDRLGAGLIKKSQTNDVDKRYIDRLDAGLIKRDTPYAEHIPEIHSKRYIDRLGAGLIKRTDMHYIDDRETDKRYIDSLGSGLVEKEGSEEREIFSSQNGEHKRYVDRLATGLIKRPLDTLGDGILKKDDNDEINKRHIDHLGSGLIKKSSGN
>phoronisPsammophila.19267  Phoronida 137
MVKRQLVALFLSAVIYSCSAKSFGKESEINGDNDQINDEALKDSAMIKRNLDSLGSGMLKRNLDSLGSGMLKRLDTLSSNMLKRNLDSLGSNMLKKNLDTLGSGMLKRLDTLSSNMLKRRLDSLGSGLLKRNLDSLGSGMLKRNLDSLGSGLLKRNLDSLGSGLLKRQSDYLRTKPLDDAELEEARRTLDSIGGGLLGRRHLDMIGGGLLGRRELGGYEDDEQVARALDRIGGGIIGRRQLEKLENGDIDRRFVDRIGGSILGRRQLIDRIGGNLVGRDISKSDKDSDEDRK
>pedal-peptide-2_platynereis_dumerilli Annelida 487
MIRSDVTLAFLFVCLAVRSFAAREKLEEQQFMIGSEAEDGLHKRMLDQVGSSLLKKRMSPQEDYLMKSQGQKRMLDEVGSSLLKKRMLDEVGSSLLKKRMLDEVGSSLLKKRMLDEVGSSLLKKRMLDEVGSSLLRKRVVDPIGSALKKRMLDEVGSSLLRKRYLDRLGSSLIKKDAEEMMEEGDRVAYAANNPKRSYSREEVEELLGKEYAENNVHYPRQLDETAEGLIG
>wireniaArgentea.14625  MolluscaNeomeniomorpha 4636
MRGTTYIGAVLAVSLFCGASLVESKEEVDAPHAKIVKRGLDHIGSGLVKKGLDTIGSGLVRRGLDTVGSGLVRRGLDTVGSGLVRRGLDTVGSGLVRRGLDTVGSGLVRRGLDNVGSGLVRRGLDTVGSGLVRRGLDSVGSGLVRRGLDHIGSGLVRRGLDNVGSGLVRRGLDTVGSGLVRRGLDHIGSGLVRRGLDQIGSGLVRRGLDNVGSGLVRRGLDTVGSGLVRRGLDQIGSGLVRRGLDNVGSGLVRRGLDNVGSGLVRRGLDTVGSGLVRRGLDNVGSGLVRRGLDNVGSGLVKKSVDYSPSYLDYAGFKRNSMYMDYMGLAKKDDDTVHRVDPVKM
>lcl|ABF18973pedal peptide 2 [Aplysia californica].Aplysia californicaAplysiaAplysiidaeAplysioideaAplysiomorphaEuopisthobranchiaEuthyneuraHeterobranchiaGastropodaMolluscaMetazoaEukaryota 3029
MAKVGVSSLCLVLILLCSAVSGGEVPDGVLKKKSQFVQASSVSETAEGAGDGSLSKRHVGSIGSSFIKRPVDSIGSSFIKRPVDSIGSSFIKRPVDSIGSSFIKRPVDSIGSSFIKRPVDSIGSSFIKRPVDSIGSSFIKRPVDSIGSSFIKRPVDSIGSSFIKRPVDSIGSSFIKRPVDSIGSSFIKRPVDSIGSSFIKRPVDSIGSSFIKRPVDSIGSSFIKRPVDSIGSSFIKRPVDSIGSSFIKRPVDSIGSSFIKRPVDSIGSSFIKRPVDSIGSSFIKRGVDSIGSSFIKRPIDTIGSSFIKRGVDSIGSSFIKRPVDSIGSSFIKKRRFGGENEFMKRPIDTIGSSFIKKNVDSIGSSFIKRPIDTIGSSFIKKNMDQAAFIKRPIDTIGSSFIKKNIDSIGSSFIKRPVDSIGSSFIKKNIDSIGSSFIKRPIDTIGSSFIKKSYGQNEMMKRPVDSIGSSFIKRPIDTIGSSFIKRGAFVYGGRHFRKRPKPTWHRFMKRPIDTIGSSFIKKRDVLEEEAAMDGTQGKLGASDSEGQSRRKRSTSFHVLDSLPLRRVINSLYTSDLDGSRDEPAHEGQLTYGDVVELLRFLDRNESVISDEKFGDILDKPYLGSGQMGR
>biomphalariaGlabrata.BGLB009923-PA  MolluscaGastropoda 3559
MLIFDVLLIGLFLFTSSAEVPDGDIKKKSQSQVFQYETRPGDPQGSEMNKRSIDSIGSGFIKRPLDSIGSSFIKKGIDSIGSAFIKRPIDSIGSSFVKKNIDSIGSAFIKRPLDSIGSSFIKRRFHHYAFNKRPLDSIGSSFIKRGIDSIGSGFIKRPLDSIGSSFIKRGIDSIGSGFIKRPLDSIGSSFIKRGIDSIGSGFIKRPLDSIGSSFIKRGIDSIGSGFIKRPLDSIGSSFIKRGIDSIGSGFIKRPLDSIGSSFIKRGIDSIGSGFIKRPIDSIGSSFIKRGIDSIGSGFIKRPLDSIGSSFIKRGIDSIGSGFIKRPIDSIGSSFIKKSIDSIGSGFIKRPIDSIGSSFVKKGIDSIGSGFIKRPLDSIGSSFIKKSLNSIGSGFIKRPIDSIGSSFIKRDYDEEMEDDKRALDSIGSSFIKRPDDDVEEDFENGQLVRGKRSPTDVVVNEPSDSSYDAMAAGLHRNDMVHAQLPLWFAEMEIPEYLLEEAQHNQQLRR
>gadilaTolmiei.82955  MolluscaScaphopoda 3841
MLKIPPQKVLWLLVFASLFSFGYFEEISHQDEVEDDASDGLGKGRSLAAIPEDLTGEHYLAALEDGKGKRRFDSINSGFIKRGDRRPNYAGSYPKYRRYYRGGFDRVGSGFIKRGMDRIGAGFIKRGMDNIGSGFIKRGMDNVGSGFIKRGMDNIGSGFIKRGMDNVGSGFIKRGMDNIGSGFIKREFDSIGNGFVKKDQYDHADNQVLKRQIDNIGSDFLKKRFDAVGSAFLKRGMDNIGSGFIKRGMDNIGSGFIKRGMDNIGSGFIKRGMDNIGSGFIKRGMDNIGSGFIKRRMDNIGSGFIKRGMDNIGSGFIKRGMDNIGSGFIKRGMDNIGSGFIKRGMDNIGSGFIKRRMDSVGSGFIKRGMDNIGSGFIKRHSDVRQNGDNIQDKRFIDTIGGGIM
>gadilaTolmiei.50784  MolluscaScaphopoda 3811
MLNVWCQKVVCLLFVVSFLAIGSCEKEPHEETSDNDSTSDIEQTDSFSPRNEEKRYLDAVGGGIWKKNFDTINSGFIKRSRRPSYLGLYPKYQRYYRRGMDRIGSGFIKRGGFDTIGSGFVKKDSNDEGDQLAKRQFDDIGNGFTKRRLDNIGAGFIKRGMDNIGSGFIKRGMDNIGSGFIKRGMDNIGSGFIKRGMDNIGSGFIKRQMDNIGSGFIKRQMDNIGSGFIKRGMDNIGSGFIKRGMDNIGSGFIKRRMDNIGSGFIKRGMDNIGSGFIKRGMDNIGSGFIKRGMDNIGSGFIKRGMDNIGSGFIKRRFDNVGSGFIKRSAEEIDGKPRQHDKRFIDTVGGGIL
>jgi|Lotgi1|160158|fgenesh2_pg.C_sca_23000176 pedal peptide 2-like Lottia gigantea Lophotrochozoa Mollusca 3002
MSRKKTLFIYSRLENIFEDVCDSNNSTKTKCFITSPQQRFSEAYNHQEDKRSLDRLGSGLVKKSDSIEDGFNKRGLDVLGSGLVKKPIDQLGYGLIKKRPIDSLGYGLIKRPVDSLGYGLIKKRPIDSLGYGLIKRPVDSLGYGLIKKRPIDSLGYGLIKKRQMDQLGYGLIKRPVDELGFGLIKRPVDELGYGLIKKRPVDSLGMGLIKKSDELTDADELGLYNEKRSMDHIGYGLIKKDTGDKRSLDTVGMGLVKKSNMLGMARRRIMNLRYPNKVFHKRPIDSLGMGLIKRDGGDNVMKRPVDPLGMGLMKRFQPNKNRLFHKRPIDALGMGLIKRNDALNKRPVDSLGMGLIKRSAE
>lottiaGigantea.Lotgi1167253 MolluscaGastropoda 240
MKTLILVVLVTVTITSLDASKIIKLTSSKFRDVKTTPAKRHLDSISSDLFKRDEQKRHMDSITSDLFKKSDKHIKESTANGVIKRPLDAEAADLIQKRPMDSIAGDLFKRHHMDAIASDLFKKRHVDSLAGDIFKKNHMDSIAGDLFKKNHMDSIAGDLFKKNHMDSIAGDLFKKNHMDSIAGDLFKKNHMDSIAGDLFKKNHMDSIAGDLFKKNHMDSIAGDLFKKNHMDSIAGDLFKKNHMDSIAGDLFKKNHMDSIAGDLFKKNHMDSIAGDLFKKRHMDSIAGDLFKKSHMDSIAGDLFKRKEEQNSNDINKRPMDDLANSLIKRDYEKDIQMLDNYQNKRHMDSISGDLILKRNDQNGPVQYKRHLDSIAGDLFEKRHHMDSISGDLFKKRHMDSIAGDLFRKRHMDSIAGDLFKKRHLDSIAGDLFEKRHLDNVAGDLFKRDAESAPRQRRAIYSRRSRYGRTTRPWSGYQRYFGFGHKRYIDNIANSLLKRSVPNGMPVKKADHAIQRRFVDSIGNDLILR
>jgi|Lotgi1|167253|fgenesh2_pg.C_sca_64000125pedal peptide 2-like Lottia gigantea Lophotrochozoa Mollusca 3030
MKTLILVVLVTVTITSLDASKIIKLTSSKFRDVKTTPAKRHLDSISSDLFKRDEQKRHMDSITSDLFKKSDKHIKESTANGVIKRPLDAEAADLIQKRPMDSIAGDLFKRHHMDAIASDLFKKRHVDSLAGDIFKKNHMDSIAGDLFKKNHMDSIAGDLFKKNHMDSIAGDLFKKNHMDSIAGDLFKKNHMDSIAGDLFKKNHMDSIAGDLFKKNHMDSIAGDLFKKNHMDSIAGDLFKKNHMDSIAGDLFKKNHMDSIAGDLFKKNHMDSIAGDLFKKRHMDSIAGDLFKKSHMDSIAGDLFKRKEEQNSNDINKRPMDDLANSLIKRDYEKDIQMLDNYQNKRHMDSISGDLILKRNDQNGPVQYKRHLDSIAGDLFEKRHHMDSISGDLFKKRHMDSIAGDLFRKRHMDSIAGDLFKKRHLDSIAGDLFEKRHLDNVAGDLFKRDAESAPRQRRAIYSRRSRYGRTTRPWSGYQRYFGFGHKRYIDNIANSLLKRSVPNGMPVKKADHAIQRRFVDSIGNDLILR
>DB914719 82 1 667  DB914719 Northern pygmy squid cDNA library Idiosepius paradoxus cDNA clone Ip_aB_017_D10 5', mRNA sequence.Idiosepius paradoxusIdiosepiusIdiosepiidaeSepiolidaDecapodiformesNeocoleoideaColeoideaCephalopodaMolluscaMetazoaEukaryota; LEN=692; translated ; closed=(0/1) 3014
XHWIWFDKKDFDSIGSGLIKKNFDSIGSGLIKKNFDSIGSGLIKKNFDSIGSGLIKKNFDSIGSGLVRRNFDSIGSGLIKKNLDSIGSGLVRRNFDSIGSGLIKKNFDSIGSGLIKRDFDTIGSGLVRRNFDSIGSGLIKKNLDSIGSGLVRRNFDSIGSGLIKKNFDSIGSGLIKKNLDTIGMGLVRRQYENGMGFGDGNGYYGNKRHYNYIESSMINRPV*
>lingulaAnatina.g30274.t1  Brachiopoda 258
MQWNNLVIPIVCCLIAIVTRVNSLDDSKKKVVERRDLDTLGSSLLRKRTMLDTVGSDLLKKRSEDKRPVDTLDSSFLRKRMLDSLGSNLLRKRMLDSLGSNLLRKRMLDTLGSAFIKKSIPNHGDVEMFDERALDEIASNLIGRRALDEIASSMFGRRALDEIASSMFGREVKDLKPSQRRELDEIASRMFGRRALDEIASSMFGRALDEIASSMFGREAGKNRKQEDEEGFKATRNRLQQTPPMEEERS
>gymnomeniaPellucida.64050  MolluscaNeomeniomorpha 3936
MASHWIGMVLVGVVLAQYALCDEIVEVPSDDLDAMDDGKRHFSTLGSSLINKRPFSSVGSNLLGKRPFSSLGSSLINKRPFSSLGSSLINKRPFSSLGSSLINKRPFSSLGSSLINKRPFSSLGSSLINKRPFSSLGSSLINKRLW
>Lottia LASGL2 FC774474 Mollusca Gastropoda 3237
MTYLSGIMMYNIVCLAFLCLVTDKYCVCLRVAKRSIENFDEEDADFIPASYPYITKRLYHGLSFYPFQHKRPFDYLASGLIGKRAYGRFGDYRDFMWKRPFDTLAAGLIGKRTIDSLASGLIGKRSFETTQPKFLSKRSIRGMYLDKLNMQNMNEGSMASPVVTKRNIDSLANGLVGKRPMDSLASGLVGKRPMDSLASGLVGKRHMDSLASGLVGKRHMDSLASGLVGKRYMDSLASGLVGKRHMD
>octopusVulgaris.18260  MolluscaCephalopoda 4332
HKSPLKMWKITNISLVTLLLLHTVFTENSPDKKQLDQLSGKLNRELSLDHLANQLSENIEPLSNRLIGKRFLDPLASGLIGKRYLDPLASGLLGKRNSDVNTSKNHAGNRQKDGILSQTGKQHFDLLDRELIGKRYLDPLASGLIGKRYLDPLASGLIGKRYLDPLASGLLGKRDTRLDSKSDDNQGTDDYTSNDLAINDAGKRYLDPLASSIIGKRHLDPLASGLIGKRYLDPLASGLIGKRYLDPLASGLIGKRYLDPLASGLIGKRYLDPLASGLIGKRYLDPLASGLIGKRYLDPLASGLIGKRYLDPLASGLIGKRYLDPLASGLIGKRYLDPLASDLIGKRDVNPNSSKENSANSRSNVILDPTTNGSAMNKRYLDPLASGIIGKRQNEKSE
>FC762285 -29 1 795  CBBN13205.fwd CBBN Lottia gigantea 3,4,5,6.5d Larvae (M) Lottia gigantea cDNA clone CBBN13205 5', mRNA sequence.Lottia giganteaLottiaLottiidaeLottioideaPatellogastropodaGastropodaMolluscaMetazoaEukaryota; LEN=795; translated ; closed=(1/0) 3015
MEHFTLTTLLLVFSSYGFSEAYNHQEDKRSLDRLGSGLVKKSDSIEDGFNKRGLDVLGSGLVKKPIDQLGYGLIKKRPIDSLGYGLIKRPVDSLGYGLIKKRPIDSLGYGLIKRPVDSLGYGLIKKRPIDSLGYGLIKKRPIDSLGYGLIKKRQMDQLGYGLIKRPVDELGFGLIKRPVDELGYGLIKKRPVDSLGMGLIKKSDELTDADELGLYNEKRSMDHIGYGLIKKDTGDKRSLX
>idiosepiusNotoides.290858  MolluscaCephalopoda 3960
MWKLGIVLLGIWLLSQIVLSEDHVQQRSLDHLASGLIGKRETDENKQEEXPKSKRQFDHLASGLIGKRPFDSLASGLIGKRPFDPLASGLIGKRPFDSLASGLIGKRPFDSLASGLIGKRPFDSLASGLIGKRSFDPLASGLIGKRPFDPLAS
>DC603683 276 1 457  DC603683 full-length enriched Nesiohelix samarangae cDNA library Nesiohelix samarangae cDNA clone NsC0158 5', mRNA sequence.Nesiohelix samarangaeNesiohelixBradybaenidaeHelicoideaSigmurethraStylommatophoraEupulmonataPanpulmonataEuthyneuraHeterobranchiaGastropodaMolluscaMetazoaEukaryota; LEN=646; translated ; closed=(0/1) length_of_amidated_peptide_10 GFI_amide GFV_amide GFV_amide GFV_amide GFV_amide GFV_amide GFV_amide GFV_amide GFV_amide GFI_amide 3013
XFDEIGSGFIGKRPFDEIGSGFVGKRPFDEIGSGFVGKRPFDEIGSGFVGKRPFDEIGSGFVGKRPFDEIGSGFVGKRPFDEIGSGFVGKRPFDEIGSGFVGKRPFDEIGSGFVGKRPFDEVGSGFIGKRSISDVANEQHNVNSQAKELKSF*
>C._gigas EST CU986442.1 Mollusca Bivalvia 3234
MATTKSNAVLFTTIIYVVYTIGPIASQKSFRYDENLYQDQDETLVEKRQFDRLASGLIGKRRLDSVASGLVGKRRLDTIASGLVGKRRLDSIASGLVGKRRLDSIASGLVGKRRLDSIASGLVGKRRLDSIASGLVGKRRLDSIADGLVGKRKMDYHSNTYPDFPAAEKRMMDSLASGLVGKRMMDSLASGLVGKRTMDSLASGLVGKRTLDSLASGLVGERQSFPDFSKGGNEKTENTGQAFGSKTFSEFQLSKRNFLNHLTIKQTFLNFEQYFSFLA
>bathymodiolusPlatifrons.38784-8.2  MolluscaBivalvia 3533
MMSQISFIQMGYISLLLLCFALTASTEAQNNEVADDRFISDESGDVDKRLLDRLASGLVGKRPFERLASGLVGKRPFERLASGLVGKRPFERLASGLVGKRPFERLASGLVGKRPFERLASGLVGKRSFDSLASGLVEKRPFERLASGLVGKRYFGPLASGLIGKRPFERLASGLVGKRYFGPLASGLIGKRDLSEIQKDKRIIDSLASGLVG
>solemyaVelum.25627  MolluscaBivalvia 4576
MNTQVVLLVGSLLLICFVNSEQAPERQKRNTYDDESYIGEPEVKRQYKPYINLRDYNKRPFDSLASGLIGKRSFDSLANGIIGKRYIDSLASDLIGKRYENGWANDLIRKRPFDALESSLIGKRTIDSLASGLIGKRPLDSLASSLVGKRPFDSLASGLISKRPLDSLASSLVGKRTLDSLASGLVGKRPFDSLASGLIGKRAFDTLASGLIGKRYIDPLANSLTGKRQIYRLVAKKPFDQIASSLVGKRAFDQLASGLIGKRSVPADHKEAE
>jgi|Lotgi1|87724|gw1.23.311.1 pedal peptide 2-like Lottia gigantea Lophotrochozoa Mollusca   length_of_amidated_peptide_10 GLV_amide GLV_amide GLV_amide GLV_amide GLV_amide GLV_amide GLV_amide GLV_amide GLV_amide GLV_amide GLV_amide 2999
PFDTLASGLVGKRPFDTLASGLVGKRPFDTLASGLVGKRPFDTLASGLVGKRPFDTLASGLVGKRPFDTLASGLVGKRPFDTLASGLVGKRPFDTLASGLVGKRPFDTLASGLVGKRQMDSLASGLVGKRLVDSLASGLVGKRPMDSLASGLV
>L._gigantea_LASGL1  Mollusca Gastropoda 3235
MMYNIVCLAFLCLVTDKYCVCLVRVAKRSIENFDEEDADFIPASYPYITKRLYHGLSFYPFQHKRPFDYLASGLIGKRAYGRFGDYRDFMWKRPFDTLAAGLIGKRSFETTQPKFLSKRSIRGMYLDKLNMQNINEGSMASPVVTKRNIDSLANGLVGKRPMDSLASGLVGKRPMDSLASGLVGKRHMDSLASGLVGKRHMDSLASGLVGKRYMDSLASGLVGKRHMDSLASGLVGKRHMDSLASGLVGKRHMDSLASGLVGKRHMDSLASGLVGKRHMDSLASGLVGKRHMDSLASGLVGKRPFDTLASGLVGKRPFDTLASGLVGKRPFDTLASGLVGKRPFDTLASGLVGKRPFDTLASGLVGKRPFDTLASGLVGKRPFDTLASGLVGKRPFDTLASGLVGKRPFDTLASGLVGKRQMDSLASGLVGKRLVDSLASGLVGKRPMDSLASGLVGKRHSLNDSSSQRGTDSELKEQVGKGNSDETDNDDISEQFLNEQISSDKQNPEN
>ennuculaTenuis.40929  MolluscaBivalvia 3753
MRQRYIFYLVSLVFYYISATVHASNEEENPNSRVVRDAADEDEQLTSADISKRPFDRLASGLIGKRYVDSLASGLVGKRYMDSLASGLVGKRHLDSLASGLVGKRYIDTLASGLVGKRYLDSLASGLVGKRYIDSLASGLVGKRYIDTLASGLVGKRNLDSLASGLVGKRYIDSLASGLVGKRYVDSLASGLVGKRSADNPASHPRVKRYWSNRYVDKRPYRYHRYDDILGKRPFDNLASGLIGKRARLDMLQENMGER
>scutopusVentrolineatus.21773  MolluscaChaetodermomorpha 4546
MFAEVRVVLRVLFVVVLTLSLRTNTIAVDAADEKLPSPNLIYLPDAEDDIAVPPRDVEMYEDGDEFDGRIDKRTFDRLASGLVGKRPFDRLASGLVGKRPFDLLASGLVGKRPFDRLASGLVGKRPFDRLASGLVGKRPFDRLASGLVGKRPFDRLASGLVGKRPFDRLASGLVGKRPFDRLASGLVGKRPFDRLASGLVGKRPFDRLASGLVGKRPFDRLASGLVGKRPFDQLASGLVGKRYIDRLASGLIGKRPFDRLASGLVGKRRR
>leptochitonRugatus.16419  MolluscaPolyplacophora 4124
MPPQSNWLTFLICLIVAILLHQKSIKATDVLDTNNREKRQIHYDLDDKDLDIPKDSLEKDISDRDQLASGLFGKRRPFDSLAGGLLGKRYLDPLASGLVGKRYLDPLASGLVGKRYLDPLASGLVGKRYLDPLASGLVGKRYLDPLASGLVGKRYLDPLASGLVGKRYLDPLASGLVGKRDLDPLASGLVGKRRPFDSLAGGLLGKRMMDPLAGGLLGKRYLDPLASGLVGKRYMDSLASGLIGKRLVGKRYMDSLASGLIGKRPYLDTLASGLVGKRTSEKQ
>rhyssoplaxOlivacea.45198  MolluscaPolyplacophora 4498
MCSRIPHLSLMFACLAVYILLPEHSIYCEELKSNDELVPKSRQSRELHYRFGEDEAGDSFEDVKPDKRYIDSIANGLVGKRDFDPLASGLLGKRFIDPLASGLVGKRFIDPLASGLVGKRFIDPLASGLVGKRFIDPLASGLVGKRFIDPLASGLVGKRFIDPLASGLVGKRFIDPLASGLVGKRFIDPLASGLVGKRFIDPLASGLVGKRFIDPLASGLVGKRFIDPLASGLVGKRFIDPLASGLVGKRPLDSLASGLVGKRQVDSLASGLIGKRDHQ
>gadilaTolmiei.3978  MolluscaScaphopoda 3820
MVMTTQISWLNISLSFGVLFLVACAEQTEYGDAERFMDQVDSDLMDKRFMDPLASGLIKKRFMDPLASGLIKKRFMDPLASGLIKKRFMDPLASGLIKKRFMDPLASGLIKKRFMDPLASGLIKKRFMDPLASGLIKKRFMDPLASGLIKKRFMDPLASGLIKKRFMDPLASGLIKKRFMDPLASGLIKKRFMDPLASGLIKKRFMDPLASGLIKKRFMDPLASGLIKKRFMDPLASGLIKKRFMDPLASGLIKKRFMDPLASGLIKRDSIEDQFVDSLNNEDETEKRFMDPLASSLINKRAKEIITPQ
>biomphalariaGlabrata.BGLB004300-PA  MolluscaGastropoda 3563
MIVYCLQSHKNMDRALLVCVLKLLLIGVISAAKVQRTSFRWSELPSLRNRNSRVIPSRNTYFNRHEKRPFDEIGSGLIGKRPFDEIGSGLIGKRPFDEIGRSGLIGKRPFDEIGSGLIGKRPFDEIGSGLIGKRPFDEIGSGLIGKRPFDEIGSGLIGKRPFDEIGSGLIGKRPFDEIGSGLIGKRPFNEIGSGLIGKRPFDEIGSGLIGKRPFDEIGSGLIGKRPFDEIGSGLIGKRPFDEIGRSGLIGKRPFDEIGSGLIGKRPFDEIGDGLIGKRPFDEIGSGLIGKRPFDEIGSGLIGKRPFDEIGSGLIGKRNNPGNTQKIFRKYEKIPFIFTDIIA
</seq>
<seqgroups>
name=Arthropoda-cluster
type=0
size=4
hide=1
color=255;0;0;255
numbers=539;477;
name=FCAP-like-Scaphopoda
type=0
size=4
hide=1
color=255;0;0;255
numbers=595;480;
name=Bucallin-pedal-like-Scaphopoda
type=0
size=4
hide=1
color=255;0;0;255
numbers=366;541;
name=LASSLI|LASGLIamide-Dreissena
type=0
size=4
hide=1
color=255;0;0;255
numbers=486;606;
name=FMRFamide-Mono-Gastropoda
type=0
size=4
hide=1
color=255;0;0;255
numbers=5;1;
name=FMRFamide-like-Polyplacophora
type=0
size=4
hide=1
color=255;0;0;255
numbers=354;484;485;
name=FCAP-mollusca
type=0
size=4
hide=1
color=255;0;0;255
numbers=601;589;670;
name=FxRI-amide-Mollusca-Cephalopoda-Scaphopoda
type=0
size=4
hide=1
color=255;0;0;255
numbers=20;64;65;
name=Uncharacterised-Bivalve-cluster
type=0
size=4
hide=1
color=255;0;0;255
numbers=673;647;639;659;
name=FMRFamide-Nematoda
type=0
size=4
hide=1
color=255;0;0;255
numbers=109;73;79;78;
name=Tachykinin-Arthropoda
type=0
size=4
hide=1
color=255;0;0;255
numbers=359;362;481;360;361;
name=Allatostatin-Bucallin-Rotifera-cluster
type=0
size=4
hide=1
color=255;0;0;255
numbers=357;500;502;499;501;
name=LFRFamide|RYamide
type=0
size=4
hide=1
color=255;0;0;255
numbers=2;35;34;4;42;40;
name=Orcokinin-Ecdysozoa-cluster
type=0
size=4
hide=1
color=255;0;0;255
numbers=640;648;588;605;597;364;596;671;
name=Leucokinin-Edcysozoa-cluster
type=0
size=4
hide=1
color=255;0;0;255
numbers=553;550;338;27;3;8;7;6;9;
name=DLamide-Annelida-cluster
type=0
size=4
hide=1
color=255;0;0;255
numbers=48;554;592;564;332;543;542;558;557;
name=Enterin-FVamide-Annelida-cluster
type=0
size=4
hide=1
color=255;0;0;255
numbers=94;129;575;576;614;613;623;622;625;
name=Non-assigned-cluster2
type=0
size=4
hide=1
color=255;0;0;255
numbers=637;598;646;641;642;643;686;651;650;649;
name=Non-assigned-cluster
type=0
size=4
hide=1
color=255;0;0;255
numbers=668;602;532;629;634;568;371;0;533;31;69;11;82;
name=Non-clustered-Mollusca
type=0
size=4
hide=1
color=255;0;0;255
numbers=628;375;384;76;70;156;49;363;324;483;621;327;604;328;633;
name=Nematoda-cluster
type=0
size=4
hide=1
color=255;0;0;255
numbers=111;28;37;55;54;53;22;57;63;39;24;23;25;26;38;60;56;61;62;58;59;105;32;10;29;33;102;116;104;108;107;112;106;110;103;115;114;113;
name=Pre-proallatostatin-bucallin
type=0
size=4
hide=1
color=255;0;0;255
numbers=653;555;565;549;556;616;615;626;563;632;503;515;540;505;591;504;518;514;517;516;506;507;508;513;510;511;512;509;567;561;560;559;562;528;519;524;523;525;526;527;520;521;522;574;579;577;530;578;580;581;584;583;582;585;
name=AllatostatinB|PGWamide|APGWamide
type=0
size=4
hide=1
color=255;0;0;255
numbers=465;464;445;444;457;458;459;487;453;456;454;455;461;463;460;446;452;448;447;451;450;449;443;462;340;365;341;342;352;344;343;346;347;348;345;349;351;350;339;534;442;593;479;326;587;638;488;536;535;475;476;491;490;489;468;467;469;470;466;473;472;471;474;537;497;496;498;551;492;495;494;493;544;538;552;594;620;619;618;617;
name=Fulicin|PRQFV|Enterin|MIP
type=0
size=4
hide=1
color=255;0;0;255
numbers=382;377;376;478;379;383;369;394;325;374;367;378;380;395;370;566;417;381;435;436;546;545;569;396;421;392;433;399;424;423;425;393;429;431;430;437;434;400;420;438;439;419;440;441;548;547;402;401;603;398;385;390;389;388;387;386;571;570;573;572;407;406;405;409;410;408;391;432;422;404;397;403;411;412;414;413;416;415;418;426;427;428;
name=Pedal|Allatostatin|Orcokinin|FCAP
type=0
size=4
hide=1
color=255;0;0;255
[truncated: 1,426,632 more chars]
