# Supplementary material for: Extensive conservation of the proneuropeptide and peptide prohormone complement in mollusks
Source: Sci Rep. 2019 Mar 19;9:4846. doi: 10.1038/s41598-019-40949-0 (PMC6425005; doi:10.1038/s41598-019-40949-0)
Supplement: Supplementary file 5 — Supplementary Dataset S4 [file 41598_2019_40949_MOESM5_ESM.xlsx]

## Sheet: distance-matrix-ELH-DH44
Estimates of Evolutionary Divergence between Sequences
The number of amino acid substitutions per site from between sequences are shown. Analyses were conducted using the JTT matrix-based model [1].
The analysis involved 21 amino acid sequences. All positions containing gaps and missing data were eliminated. There were a total of 42 positions in the final dataset. Evolutionary analyses were conducted in MEGA7 [2].
1. Jones D.T., Taylor W.R., and Thornton J.M. (1992). The rapid generation of mutation data matrices from protein sequences. Computer Applications in the Biosciences 8: 275-282.
2. Kumar S., Stecher G., and Tamura K. (2016). MEGA7: Molecular Evolutionary Genetics Analysis version 7.0 for bigger datasets.Molecular Biology and Evolution 33:1870-1874.
1	Drosophila melanogaster (AAF54421 )	1	2	3	4	5	6	7	8	9	10	11	12	13	14	15	16	17	18	19	20	21
2	Bombyx mori (BAG50375)	0.4286
3	Homo sapiens (NP_000747)	1.1839	1.1647
4	Homo sapiens (P55089)	0.6993	0.9016	0.8253
5	Pinctada fucata (29971_t1)	1.9667	1.5979	2.3863	2.6191
6	Crassostrea gigas (405974916)	1.4133	1.4142	2.1037	1.9257	0.3772
7	Patinopecten yessoensis (PY_T23501)	1.6371	1.4653	2.1449	2.3115	0.5747	0.3406
8	Gadila tolmiei	1.6807	1.5979	2.1665	2.0701	0.3888	0.3544	0.5352
9	Antalis entalis	1.4732	1.4279	2.2313	2.0027	0.5304	0.3128	0.4262	0.2311
10	Graptacme eborea	1.4732	1.4279	2.2313	2.0027	0.5304	0.3128	0.4262	0.2311	0
11	Acanthochitona crinita	1.4319	1.5239	2.2011	1.915	0.6456	0.4673	0.815	0.7092	0.6309	0.6309
12	Lineus longissimus	1.9444	1.9097	2.4411	2.8032	0.7164	1.0394	1.1396	1.047	1.0726	1.0726	1.0726
13	Tubalanus polymorphus	1.3603	1.3589	2.1544	2.061	0.9325	1.0577	0.9037	1.0724	1.0676	1.0676	1.1551	0.6137
14	Platynereis dumerilii (DH44_2)	2.6412	2.3628	3.1132	2.7603	1.041	1.1276	1.5363	1.0594	1.1412	1.1412	1.4711	1.4779	1.7377
15	Platynereis dumerilii (DH44_1)	2.1014	1.9448	2.4778	2.228	0.7701	0.8422	1.233	1.0586	0.9943	0.9943	1.3596	1.1909	1.3335	0.3728
16	Aplysia californica (AAA27748)	3.3321	3.0927	3.3624	3.2864	1.5937	1.6112	1.3787	1.4671	1.2914	1.2914	1.6839	2.1329	1.5805	2.515	2.4085
17	Aplysia parvula	2.4207	2.0006	3.0513	3.1629	1.5512	1.2793	1.2168	1.2014	1.2196	1.2196	1.8052	2.2543	1.8269	2.565	2.4762	0.2878
18	Lymnaea stagnalis (P06308)	2.412	2.5168	3.4714	2.8979	1.4154	1.5767	1.538	1.847	1.4496	1.4496	1.9654	2.1475	1.9209	2.2966	1.8841	1.0917	1.2402
19	Biomphalaria glabrata (XP_013067835)	2.0247	2.0883	2.1589	2.4221	1.7258	1.889	1.7733	2.0046	1.6076	1.6076	1.8535	2.6229	1.9796	2.6288	2.3392	1.2956	1.4552	1.29
20	Lottia gigantea (XP_009066138)	1.9785	1.5218	2.3336	1.9048	1.2891	1.1871	1.1996	1.2828	1.3197	1.3197	1.3412	1.9084	1.6601	1.6281	1.5975	1.3981	1.2189	1.2484	1.6468
21	Charonia tritonis (AQS80499)	2.3306	2.0323	2.1073	2.7629	1.6161	1.3187	1.3694	1.8319	1.5026	1.5026	1.6155	2.151	1.8433	2.3582	1.6104	1.6773	1.512	2.0185	1.8866	0.9659
Distance values between non-gastropod mollusks and different lophotrochozoans
Distance values between non-gastropod mollusks and gastropod mollusks
