# Supplementary material for: Extensive conservation of the proneuropeptide and peptide prohormone complement in mollusks
Source: Sci Rep. 2019 Mar 19;9:4846. doi: 10.1038/s41598-019-40949-0 (PMC6425005; doi:10.1038/s41598-019-40949-0)
Supplement: Supplementary file 6 — Supplementary Dataset S5 [file 41598_2019_40949_MOESM6_ESM.xlsx]

## Sheet: Information
Organism	Phylum	Id-code	version	# of databases
Acanthochitona crinita	Mollusca/Polyplacophora	SRS1859980	-	1
Antalis entalis	Mollusca/Scaphopoda	SRS1859983/ SRR330084	-	2
Barentsia gracilis	Entoprocta	SRR1611554	-	1
Bathymodiolus platifrons	Mollusca/Bivalvia	http://datadryad.org/resource/doi:10.5061/dryad.h9942/	1	1
Biomphalaria glabrata	Mollusca/Gastropoda	https://www.vectorbase.org/organisms/biomphalaria-glabrata/	1.5	1
Bugula neritina	Ectoprocta	SRR1237126/SRR1237127/SRR1237128	-	3
Capitella teleta	Annelida	ftp://ftp.ensemblgenomes.org/pub/metazoa/release-34/fasta/capitella_teleta/pep/	1	1
Chaetoderma sp	Mollusca/Chaetodermomorpha	SRR1505105	-	1
Chaetopleura apiculata	Mollusca/Polyplacophora	SRR330421	-	1
Crassostrea gigas	Mollusca/Bivalvia	ftp://ftp.ensemblgenomes.org/pub/metazoa/release-34/fasta/crassostrea_gigas/pep/	1	1
Diuronotus aspetos	Gastrotricha	SRR2131262	-	1
Dreissena rostriformis	Mollusca/Bivalvia	availabe in the Additional file 2	-	4
Ennucula tenuis	Mollusca/Bivalvia	SRR331123	-	1
Entalina tetragona	Mollusca/Scaphopoda	SRR2057018	-	1
Gadila tolmiei	Mollusca/Scaphopoda	SRR331897	-	1
Graptacme eborea	Mollusca/Scaphopoda	SRR2057020	-	1
Gymnomenia pellucida	Mollusca/Neomeniomorpha	SRS1859979	-	1
Idiosepius notoides	Mollusca/Cephalopoda	SRR5110534/SRR5110528	-	2
Kraussina rubra	Brachiopoda	SRR2131392	-	1
Laevipilina hyalina	Mollusca/Monoplacophora	SRR330425/SRR1505115	-	2
Leptochiton rugatus	Mollusca/Polyplacophora	SRR1611558	-	1
Lineus longissimus	Nemertea	SRR2682192	-	1
Lingula anatina	Brachiopoda	SRR330440/ ftp://ftp.ensemblgenomes.org/pub/metazoa/release-34/fasta/lingula_anatina/pep/	-	1
Littorina littorea	Mollusca/Gastropoda	SRR331945	-	1
Loxosoma pectinaricola	Entoprocta	SRR1611559	-	1
Lottia goshimai (Lottia cf. kogamogai)*	Mollusca/Gastropoda	SRS1859984	-	1
Lottia gigantea	Mollusca/Gastropoda	http://genome.jgi.doe.gov/Lotgi1/Lotgi1.download.ftp.html/	1	1
Membranipora membranacea	Ectoprocta	SRR2131259	-	1
Mesodasys laticaudatus	Gastrotricha	SRR1797883	-	1
Modiolus philippinarum	Mollusca/Bivalvia	http://datadryad.org/resource/doi:10.5061/dryad.h9942/	1	1
Nautilus pompilius	Mollusca/Cephalopoda	SRR330442	-	1
Neomenia megatrapezata	Mollusca/Neomeniomorpha	SRR331899	-	1
Neomeniomorpha sp	Mollusca/Neomeniomorpha	SRR331902	-	1
Nucula tumidula	Mollusca/Bivalvia	SRS1859987	-	1
Octopus bimaculoides	Mollusca/Cephalopoda	ftp://ftp.ensemblgenomes.org/pub/metazoa/release-34/fasta/octopus_bimaculoides/pep/	-	1
Octopus vulgaris	Mollusca/Cephalopoda	SRR331946	-	1
Patinopecten yessoensis	Mollusca/Bivalvia	personal communication	-	1
Perotrochus lucaya	Mollusca/Gastropoda	SRR330462	-	1
Phoronis psammophila	Phoronida	SRR1611565	-	1
Phoronis vancouverensis	Phoronida	SRR1611566	-	1
Pinctada fucata	Mollusca/Bivalvia	http://marinegenomics.oist.jp/pearl/viewer/download?project_id=20	1	1
Rhyssoplax olivacea (Chiton olivaceus)	Mollusca/Polyplacophora	SRR618506	-	1
Rotaria socialis	Rotifera	SRR2430028	-	1
Rotaria sordida	Rotifera	SRR2430030	-	1
Rotaria tardigrada	Rotifera	SRR2430032	-	1
Schistosoma mansoni	Platyhelminthes	ftp://ftp.sanger.ac.uk/pub/pathogens/Schistosoma/mansoni/genome/Gene_models/	5	1
Schmidtea mediterranea	Platyhelminthes	http://smedgd.stowers.org/downloads/#MAKER_annotations_8211_Protein_FASTA_files	4	1
Scutopus ventrolineatus	Mollusca/Chaetodermomorpha	SRS1859986	-	1
Siphonaria pectinata	Mollusca/Gastropoda	SRR330463	-	1
Solemya velum	Mollusca/Bivalvia	SRR330465	-	1
Taenia solium	Platyhelminthes	http://parasite.wormbase.org/Taenia_solium_prjna170813/Info/Index/	-	1
Tubulanus polymorphus	Nemertea	SRR1611583	-	1
Wirenia argentea	Mollusca/Neomeniomorpha	SRS1859982	-	1
Yoldia limatula	Mollusca/Bivalvia	SRR330464		1
				62
*This species has been renamed to Lottia goshimai based on an extensive molecular phylogenetic study published by Nakayama et al., 2017
Nakayama, R., Sasaki, T., & Nakano, T. (2017). Molecular analysis reveals a new cryptic species in a limpet Lottia kogamogai (Patellogastropoda: Lottiidae) from Japan. Zootaxa, 4277(2), 237-251.
